# Supplementary material for: Redox-induced controllable engineering of MnO2-MnxCo3-xO4 interface to boost catalytic oxidation of ethane
Source: Nat Commun. 2024 May 15;15:4118. doi: 10.1038/s41467-024-48120-8 (PMC11096404; doi:10.1038/s41467-024-48120-8)
Supplement: Supplementary file 3 — Source Data [file 41467_2024_48120_MOESM3_ESM.zip]

Archive with 2 entries (2 files):
- Source Data/Source Data_Manuscript 2024.04.10.xlsx
- Source Data/Source Data_Supplementary Information 2024.04.10.xlsx
