# Supplementary material for: Redox-induced controllable engineering of MnO2-MnxCo3-xO4 interface to boost catalytic oxidation of ethane
Source: Nat Commun. 2024 May 15;15:4118. doi: 10.1038/s41467-024-48120-8 (PMC11096404; doi:10.1038/s41467-024-48120-8)
Supplement: Supplementary file 3 — Source Data [file 41467_2024_48120_MOESM3_ESM.zip › Source Data/Source Data_Manuscript 2024.04.10.xlsx]

## Sheet: Fig.1d-Raman spectra
Co3O4	1006.63	411.844		MnCoOx-0.1	1002.32	1332.24		MnCoOx-0.2	1001.24	2356.55		MnCoOx-0.5	1002.32	3132.9		MnCoOx-1.0	1002.32	3638.15		MnCoOx-2.0	1002.32	4383.77		MnO2	1002.32	5396.56
	1004.89	391.889			1000.58	1367.88			999.499	2362.26			1000.58	3118.65			1000.58	3646.7			1000.58	4385.2			1000.58	5395.87
	1003.15	409.393			998.838	1352.15			997.759	2359.37			998.838	3118.61			998.838	3645.22			998.838	4390.84			998.838	5395.09
	1001.41	398.168			997.098	1349.25			996.018	2355.06			997.098	3127.11			997.098	3639.47			997.098	4390.79			997.098	5404.28
	999.665	405.294			995.355	1364.87			994.276	2359.31			995.355	3128.49			995.355	3639.41			995.355	4375.06			995.355	5385.05
	997.923	409.226			993.615	1369.08			992.536	2369.24			993.615	3114.2			993.615	3639.36			993.615	4397.8			993.615	5379.28
	996.181	405.981			991.873	1347.67			990.794	2374.9			991.873	3124.13			991.873	3647.85			991.873	4406.29			991.873	5396.45
	994.439	411.506			990.131	1360.44			989.051	2356.36			990.131	3142.59			990.131	3666.3			990.131	4364.95			990.131	5418.09
	992.697	410.653			988.389	1384.58			987.309	2362.02			988.389	3125.46			988.389	3657.7			988.389	4400.48			988.389	5408.84
	990.955	412.191			986.645	1363.18			985.565	2346.33			986.645	3123.99			986.645	3651.95			986.645	4384.77			986.645	5407.06
	989.21	399.388			984.902	1374.51			983.823	2346.3			984.902	3096.92			984.902	3644.78			984.902	4380.45			984.902	5397.32
	987.466	384.998			983.158	1370.18			982.079	2366.19			983.158	3139.55			983.158	3644.72			983.158	4408.84			983.158	5393.56
	985.722	413.615			981.414	1363.02			980.335	2343.4			981.414	3121.01			981.414	3647.51			981.414	4405.94			981.414	5423.15
	983.978	408.781			979.67	1389.98			978.591	2349.05			979.67	3111.01			979.67	3661.67			979.67	4388.82			979.67	5426.85
	982.234	395.99			977.926	1355.81			976.846	2360.4			977.926	3113.82			977.926	3630.34			977.926	4395.87			977.926	5418.6
	980.488	410.262			976.18	1379.91			975.1	2344.73			976.18	3112.35			976.18	3644.5			976.18	4408.61			976.18	5423.3
	978.742	418.162			974.436	1338.65			973.356	2346.12			974.436	3096.68			974.436	3635.92			974.436	4398.6			974.436	5413.57
	976.998	409.354			972.689	1388.32			971.61	2353.19			972.689	3116.53			972.689	3642.97			972.689	4395.71			972.689	5422.24
	975.249	406.117			970.943	1341.4			969.864	2363.1			970.943	3112.22			970.943	3640.08			970.943	4398.49			970.943	5429.92
	973.503	384.594			969.195	1359.81			968.116	2384.37			969.195	3107.92			969.195	3659.9			969.195	4392.76			969.195	5416.72
	971.757	407.597			967.449	1386.73			966.37	2338.9			967.449	3116.4			967.449	3647.07			967.449	4412.57			967.449	5417.44
	970.009	416.284			965.701	1358.29			964.622	2365.84			965.701	3140.48			965.701	3651.27			965.701	4375.61			965.701	5418.16
	968.261	405.103			963.953	1365.33			962.874	2360.13			963.953	3099.28			963.953	3644.12			963.953	4408.2			963.953	5422.86
	966.513	393.926			962.205	1366.7			961.126	2357.26			962.205	3129.03			962.205	3665.34			962.205	4398.21			962.205	5452.87
	964.765	416.112			960.457	1380.83			959.378	2368.57			960.457	3133.24			960.457	3639.75			960.457	4393.9			960.457	5431.33
	963.015	407.32			958.709	1336.81			957.63	2354.35			958.709	3111.93			958.709	3658.13			958.709	4402.35			958.709	5421.04
	961.267	419.174			956.959	1365.12			955.88	2369.92			956.959	3111.88			956.959	3642.48			956.959	4395.21			956.959	5413.72
	959.517	393.716			955.209	1366.48			954.13	2348.62			955.209	3121.76			955.209	3648.09			955.209	4366.8			955.209	5415.83
	957.767	434.136			953.459	1348.01			952.38	2364.18			953.459	3130.22			953.459	3677.8			953.459	4386.59			953.459	5428.85
	956.017	413.446			951.709	1362.12			950.63	2371.23			951.709	3106.09			951.709	3647.98			951.709	4409.21			951.709	5412.61
	954.265	402.284			949.959	1411.65			948.88	2351.36			949.959	3110.3			949.959	3663.51			949.959	4380.82			949.959	5429.1
	952.515	405.402			948.207	1360.6			947.128	2371.16			948.207	3159.82			948.207	3646.45			948.207	4363.77			948.207	5431.7
	950.763	424.377			946.457	1378.96			945.378	2344.22			946.457	3115.87			946.457	3653.48			946.457	4400.53			946.457	5413.48
	949.011	402.914			944.705	1357.67			943.626	2355.51			944.705	3122.91			944.705	3657.67			944.705	4387.74			944.705	5432.43
	947.259	403.652			942.951	1377.43			941.872	2366.8			942.951	3115.79			942.951	3649.12			942.951	4393.34			942.951	5432.06
	945.505	403.598			941.199	1356.15			940.12	2371.01			941.199	3132.72			941.199	3670.29			941.199	4387.63			941.199	5406.42
	943.753	405.127			939.447	1357.51			938.368	2363.9			939.447	3139.75			939.447	3657.49			939.447	4377.67			939.447	5428.83
	941.999	397.944			937.693	1365.95			936.614	2362.45			937.693	3115.66			937.693	3654.61			937.693	4418.64			937.693	5407.17
	940.246	413.728			935.939	1378.62			934.86	2386.46			935.939	3126.93			935.939	3653.14			935.939	4404.44			935.939	5422.63
	938.492	407.338			934.186	1394.12			933.106	2363.8			934.186	3104.26			934.186	3648.84			934.186	4395.9			934.186	5424.23
	936.738	404.116			932.43	1399.71			931.35	2368.01			932.43	3145.21			932.43	3684.12			932.43	4393.01			932.43	5436.23
	934.982	396.939			930.676	1377.04			929.596	2348.19			930.676	3121.14			930.676	3664.27			930.676	4392.96			930.676	5420.02
	933.226	400.842			928.92	1348.72			927.841	2363.7			928.92	3115.44			928.92	3652.91			928.92	4423.99			928.92	5432.99
	931.47	403.952			927.164	1361.39			926.085	2362.25			927.164	3113.98			927.164	3645.79			927.164	4425.34			927.164	5418.27
	929.714	402.315			925.408	1376.87			924.329	2350.92			925.408	3129.48			925.408	3662.68			925.408	4402.68			925.408	5410.48
	927.958	403.843			923.652	1385.29			922.573	2365.01			923.652	3112.49			923.652	3640.03			923.652	4392.74			923.652	5419.99
	926.201	417.227			921.896	1348.53			920.817	2373.44			921.896	3127.97			921.896	3662.56			921.896	4413.86			921.896	5415.66
	924.445	410.846			920.139	1368.24			919.059	2379.05			920.139	3132.16			920.139	3658.27			920.139	4406.74			920.139	5429.11
	922.687	412.37			918.381	1369.59			917.301	2356.44			918.381	3115.18			918.381	3670.91			918.381	4388.34			918.381	5416.88
	920.929	415.474			916.623	1380.82			915.544	2366.28			916.623	3139.12			916.623	3648.28			916.623	4410.86			916.623	5419.95
	919.171	423.315			914.865	1362.43			913.786	2373.3			914.865	3143.3			914.865	3653.86			914.865	4388.23			914.865	5413.65
	917.412	407.463			913.105	1375.07			912.026	2360.57			913.105	3129.15			913.105	3646.75			913.105	4396.64			913.105	5436.47
	915.652	394.775			911.348	1370.79			910.268	2366.17			911.348	3148.84			911.348	3670.67			911.348	4397.99			911.348	5405.98
	913.894	399.458			909.588	1379.19			908.509	2359.09			909.588	3130.47			909.588	3669.2			909.588	4400.75			909.588	5440.63
	912.134	406.507			907.828	1384.77			906.749	2361.88			907.828	3119.15			907.828	3648			907.828	4389.42			907.828	5434.82
	910.373	412.764			906.068	1353.71			904.989	2350.57			906.068	3114.88			906.068	3693.03			906.068	4414.73			906.068	5410.76
	908.613	400.875			904.307	1360.71			903.227	2363.22			904.307	3141.6			904.307	3657.74			904.307	4428.76			904.307	5411.86
	906.851	388.202			902.547	1366.29			901.467	2358.96			902.547	3138.73			902.547	3666.14			902.547	4418.83			902.547	5423.31
	905.089	391.305			900.785	1362.01			899.706	2377.23			900.785	3130.24			900.785	3660.44			900.785	4406.1			900.785	5440.66
	903.328	401.501			899.023	1370.4			897.944	2349.04			899.023	3116.11			899.023	3684.32			899.023	4407.45			899.023	5424.02
	901.566	408.54			897.262	1368.94			896.182	2353.23			897.262	3130.14			897.262	3672.99			897.262	4408.8			897.262	5428.06
	899.804	412.424			895.498	1371.7			894.419	2384.15			895.498	3130.1			895.498	3679.97			895.498	4405.93			895.498	5456.73
	898.04	428.911			893.736	1384.31			892.657	2379.89			893.736	3115.98			893.736	3650.36			893.736	4407.27			893.736	5432.71
	896.277	392.62			891.973	1377.22			890.893	2393.92			891.973	3124.38			891.973	3677.03			891.973	4419.87			891.973	5429.85
	894.513	402.017			890.209	1358.88			889.13	2381.23			890.209	3134.17			890.209	3644.62			890.209	4408.56			890.209	5423.56
	892.749	387.791			888.445	1374.29			887.366	2371.35			888.445	3120.07			888.445	3686.75			888.445	4401.48			888.445	5435.97
	890.986	414.502			886.682	1377.05			885.602	2376.93			886.682	3132.67			886.682	3643.11			886.682	4408.45			886.682	5415.4
	889.22	404.215			884.916	1372.78			883.837	2374.08			884.916	3150.9			884.916	3676.78			884.916	4426.66			884.916	5443.54
	887.457	401.799			883.15	1360.08			882.071	2368.43			883.15	3107.29			883.15	3699.2			883.15	4426.59			883.15	5438.72
	885.691	422.197			881.385	1375.48			880.305	2372.61			881.385	3128.32			881.385	3671.04			881.385	4419.51			881.385	5428.99
	883.923	401.691			879.619	1378.23			878.54	2383.81			879.619	3138.1			879.619	3676.59			879.619	4411.02			879.619	5418.28
	882.158	399.277			877.854	1410.47			876.774	2387.98			877.854	3140.86			877.854	3665.3			877.854	4432.02			877.854	5435.09
	880.392	394.507			876.088	1357.06			875.009	2382.32			876.088	3136.6			876.088	3680.68			876.088	4413.71			876.088	5439.12
	878.624	407.029			874.32	1393.5			873.241	2382.29			874.32	3135.15			874.32	3670.79			874.32	4445.93			874.32	5422.02
	876.857	400.688			872.553	1390.63			871.473	2383.65			872.553	3149.13			872.553	3665.12			872.553	4433.23			872.553	5426.05
	875.089	405.347			870.785	1376.55			869.706	2378			870.785	3154.7			870.785	3681.89			870.785	4388.28			870.785	5436.95
	873.32	415.502			869.018	1373.69			867.938	2387.78			869.018	3157.45			869.018	3707.08			869.018	4427.5			869.018	5425.26
	871.552	391.887			867.248	1379.24			866.169	2368.11			867.248	3147.58			867.248	3688.78			867.248	4459.69			867.248	5429.28
	869.783	402.041			865.479	1377.78			864.399	2396.11			865.479	3106.87			865.479	3673.29			865.479	4411.95			865.479	5422.51
	868.013	428.674			863.709	1401.55			862.63	2389.06			863.709	3144.68			863.709	3680.24			863.709	4410.49			863.709	5434.38
	866.244	397.224			861.939	1414.11			860.86	2380.62			861.939	3137.62			861.939	3716.61			861.939	4446.86			861.939	5411.42
	864.474	407.37			860.17	1398.63			859.091	2377.78			860.17	3150.18			860.17	3701.13			860.17	4410.37			860.17	5412.99
	862.703	412.805			858.4	1392.97			857.321	2377.74			858.4	3130.52			858.4	3698.26			858.4	4415.91			858.4	5418.97
	860.933	404.122			856.629	1381.7			855.55	2373.5			856.629	3126.27			856.629	3706.59			856.629	4439.66			856.629	5430.83
	859.162	420.532			854.857	1394.25			853.778	2386.06			854.857	3144.43			854.857	3688.32			854.857	4448			854.857	5429.94
	857.39	429.097			853.086	1381.59			852.007	2387.42			853.086	3134.58			853.086	3671.46			853.086	4454.93			853.086	5410.43
	855.619	421.199			851.314	1401.12			850.235	2388.78			851.314	3161.12			851.314	3714.79			851.314	4431.07			851.314	5423.76
	853.845	416.439			849.541	1391.27			848.462	2376.15			849.541	3131.68			849.541	3682.53			849.541	4447.79			849.541	5432.66
	852.072	418.732			847.77	1403.8			846.69	2401.3			847.77	3133.04			847.77	3690.86			847.77	4451.92			847.77	5429.81
	850.3	430.422			845.996	1393.95			844.917	2398.46			845.996	3138.58			845.996	3715.97			845.996	4443.46			845.996	5443.12
	848.527	435.843			844.223	1405.08			843.143	2395.62			844.223	3158.11			844.223	3692.13			844.223	4448.99			844.223	5412.37
	846.751	431.084			842.449	1403.61			841.37	2408.16			842.449	3159.46			842.449	3682.28			842.449	4432.15			842.449	5440.33
	844.978	428.675			840.674	1428.71			839.594	2429.08			840.674	3139.84			840.674	3708.77			840.674	4457.24			840.674	5456.53
	843.203	438.005			838.9	1397.9			837.821	2395.49			838.9	3185.9			838.9	3676.56			838.9	4462.76			838.9	5417.46
	841.427	432.466			837.125	1432.77			836.046	2389.86			837.125	3146.72			837.125	3711.43			837.125	4458.5			837.125	5436.59
	839.652	438.663			835.35	1417.34			834.27	2392.62			835.35	3160.64			835.35	3707.17			835.35	4452.84			835.35	5421
	837.876	438.6			833.574	1400.51			832.495	2374.42			833.574	3149.42			833.574	3719.67			833.574	4475.12			833.574	5446.97
	836.101	452.612			831.797	1420			830.717	2396.72			831.797	3152.16			831.797	3697.25			831.797	4458.29			831.797	5446.04
	834.324	445.511			830.021	1421.33			828.942	2405.06			830.021	3156.29			830.021	3712.54			830.021	4463.81			830.021	5427.04
	832.546	433.724			828.244	1450.57			827.165	2423.16			828.244	3143.68			828.244	3705.49			828.244	4460.94			828.244	5443.21
	830.769	474.294			826.467	1423.99			825.387	2427.3			826.467	3150.61			826.467	3697.05			826.467	4472.04			826.467	5439.36
	828.992	442.194			824.689	1415.55			823.61	2414.69			824.689	3168.69			824.689	3716.52			824.689	4464.99			824.689	5439.41
	827.214	427.291			822.91	1432.23			821.831	2420.23			822.91	3186.77			822.91	3706.68			822.91	4457.94			822.91	5427.26
	825.435	435.04			821.133	1405.66			820.053	2416			821.133	3165.79			821.133	3741.48			821.133	4449.51			821.133	5432.19
	823.656	443.566			819.354	1413.97			818.274	2427.11			819.354	3196.41			819.354	3706.54			819.354	4506.6			819.354	5440.05
	821.876	464.577			817.574	1425.05			816.495	2414.51			817.574	3178.23			817.574	3717.63			817.574	4457.74			817.574	5444.49
	820.097	456.705			815.795	1427.77			814.716	2432.58			815.795	3171.2			815.795	3730.1			815.795	4459.06			815.795	5442.59
	818.318	438.694			814.016	1431.88			812.936	2393.52			814.016	3168.36			814.016	3730.02			814.016	4488.25			814.016	5433.37
	816.537	450.332			812.234	1437.39			811.155	2424.13			812.234	3154.38			812.234	3728.56			812.234	4460.31			812.234	5440.73
	814.755	441.688			810.453	1419.22			809.374	2444.97			810.453	3176.61			810.453	3734.05			810.453	4493.67			810.453	5437.86
	812.974	440.066			808.672	1453.96			807.592	2421.25			808.672	3186.3			808.672	3733.98			808.672	4447.64			808.672	5442.78
	811.193	459.491			806.891	1438.57			805.811	2418.42			806.891	3207.12			806.891	3700.49			806.891	4469.85			806.891	5470.11
	809.412	449.292			805.109	1427.37			804.03	2429.5			805.109	3200.1			805.109	3714.34			805.109	4497.61			805.109	5452.61
	807.628	453.123			803.326	1457.91			802.247	2407.19			803.326	3174.99			803.326	3736.54			803.326	4498.92			803.326	5454.6
	805.845	446.047			801.543	1424.45			800.464	2437.75			801.543	3163.8			801.543	3744.81			801.543	4466.85			801.543	5453.67
	804.062	465.454			799.762	1439.69			798.682	2436.31			799.762	3169.31			799.762	3741.95			799.762	4461.21			799.762	5473.67
	802.279	463.828			797.977	1445.18			796.897	2430.7			797.977	3165.09			797.977	3715.45			797.977	4500.08			797.977	5458.62
	800.496	448.968			796.193	1456.23			795.114	2420.92			796.193	3185.88			796.193	3733.45			796.193	4494.44			796.193	5483.96
	798.71	434.115			794.41	1461.72			793.331	2438.94			794.41	3183.05			794.41	3743.11			794.41	4519.38			794.41	5461.61
	796.925	426.272			792.625	1439.41			791.546	2433.33			792.625	3152.42			792.625	3686.06			792.625	4479			792.625	5467.49
	795.14	457.332			790.84	1474.07			789.76	2420.78			790.84	3178.76			790.84	3737.4			790.84	4519.21			790.84	5469.47
	793.355	447.153			789.055	1454.55			787.975	2427.68			789.055	3203.71			789.055	3733.15			789.055	4483.02			789.055	5471.93
	791.57	451.755			787.268	1432.25			786.188	2422.07			787.268	3195.31			787.268	3746.97			787.268	4492.66			787.268	5457.87
	789.783	454.8			785.482	1479.39			784.403	2438.69			785.482	3181.37			785.482	3780.21			785.482	4496.75			785.482	5464.71
	787.998	448.515			783.695	1441.84			782.616	2417.81			783.695	3170.2			783.695	3738.48			783.695	4482.79			783.695	5469.12
	786.21	455.444			781.908	1425.11			780.829	2433.03			781.908	3185.41			781.908	3759.22			781.908	4481.33			781.908	5477.89
	784.423	440.615			780.121	1466.67			779.042	2416.33			780.121	3157.6			780.121	3730.01			780.121	4507.62			780.121	5458.98
	782.634	450.651			778.334	1436.08			777.255	2428.77			778.334	3185.3			778.334	3747.97			778.334	4475.63			778.334	5471.15
	780.847	435.829			776.545	1442.94			775.466	2409.31			776.545	3190.78			776.545	3745.11			776.545	4494.97			776.545	5484.77
	779.058	445.862			774.758	1442.87			773.678	2418.97			774.758	3174.08			774.758	3731.17			774.758	4449.14			774.758	5492.57
	777.269	443.468			772.969	1435.87			771.889	2436.95			772.969	3194.82			772.969	3765.75			772.969	4504.52			772.969	5475.12
	775.48	439.524			771.18	1444.12			770.1	2417.49			771.18	3179.52			771.18	3729.64			771.18	4494.74			771.18	5477.09
	773.691	436.357			769.389	1445.43			768.309	2427.14			769.389	3185			769.389	3761.43			769.389	4514.06			769.389	5481.48
	771.9	436.295			767.6	1423.19			766.52	2427.1			767.6	3184.94			767.6	3737.8			767.6	4526.45			767.6	5483.93
	770.109	464.932			765.809	1441.13			764.729	2407.66			765.809	3155.8			765.809	3736.34			765.809	4509.74			765.809	5493.16
	768.318	456.333			764.018	1452.14			762.938	2420.08			764.018	3158.51			764.018	3754.27			764.018	4479.2			764.018	5513.06
	766.527	442.311			762.227	1434.07			761.147	2428.34			762.227	3198.61			762.227	3740.34			762.227	4492.97			762.227	5500.96
	764.736	449.999			760.436	1418.77			759.356	2433.82			760.436	3199.93			760.436	3726.42			760.436	4495.66			760.436	5471.42
	762.943	440.634			758.643	1445			757.563	2424.09			758.643	3192.95			758.643	3741.57			758.643	4509.42			758.643	5501
	761.152	422.75			756.852	1458.77			755.772	2448.94			756.852	3177.67			756.852	3729.04			756.852	4501.04			756.852	5482.61
	759.359	432.762			755.059	1449.01			753.979	2441.97			755.059	3161.01			755.059	3751.1			755.059	4503.72			755.059	5520.88
	757.566	458.258			753.266	1451.71			752.186	2440.54			753.266	3181.71			753.266	3748.26			753.266	4507.79			753.266	5507.82
	755.771	424.121			751.471	1464.08			750.391	2425.28			751.471	3166.44			751.471	3762.01			751.471	4499.42			751.471	5501.54
	753.978	426.384			749.678	1458.47			748.598	2434.91			749.678	3184.36			749.678	3771.6			749.678	4507.63			749.678	5518.01
	752.183	449.543			747.883	1469.46			746.803	2448.68			747.883	3188.44			747.883	3759.08			747.883	4521.37			747.883	5522.86
	750.388	453.347			746.088	1447.27			745.009	2448.63			746.088	3169.04			746.088	3759			746.088	4507.47			746.088	5532.54
	748.593	421.562			744.293	1451.34			743.214	2451.34			744.293	3186.94			744.293	3771.35			744.293	4508.77			744.293	5515.62
	746.798	453.989			742.498	1454.03			741.419	2433.33			742.498	3191.03			742.498	3751.93			742.498	4515.6			742.498	5542.22
	745.001	441.55			740.701	1449.82			739.622	2445.71			740.701	3178.54			740.701	3764.28			740.701	4544.52			740.701	5531.59
	743.205	453.084			738.906	1455.27			737.827	2419.42			738.906	3189.53			738.906	3797.34			738.906	4551.33			738.906	5547.06
	741.41	444.515			737.109	1444.15			736.03	2440.08			737.109	3190.85			737.109	3769.64			737.109	4544.34			737.109	5534.98
	739.611	453.725			735.312	1457.88			734.233	2449.69			735.312	3204.59			735.312	3766.8			735.312	4518.03			735.312	5559.14
	737.814	452.113			733.516	1445.39			732.436	2455.15			733.516	3203.14			733.516	3787.41			733.516	4505.53			733.516	5569.27
	736.017	452.82			731.717	1456.35			730.637	2424.75			731.717	3168.59			731.717	3777.67			731.717	4534.42			731.717	5536.92
	734.218	471.29			729.918	1454.9			728.839	2432.98			729.918	3187.85			729.918	3784.48			729.918	4535.71			729.918	5586.16
	732.419	441.879			728.119	1470			727.04	2445.34			728.119	3201.58			728.119	3785.77			728.119	4530.11			728.119	5571.67
	730.621	463.43			726.32	1442.35			725.241	2463.21			726.32	3204.27			726.32	3766.38			726.32	4557.59			726.32	5576.48
	728.822	469.536			724.521	1465.71			723.442	2461.77			724.521	3204.21			724.521	3803.52			724.521	4556.12			724.521	5591.43
	727.021	448.633			722.723	1520.75			721.643	2457.58			722.723	3198.63			722.723	3807.56			722.723	4546.39			722.723	5609.26
	725.22	428.51			720.922	1487.6			719.842	2439.62			720.922	3198.57			720.922	3775.78			720.922	4538.03			720.922	5603.46
	723.419	452.36			719.121	1486.14			718.042	2456.1			719.121	3215.04			719.121	3810.13			719.121	4573.75			719.121	5601.03
	721.619	433.787			717.32	1468.16			716.241	2449.16			717.32	3238.38			717.32	3816.93			717.32	4581.92			717.32	5634.75
	719.818	439.893			715.52	1481.85			714.44	2483.52			715.52	3213.53			715.52	3830.6			715.52	4550.16			715.52	5608.22
	718.015	472.203			713.717	1516.18			712.637	2464.19			713.717	3195.57			713.717	3808.48			713.717	4589.99			713.717	5630.84
	716.214	464.426			711.916	1491.33			710.837	2495.79			711.916	3225.78			711.916	3808.39			711.916	4578.88			711.916	5639.97
	714.412	475.144			710.113	1521.51			709.034	2462.7			710.113	3247.73			710.113	3852.32			710.113	4609.05			710.113	5649.09
	712.609	486.628			708.311	1513.17			707.231	2469.52			708.311	3239.4			708.311	3782.07			708.311	4602.07			708.311	5648.58
	710.804	498.107			706.506	1529.59			705.426	2501.1			706.506	3242.08			706.506	3828.74			706.506	4611.6			706.506	5663.47
	709.001	468.773			704.703	1536.37			703.624	2498.28			704.703	3261.26			704.703	3869.9			704.703	4594.99			704.703	5657.18
	707.197	506.423			702.898	1534.91			701.819	2489.97			702.898	3259.81			702.898	3816.18			702.898	4603.14			702.898	5667.73
	705.392	517.889			701.094	1508.7			700.014	2522.89			701.094	3247.37			701.094	3847.7			701.094	4629.15			701.094	5668.17
	703.587	537.815			699.289	1549.84			698.21	2524.2			699.289	3251.42			699.289	3873.7			699.289	4630.42			699.289	5690.26
	701.783	530.807			697.484	1586.84			696.405	2531			697.484	3274.7			697.484	3858.49			697.484	4631.69			697.484	5700.79
	699.976	583.793			695.678	1594.98			694.598	2511.7			695.678	3275.99			695.678	3858.38			695.678	4661.8			695.678	5705.55
	698.171	609.074			693.873	1605.86			692.794	2551.45			693.873	3284.15			693.873	3900.85			693.873	4668.55			693.873	5742.03
	696.365	622.044			692.066	1631.84			690.987	2577.46			692.066	3284.07			692.066	3900.74			692.066	4667.06			692.066	5753.03
	694.558	681.893			690.26	1668.79			689.18	2618.56			690.26	3297.72			690.26	3918.47			690.26	4699.88			690.26	5757.77
	692.749	736.338			688.451	1700.23			687.372	2629.45			688.451	3304.5			688.451	3941.68			688.451	4712.11			688.451	5750.99
	690.943	792.295			686.645	1789.28			685.565	2641.7			686.645	3338.71			686.645	3951.17			686.645	4750.4			686.645	5779.74
	689.134	855.908			684.836	1797.36			683.757	2682.76			684.836	3334.5			684.836	3957.9			684.836	4728.32			684.836	5801.76
	687.326	921.031			683.027	1861.67			681.948	2700.48			683.027	3359.1			683.027	3996.18			683.027	4752.88			683.027	5789.69
	685.517	984.589			681.219	1939.66			680.139	2760.7			681.219	3374.08			681.219	3993.3			681.219	4806.22			681.219	5802.57
	683.708	1046.58			679.41	2064.23			678.331	2805.82			679.41	3431.55			679.41	4043.89			679.41	4830.75			679.41	5834.16
	681.898	1123.9			677.6	2151.73			676.52	2863.25			677.6	3462.96			677.6	4058.82			677.6	4848.41			677.6	5860.94
	680.087	1159.75			675.791	2314.56			674.712	2959.02			675.791	3460.1			675.791	4066.9			675.791	4886.62			675.791	5871.41
	678.277	1247.75			673.98	2434.85			672.901	2946.52			673.98	3475.05			673.98	4088.67			673.98	4861.8			673.98	5890.5
	676.466	1360.25			672.17	2471.54			671.091	2995.67			672.17	3465.34			672.17	4111.8			672.17	4909.58			672.17	5923.96
	674.656	1438.2			670.357	2534.23			669.278	2964			670.357	3472.07			670.357	4091.1			670.357	4938.16			670.357	5914.27
	672.843	1549.85			668.547	2547.62			667.467	2980.26			668.547	3500.7			668.547	4163.51			668.547	4933.88			668.547	5939.56
	671.033	1642.28			666.734	2604.79			665.655	2944.51			666.734	3514.26			666.734	4175.66			666.734	4913.18			666.734	6006.04
	669.22	1695.6			664.922	2586.68			663.842	2926.56			664.922	3516.86			664.922	4180.96			664.922	4948.59			664.922	6007.84
	667.408	1716.71			663.109	2470.07			662.03	2918.19			663.109	3539.99			663.109	4206.78			663.109	5012.71			663.109	6078.58
	665.593	1740.88			661.297	2390.44			660.217	2918.04			661.297	3490.61			661.297	4216.18			661.297	4992			661.297	6110.52
	663.781	1746.66			659.482	2319.05			658.403	2905.57			659.482	3519.2			659.482	4235.14			659.482	5006.86			659.482	6165.89
	661.966	1721.05			657.67	2255.9			656.591	2980.62			657.67	3566.93			657.67	4291.01			657.67	5017.61			657.67	6206.89
	660.152	1589.81			655.855	2233.78			654.776	3003.69			655.855	3562.68			655.855	4242.97			655.855	5020.15			655.855	6257.91
	658.337	1576.49			654.041	2184.34			652.962	2988.48			654.041	3569.37			654.041	4309.75			654.041	5021.32			654.041	6307.95
	656.521	1510.38			652.225	2128.09			651.145	3006.07			652.225	3566.5			652.225	4291.79			652.225	5026.6			652.225	6311.11
	654.707	1393.81			650.41	2108.74			649.331	2973.11			650.41	3621			650.41	4365.36			650.41	5023.67			650.41	6365.9
	652.89	1331.59			648.594	2098.97			647.514	3004.36			648.594	3573.04			648.594	4303.69			648.594	5050.79			648.594	6303.07
	651.074	1250.29			646.777	2082.37			645.698	3024.66			646.777	3605.67			646.777	4403.16			646.777	5091.56			646.777	6349.23
	649.257	1184.3			644.961	2042.57			643.882	3043.6			644.961	3600.06			644.961	4368.81			644.961	5115.92			644.961	6311.76
	647.441	1171.85			643.145	1970.03			642.065	3051.6			643.145	3593.08			643.145	4386.34			643.145	5175.76			643.145	6272.4
	645.623	1098.27			641.326	2006.69			640.247	3030.95			641.326	3613.4			641.326	4360.2			641.326	5152.34			641.326	6306.4
	643.804	1025.49			639.508	2017.41			638.428	3038.96			639.508	3610.52			639.508	4439.11			639.508	5179.4			639.508	6247.26
	641.986	985.583			637.689	1983.11			636.61	3027.86			637.689	3602.19			637.689	4404.79			637.689	5168.26			637.689	6214.4
	640.167	951.038			635.871	1985.65			634.792	3020.86			635.871	3604.76			635.871	4471.38			635.871	5241.67			635.871	6190.15
	638.349	890.55			634.053	2015.46			632.973	3049.32			634.053	3675.51			634.053	4505.23			634.053	5175.99			634.053	6187.38
	636.529	854.515			632.232	1998.9			631.153	3042.32			632.232	3639.9			632.232	4491.36			632.232	5283.45			632.232	6137.86
	634.708	834.52			630.414	2012.34			629.335	3001.25			630.414	3652.01			630.414	4537.45			630.414	5322.71			630.414	6117.93
	632.888	803.09			628.594	1994.43			627.514	3043.31			628.594	3643.67			628.594	4527.66			628.594	5325.18			628.594	6123.28
	631.068	777.012			626.771	1968.36			625.692	2984.56			626.771	3604.01			626.771	4541.03			626.771	5300.4			626.771	6143.89
	629.248	753.234			624.951	2021.29			623.872	2992.56			624.951	3636.55			624.951	4572.1			624.951	5376.41			624.951	6102.04
	627.425	740.903			623.129	2036.07			622.05	3046.85			623.129	3611.88			623.129	4562.32			623.129	5359.8			623.129	6078.32
	625.603	744.586			621.309	2019.53			620.229	3004.47			621.309	3622.62			621.309	4553.89			621.309	5366.34			621.309	6087.01
	623.781	716.258			619.486	1977.14			618.407	2970.27			619.486	3610.21			619.486	4559.08			619.486	5443.65			619.486	6079.02
	621.958	690.99			617.664	1919.81			616.585	2953.77			617.664	3642.72			617.664	4564.27			617.664	5383.5			617.664	6049.13
	620.136	696.204			615.84	1955			614.76	2967.21			615.84	3594.95			615.84	4521.84			615.84	5419.95			615.84	6056.86
	618.312	680.852			614.018	1968.42			612.938	2968.41			614.018	3643.76			614.018	4573.28			614.018	5422.39			614.018	6033.17
	616.488	688.351			612.193	1923.36			611.114	2930.17			612.193	3593.29			612.193	4539.02			612.193	5419.39			612.193	6016.63
	614.664	695.085			610.369	1957.17			609.29	2905.54			610.369	3595.86			610.369	4512.94			610.369	5374.25			610.369	6009.14
	612.839	685.832			608.545	1956.99			607.466	2898.59			608.545	3609.3			608.545	4522.21			608.545	5334.56			608.545	5971.68
	611.013	694.847			606.719	1982.63			605.639	2888.92			606.719	3633.61			606.719	4501.58			606.719	5399.53			606.719	5964.2
	609.189	687.88			604.895	1991.95			603.815	2892.85			604.895	3594.05			604.895	4505.41			604.895	5353.06			604.895	6004.27
	607.363	697.651			603.068	1971.38			601.989	2945.67			603.068	3559.95			603.068	4414.16			603.068	5355.51			603.068	5965.41
	605.537	672.436			601.242	1899.22			600.163	2883.04			601.242	3573.39			601.242	4504.92			601.242	5294.14			601.242	5966.49
	603.71	676.123			599.414	1890.9			598.335	2847.59			599.414	3543.37			599.414	4416.43			599.414	5307.46			599.414	5956.63
	601.882	675.248			597.588	1921.96			596.509	2847.45			597.588	3544.59			597.588	4422.99			597.588	5254.26			597.588	5924.93
	600.056	669.054			595.76	1863.42			594.68	2833.74			595.76	3524.1			595.76	4368.48			595.76	5186.16			595.76	5940.74
	598.228	646.906			593.934	1849.69			592.854	2868.88			593.934	3548.39			593.934	4388.62			593.934	5230.71			593.934	5919.98
	596.4	655.913			592.105	1835.97			591.026	2866.02			592.105	3548.25			592.105	4400.61			592.105	5216.91			592.105	5931.51
	594.57	626.943			590.275	1842.59			589.196	2846.89			590.275	3502			590.275	4312.23			590.275	5226.16			590.275	5971.03
	592.742	608.616			588.447	1796.33			587.368	2861.67			588.447	3538.48			588.447	4325.59			588.447	5206.94			588.447	5991.56
	590.912	610.033			586.617	1815.16			585.538	2841.19			586.617	3493.61			586.617	4265.74			586.617	5110.46			586.617	5984.56
	589.082	584.887			584.787	1771.64			583.708	2861.38			584.787	3508.39			584.787	4287.23			584.787	5092.63			584.787	6001.28
	587.251	587.068			582.957	1759.3			581.878	2813.81			582.957	3475.74			582.957	4276.19			582.957	5122.23			582.957	5971.51
	585.421	558.144			581.127	1757.81			580.048	2781.16			581.127	3486.45			581.127	4247.55			581.127	5149.11			581.127	5988.7
	583.589	578.534			579.297	1733.29			578.217	2798.64			579.297	3472.79			579.297	4231.11			579.297	5066.26			579.297	6031.95
	581.759	549.624			577.465	1743.98			576.385	2810.7			577.465	3510.58			577.465	4251.24			577.465	5087.73			577.465	6037.74
	579.927	555.602			575.633	1708.65			574.553	2824.11			575.633	3488.79			575.633	4242.92			575.633	5121.37			575.633	6054.43
	578.095	538.08			573.801	1715.29			572.721	2803.67			573.801	3473.77			573.801	4219.73			573.801	5037.23			573.801	6062.58
	576.261	546.331			571.969	1731.39			570.889	2823.84			571.969	3443.88			571.969	4215.48			571.969	5022.15			571.969	6096.78
	574.429	553.82			570.135	1724.49			569.055	2821			570.135	3501.94			570.135	4231.54			570.135	5040.89			570.135	6072.71
	572.595	524.191			568.301	1725.71			567.221	2812.74			568.301	3458.53			568.301	4212.42			568.301	5027.17			568.301	6079.9
	570.761	524.866			566.469	1689.07			565.389	2799.09			566.469	3481.4			566.469	4216.29			566.469	5018.86			566.469	6083.31
	568.927	521.755			564.633	1720.04			563.553	2815.18			564.633	3481.27			564.633	4191.77			564.633	5028.13			564.633	6090.49
	567.093	520.917			562.799	1725.32			561.719	2782.61			562.799	3470.33			562.799	4211.88			562.799	5007.66			562.799	6082.06
	565.257	533.701			560.965	1715.72			559.885	2778.43			560.965	3441.83			560.965	4246.83			560.965	5002.06			560.965	6071.74
	563.421	531.347			559.129	1708.83			558.05	2767.49			559.129	3471.44			559.129	4204.76			559.129	5034.3			559.129	6035.88
	561.585	526.725			557.293	1693.85			556.214	2783.58			557.293	3434.84			557.293	4211.33			557.293	4976.02			557.293	6002.88
	559.749	494.877			555.457	1695.07			554.378	2829.37			555.457	3457.69			555.457	4208.45			555.457	5015			555.457	5982.65
	557.914	491.777			553.619	1677.39			552.54	2784.67			553.619	3442.72			553.619	4200.17			553.619	4999.96			553.619	5913.75
	556.076	492.458			551.783	1678.62			550.704	2787.25			551.783	3473.65			551.783	4212.14			551.783	4990.32			551.783	5895.91
	554.238	505.232			549.945	1678.49			548.866	2738.53			549.945	3451.94			549.945	4194.42			549.945	4999.58			549.945	5842.65
	552.4	492.308			548.107	1686.47			547.028	2803.19			548.107	3454.52			548.107	4130.82			548.107	5006.14			548.107	5800.28
	550.562	497.521			546.27	1698.49			545.19	2784.17			546.27	3493.52			546.27	4130.65			546.27	4937.14			546.27	5774.92
	548.724	499.711			544.432	1675.43			543.352	2796.18			544.432	3424.6			544.432	4160.17			544.432	5030.03			544.432	5744.85
	546.884	497.368			542.592	1661.82			541.512	2775.82			542.592	3456.86			542.592	4164.04			542.592	4993.43			542.592	5747.36
	545.044	501.067			540.752	1703.5			539.673	2786.48			540.752	3433.82			540.752	4149.04			540.752	4993.24			540.752	5724.39
	543.205	483.629			538.912	1702.02			537.833	2798.49			538.912	3439.1			538.912	4183.92			538.912	5018.66			538.912	5720.3
	541.365	499.404			537.072	1685.72			535.993	2774.1			537.072	3430.9			537.072	4208.01			537.072	4984.78			537.072	5678.47
	539.525	501.591			535.232	1705.81			534.153	2773.97			535.232	3437.52			535.232	4152.58			535.232	4953.6			535.232	5680.99
	537.683	512.829			533.391	1670.65			532.311	2779.24			533.391	3433.36			533.391	4180.7			533.391	4969.59			533.391	5685.4
	535.841	514.257			531.549	1717.67			530.469	2808.74			531.549	3404.97			531.549	4219.59			531.549	4999.03			531.549	5681.31
	533.999	523.979			529.707	1729.66			528.628	2778.98			529.707	3414.28			529.707	4174.97			529.707	4944.99			529.707	5660.26
	532.158	508.82			527.865	1725.48			526.786	2803.09			527.865	3416.87			527.865	4165.38			527.865	4936.73			527.865	5659.49
	530.314	568.282			526.023	1693.05			524.944	2776.04			526.023	3403.3			526.023	4180.01			526.023	4950.02			526.023	5639.86
	528.472	537.296			524.18	1756.17			523.1	2806.86			524.18	3452.98			524.18	4151.58			524.18	4974.06			524.18	5646.15
	526.628	582.411			522.336	1738.54			521.257	2795.97			522.336	3417.88			522.336	4136.61			522.336	4969.84			522.336	5653.38
	524.785	572.525			520.492	1769.34			519.413	2771.63			520.492	3400.29			520.492	4201.01			520.492	5000.59			520.492	5660.13
	522.939	638.697			518.648	1794.74			517.569	2779.57			518.648	3414.97			518.648	4159.14			518.648	4949.3			518.648	5628.76
	521.095	636.332			516.803	1782.49			515.723	2795.58			516.803	3418.89			516.803	4184.52			516.803	4971.98			516.803	5643.51
	519.249	624.182			514.959	1869.71			513.88	2788.73			514.959	3430.88			514.959	4154.77			514.959	4967.76			514.959	5647.9
	517.404	651.921			513.113	1888.36			512.034	2785.91			513.113	3442.86			513.113	4192.23			513.113	4976.99			513.113	5653.24
	515.558	660.086			511.268	1833.11			510.188	2826.09			511.268	3438.72			511.268	4206.83			511.268	4976.8			511.268	5652.92
	513.712	666.744			509.42	1861.16			508.341	2776.26			509.42	3418.45			509.42	4206.66			509.42	4953.78			509.42	5631.45
	511.865	670.391			507.574	1824.74			506.495	2809.71			507.574	3406.25			507.574	4209.16			507.574	4979.12			507.574	5657.47
	510.019	645.465			505.727	1852.78			504.647	2809.57			505.727	3424.94			505.727	4180.79			505.727	5004.45			505.727	5652.45
	508.171	652.873			503.879	1825.77			502.8	2818.84			503.879	3426.17			503.879	4168.53			503.879	5006.94			503.879	5632.4
	506.322	649.005			502.031	1829.64			500.952	2817.36			502.031	3411.3			502.031	4185.81			502.031	4981.25			502.031	5641.96
	504.474	640.631			500.184	1762.4			499.104	2794.41			500.184	3434			500.184	4227.23			500.184	4999.85			500.184	5655.26
	502.624	637.518			498.334	1834.69			497.255	2815.75			498.334	3421.81			498.334	4227.04			498.334	5014.42			498.334	5634.75
	500.777	614.129			496.484	1782.23			495.405	2831.71			496.484	3439.14			496.484	4212.1			496.484	5000.81			496.484	5634.91
	498.927	605.017			494.635	1782.09			493.555	2811.46			494.635	3433.66			494.635	4233.38			494.635	5015.37			494.635	5621.92
	497.078	580.894			492.785	1747.08			491.706	2823.39			492.785	3446.95			492.785	4211.74			492.785	5013.84			492.785	5601.43
	495.226	561.286			490.936	1767.05			489.856	2816.55			490.936	3452.19			490.936	4254.45			490.936	5033.75			490.936	5606.75
	493.374	547.688			489.084	1732.07			488.005	2852.6			489.084	3435.99			489.084	4234.16			489.084	5075.09			489.084	5586.28
	491.525	548.351			487.232	1796.24			486.153	2797.53			487.232	3453.3			487.232	4217.9			487.232	5003.88			487.232	5610.35
	489.673	548.264			485.381	1765.28			484.301	2820.17			485.381	3418.35			485.381	4233.79			485.381	5035.84			485.381	5582.38
	487.82	555.675			483.529	1801.3			482.45	2837.44			483.529	3455.74			483.529	4238.96			483.529	5022.25			483.529	5590.51
	485.968	578.827			481.678	1795.79			480.598	2799.81			481.678	3462.31			481.678	4228.06			481.678	5113.09			481.678	5624.41
	484.115	614.711			479.824	1818.4			478.745	2842.52			479.824	3487.62			479.824	4264.02			479.824	5096.82			479.824	5587.08
	482.261	628.097			477.971	1834.3			476.891	2828.99			477.971	3458.06			477.971	4258.47			477.971	5029.69			477.971	5591.92
	480.408	607.014			476.117	1848.86			475.038	2871.67			476.117	3445.9			476.117	4259.62			476.117	5064.28			476.117	5572.41
	478.554	627.887			474.264	1855.39			473.184	2788.59			474.264	3457.82			474.264	4235.35			474.264	5076.12			474.264	5559.46
	476.701	648.751			472.41	1876.62			471.331	2831.26			472.41	3452.35			472.41	4265.92			472.41	5046.49			472.41	5553.53
	474.845	655.38			470.555	1884.48			469.475	2853.85			470.555	3452.23			470.555	4259.04			470.555	5032.92			470.555	5542.46
	472.99	679.971			468.699	1931.1			467.62	2833.66			468.699	3462.81			468.699	4288.26			468.699	5068.82			468.699	5568.36
	471.134	672.37			466.844	1921.56			465.764	2828.17			466.844	3383.83			466.844	4219.9			466.844	5056.58			466.844	5563.84
	469.277	711.912			464.988	1900.01			463.909	2761.23			464.988	3442.52			464.988	4233.08			464.988	5056.38			464.988	5532.2
	467.421	696.079			463.131	1903.84			462.051	2793.16			463.131	3406.34			463.131	4238.24			463.131	5049.5			463.131	5541.71
	465.564	694.463			461.273	1843.57			460.194	2763.65			461.273	3431.6			461.273	4244.73			461.273	5045.29			461.273	5523.64
	463.707	719.766			459.418	1784.66			458.339	2738.16			459.418	3444.84			459.418	4221.84			459.418	4989.01			459.418	5538.76
	461.849	659.835			457.559	1797.86			456.479	2714.01			457.559	3392.66			457.559	4222.99			457.559	4988.82			457.559	5529.57
	459.992	664.207			455.701	1769.68			454.622	2724.58			455.701	3387.22			455.701	4153.41			455.701	5036.68			455.701	5517.59
	458.132	625.984			453.844	1738.85			452.764	2711.12			453.844	3359.09			453.844	4171.92			453.844	4928.4			453.844	5526.16
	456.273	610.938			451.984	1769.39			450.905	2684.32			451.984	3328.31			451.984	4154.4			451.984	4966.91			451.984	5525.39
	454.414	606.355			450.125	1730.57			449.046	2698.89			450.125	3396.24			450.125	4131.56			450.125	4961.39			450.125	5484.93
	452.554	539.793			448.266	1693.1			447.186	2676.11			448.266	3366.8			448.266	4083.39			448.266	4914.54			448.266	5488.83
	450.695	559.865			446.404	1711.63			445.325	2641.34			446.404	3344.03			446.404	4109.9			446.404	4958.36			446.404	5484.8
	448.833	553.057			444.545	1667.52			443.466	2673.24			444.545	3329.28			444.545	4096.41			444.545	4928.86			444.545	5480.3
	446.972	505.954			442.684	1646.07			441.604	2691.79			442.684	3349.17			442.684	4078.93			442.684	4904.7			442.684	5489.79
	445.111	490.207			440.822	1633.97			439.743	2627.73			440.822	3353.08			440.822	4061.46			440.822	4859.23			440.822	5484.83
	443.249	474.468			438.961	1625.86			437.882	2626.31			438.961	3306.36			438.961	4062.64			438.961	4881.71			438.961	5476.6
	441.386	467.684			437.098	1612.43			436.018	2630.21			437.098	3312.93			437.098	4034.53			437.098	4910.85			437.098	5496.81
	439.525	463.141			435.236	1617.65			434.157	2611.47			435.236	3308.85			435.236	4054.36			435.236	4854.76			435.236	5463.88
	437.662	448.908			433.373	1566.95			432.294	2630.02			433.373	3294.12			433.373	4027.59			433.373	4839.95			433.373	5449.6
	435.798	454.804			431.51	1582.82			430.43	2632.59			431.51	3303.35			431.51	4019.46			431.51	4866.42			431.51	5454.43
	433.935	451.757			429.645	1580.06			428.565	2595.24			429.645	3307.25			429.645	4003.35			429.645	4819.69			429.645	5436.43
	432.07	466.589			427.781	1563.99			426.702	2601.8			427.781	3271.25			427.781	4019.18			427.781	4816.87			427.781	5444.05
	430.205	466.519			425.916	1574.54			424.837	2596.4			425.916	3300.43			425.916	4035			425.916	4819.38			425.916	5448.87
	428.339	424.751			424.051	1554.49			422.971	2596.31			424.051	3257.79			424.051	3984.33			424.051	4803.28			424.051	5444.38
	426.474	438.09			422.186	1541.1			421.106	2573.62			422.186	3261.71			422.186	3982.87			422.186	4772.55			422.186	5426.4
	424.609	427.607			420.32	1544.99			419.241	2605.44			420.32	3288.21			420.32	3990.71			420.32	4760.45			420.32	5421.58
	422.742	445.404			418.453	1548.88			417.374	2576.12			418.453	3289.46			418.453	3982.61			418.453	4808.15			418.453	5420.9
	420.874	440.131			416.588	1550.12			415.509	2591.98			416.588	3250.85			416.588	3955.9			416.588	4772.13			416.588	5442.54
	419.007	436.348			414.721	1514.16			413.641	2583.92			414.721	3266.71			414.721	3958.44			414.721	4744.1			414.721	5430.24
	417.14	434.798			412.852	1549.93			411.772	2571.89			412.852	3265.31			412.852	3913.16			412.852	4750.6			412.852	5425.38
	415.273	436.222			410.984	1527.26			409.905	2559.86			410.984	3258.59			410.984	3913.04			410.984	4707.98			410.984	5433.06
	413.404	426.496			409.115	1555.05			408.036	2563.76			409.115	3242.59			409.115	3954.08			409.115	4733.08			409.115	5456.08
	411.535	428.664			407.248	1507.17			406.169	2576.95			407.248	3270.38			407.248	3947.32			407.248	4740.91			407.248	5445.64
	409.666	425.63			405.379	1534.95			404.3	2538.39			405.379	3231.83			405.379	3899.43			405.379	4734.14			405.379	5423.13
	407.796	399.571			403.508	1526.9			402.428	2560.87			403.508	3238.39			403.508	3908.6			403.508	4731.36			403.508	5430.8
	405.927	409.913			401.639	1516.2			400.559	2617.82			401.639	3251.58			401.639	3921.75			401.639	4713.98			401.639	5422.23
	404.056	415.795			399.768	1509.48			398.688	2567.34			399.768	3262.11			399.768	3899.09			399.768	4737.72			399.768	5438.26
	402.185	426.871			397.898	1534.58			396.819	2552.68			397.898	3250.11			397.898	3922.84			397.898	4700.47			397.898	5436.19
	400.314	402.319			396.025	1521.24			394.946	2572.48			396.025	3238.1			396.025	3942.6			396.025	4706.98			396.025	5454.52
	398.443	405.231			394.154	1530.42			393.075	2548.55			394.154	3228.76			394.154	3917.3			394.154	4728.05			394.154	5437.14
	396.57	443.008			392.283	1531.66			391.204	2543.18			392.283	3224.71			392.283	3902.61			392.283	4684.2			392.283	5456.39
	394.697	405.86			390.41	1530.24			389.331	2559			390.41	3248.48			390.41	3903.82			390.41	4678.78			390.41	5438.09
	392.824	403.579			388.537	1506.32			387.458	2545.68			388.537	3233.84			388.537	3911.65			388.537	4686.61			388.537	5462.43
	390.951	403.523			386.664	1469.16			385.585	2558.84			386.664	3211.27			386.664	3919.48			386.664	4689.58			386.664	5453.4
	389.078	424.22			384.791	1484.97			383.712	2566.7			384.791	3264.15			384.791	3894.22			384.791	4692.54			384.791	5452.25
	387.203	399.705			382.916	1544.43			381.837	2545.45			382.916	3248.19			382.916	3900.72			382.916	4695.51			382.916	5437.67
	385.33	416.69			381.041	1523.17			379.962	2548.02			381.041	3228.27			381.041	3845.04			381.041	4698.03			381.041	5451.34
	383.455	399.595			379.166	1523.08			378.087	2534.72			379.166	3241.43			379.166	3854.2			379.166	4670.13			379.166	5447.41
	381.578	430.642			377.291	1513.73			376.212	2546.55			377.291	3226.81			377.291	3860.71			377.291	4696.46			377.291	5462.46
	379.703	389.119			375.416	1508.36			374.337	2559.69			375.416	3226.74			375.416	3842.09			375.416	4668.57			375.416	5432.61
	377.826	406.831			373.539	1487.12			372.46	2593.98			373.539	3243.85			373.539	3892.22			373.539	4669.78			373.539	5456.45
	375.949	391.234			371.662	1497.61			370.583	2576.71			371.662	3238.5			371.662	3877.57			371.662	4667.01			371.662	5460.38
	374.072	408.937			369.785	1502.81			368.706	2566.06			369.785	3239.74			369.785	3909.18			369.785	4629.9			369.785	5445.82
	372.195	415.537			367.908	1501.41			366.829	2551.45			367.908	3222.5			367.908	3862.83			367.908	4633.76			367.908	5433.11
	370.318	404.385			366.031	1511.89			364.952	2556.66			366.031	3234.32			366.031	3857.44			366.031	4662.7			366.031	5450.91
	368.439	402.85			364.152	1502.56			363.073	2546.02			364.152	3247.45			364.152	3879.78			364.152	4677.11			364.152	5481.65
	366.56	414.622			362.273	1498.51			361.194	2560.46			362.273	3223.62			362.273	3883.63			362.273	4684.91			362.273	5491.12
	364.681	409.39			360.395	1505.03			359.315	2539.27			360.395	3220.91			360.395	3842.61			360.395	4642.56			360.395	5479.79
	362.802	404.16			358.516	1522.1			357.436	2555.03			358.516	3236.67			358.516	3866.26			358.516	4664.87			358.516	5473.09
	360.921	419.617			356.635	1502.22			355.555	2543.08			356.635	3252.43			356.635	3864.84			356.635	4681.91			356.635	5477.47
	359.041	395.923			354.754	1543.02			353.675	2595.76			354.754	3206.2			354.754	3851.54			354.754	4654.09			354.754	5467.54
	357.16	391.438			352.875	1511.28			351.796	2577.21			352.875	3224.59			352.875	3844.85			352.875	4669.8			352.875	5464.54
	355.279	396.552			350.992	1503.28			349.913	2550.76			350.992	3231.11			350.992	3906.71			350.992	4681.55			350.992	5486.92
	353.398	400.926			349.111	1515.06			348.032	2544.1			349.111	3242.91			349.111	3871.01			349.111	4633.98			349.111	5483.91
	351.515	405.298			347.229	1513.65			346.149	2534.8			347.229	3225.7			347.229	3865.63			347.229	4664.17			347.229	5480.91
	349.632	384.584			345.348	1526.74			344.268	2543.94			345.348	3228.27			345.348	3891.87			345.348	4649.56			345.348	5466.83
	347.749	413.298			343.465	1526.65			342.385	2560.99			343.465	3216.35			343.465	3875.95			343.465	4665.26			343.465	5469.37
	345.867	407.341			341.58	1481.79			340.501	2537.21			341.58	3224.18			341.58	3854.78			341.58	4655.92			341.58	5494.94
	343.982	397.699			339.697	1489.6			338.618	2563.47			339.697	3218.84			339.697	3869.15			339.697	4703.2			339.697	5506.22
	342.099	409.438			337.812	1465.83			336.733	2537.06			337.812	3231.94			337.812	3892.74			337.812	4649.11			337.812	5492.15
	340.214	404.959			335.928	1484.18			334.848	2543.57			335.928	3195.02			335.928	3857.1			335.928	4677.95			335.928	5496.98
	338.33	404.902			334.043	1506.46			332.964	2530.34			334.043	3227.85			334.043	3909.62			334.043	4694.93			334.043	5520.68
	336.443	383.484			332.158	1516.9			331.079	2571.04			332.158	3229.1			332.158	3897.67			332.158	4688.23			332.158	5523.19
	334.558	405.525			330.273	1511.55			329.194	2559.13			330.273	3236.92			330.273	3862.05			330.273	4688.11			330.273	5538.59
	332.671	385.589			328.387	1506.2			327.307	2561.68			328.387	3256.57			328.387	3902.7			328.387	4701.14			328.387	5548
	330.785	402.468			326.5	1496.91			325.421	2558.97			326.5	3234.15			326.5	3903.9			326.5	4648.43			326.5	5570.75
	328.898	400.94			324.613	1496.83			323.534	2562.83			324.613	3215.68			324.613	3915.62			324.613	4658.83			324.613	5567.73
	327.011	383.225			322.725	1507.26			321.645	2577.21			322.725	3203.78			322.725	3886.59			322.725	4691.56			322.725	5555.05
	325.123	386.116			320.838	1512.43			319.759	2587.63			320.838	3248.38			320.838	3902.25			320.838	4726.91			320.838	5562.61
	323.234	406.656			318.949	1500.52			317.87	2558.65			318.949	3220.73			318.949	3890.31			318.949	4697.89			318.949	5614.75
	321.345	394.834			317.061	1503.06			315.981	2557.26			317.061	3236.42			317.061	3861.31			317.061	4691.2			317.061	5594.25
	319.457	396.25			315.172	1521.35			314.092	2553.25			315.172	3231.1			315.172	3888.78			315.172	4658.25			315.172	5570.09
	317.568	396.931			313.281	1500.26			312.202	2557.11			313.281	3240.21			313.281	3884.73			313.281	4683.07			313.281	5617.6
	315.677	391.732			311.393	1496.24			310.313	2551.78			311.393	3234.89			311.393	3871.49			311.393	4672.46			311.393	5620.55
	313.787	385.801			309.502	1504.03			308.423	2550.39			309.502	3223.01			309.502	3889.75			309.502	4682.83			309.502	5629.91
	311.896	410.722			307.611	1501.32			306.532	2552.94			307.611	3247.87			307.611	3887.02			307.611	4686.65			307.611	5592.91
	310.005	395.977			305.721	1501.24			304.641	2526.63			305.721	3224.19			305.721	3871.17			305.721	4691.77			305.721	5601.82
	308.113	392.252			303.828	1515.57			302.749	2571.14			303.828	3258.21			303.828	3869.75			303.828	4732.29			303.828	5615.77
	306.22	399.538			301.936	1518.11			300.856	2572.37			301.936	3263.37			301.936	3889.31			301.936	4674.48			301.936	5617.79
	304.328	388.475			300.045	1524.57			298.966	2543.46			300.045	3214.81			300.045	3890.51			300.045	4713.68			300.045	5615.22
	302.435	386.221			298.15	1510.07			297.071	2534.21			298.15	3212.12			298.15	3903.5			298.15	4680.8			298.15	5593.85
	300.542	386.168			296.258	1496.88			295.178	2540.68			296.258	3198.96			296.258	3864.09			296.258	4701.63			296.258	5579.36
	298.648	385.382			294.363	1505.96			293.284	2564.18			294.363	3231.63			294.363	3894.1			294.363	4666.15			294.363	5573.13
	296.753	369.2			292.471	1507.19			291.391	2556.25			292.471	3223.71			292.471	3896.61			292.471	4637.23			292.471	5563.24
	294.859	391.875			290.576	1496.63			289.497	2569.26			290.576	3226.25			290.576	3889.95			290.576	4696.02			290.576	5589.55
	292.964	399.15			288.68	1495.24			287.6	2539.08			288.68	3196.08			288.68	3908.16			288.68	4651.4			288.68	5542.55
	291.07	390.302			286.785	1499.08			285.706	2569.1			286.785	3211.72			286.785	3876.64			286.785	4685.31			286.785	5552.82
	289.173	390.249			284.889	1491.14			283.809	2524.54			284.889	3214.27			284.889	3860.84			284.889	4720.5			284.889	5518.68
	287.277	389.463			282.994	1506.76			281.915	2544.09			282.994	3248.21			282.994	3875.12			282.994	4703.37			282.994	5511.55
	285.38	404.054			281.096	1515.82			280.016	2562.32			281.096	3223.29			281.096	3899.86			281.096	4703.25			281.096	5539.67
	283.484	385.696			279.199	1518.35			278.12	2540.01			279.199	3210.15			279.199	3885.36			279.199	4704.43			279.199	5539.41
	281.585	398.818			277.303	1514.34			276.223	2551.7			277.303	3237.53			277.303	3902.24			277.303	4657.25			277.303	5482.42
	279.687	382.664			275.404	1505.1			274.325	2552.93			275.404	3224.39			275.404	3882.53			275.404	4685.88			275.404	5497.72
	277.789	391.391			273.506	1490.65			272.426	2567.23			273.506	3229.55			273.506	3875.89			273.506	4684.45			273.506	5487.86
	275.89	400.846			271.607	1521.91			270.528	2546.25			271.607	3234.7			271.607	3908.43			271.607	4692.17			271.607	5497.67
	273.992	386.897			269.707	1503.54			268.628	2531.81			269.707	3229.41			269.707	3870.45			269.707	4712.94			269.707	5486.44
	272.091	390.499			267.809	1524.34			266.729	2551.32			267.809	3214.98			267.809	3895.14			267.809	4665.81			267.809	5488.02
	270.191	399.217			265.908	1503.37			264.829	2548.63			265.908	3238.41			265.908	3874.15			265.908	4711.38			265.908	5495.07
	268.291	375.777			264.008	1500.67			262.928	2552.47			264.008	3223.98			264.008	3898.83			264.008	4715.16			264.008	5488.88
	266.39	393.992			262.107	1511.02			261.028	2556.3			262.107	3221.3			262.107	3903.94			262.107	4711.12			262.107	5498.21
	264.488	396.129			260.205	1497.89			259.126	2545.79			260.205	3242.1			260.205	3884.26			260.205	4671.86			260.205	5504.8
	262.587	381.468			258.305	1510.85			257.225	2544.41			258.305	3225.08			258.305	3903.71			258.305	4734.34			258.305	5487.2
	260.685	397.479			256.402	1496.42			255.323	2561.29			256.402	3231.53			256.402	3877.52			256.402	4685.97			256.402	5485.57
	258.783	375.526			254.5	1478.09			253.421	2570.33			254.5	3249.71			254.5	3878.71			254.5	4693.66			254.5	5484.25
	256.878	393.72			252.596	1497.56			251.516	2570.25			252.596	3233.99			252.596	3883.82			252.596	4684.42			252.596	5465.27
	254.976	384.181			250.693	1497.47			249.614	2549.32			250.693	3210.47			250.693	3924.1			250.693	4715.57			250.693	5482.78
	253.072	400.177			248.789	1507.81			247.71	2541.43			248.789	3231.25			248.789	3880.99			248.789	4701.11			248.789	5444.2
	251.167	379.701			246.885	1472.56			245.805	2545.26			246.885	3232.48			246.885	3878.28			246.885	4727.03			246.885	5452.13
	249.263	386.212			244.98	1505.03			243.901	2556.9			244.98	3242.82			244.98	3863.84			244.98	4683.93			244.98	5489.22
	247.357	403.655			243.076	1525.77			241.997	2526.88			243.076	3246.65			243.076	3906.7			243.076	4649.96			243.076	5472.07
	245.453	387.564			241.17	1517.87			240.091	2551.54			241.17	3229.66			241.17	3913.09			241.17	4651.15			241.17	5461.76
	243.546	390.426			239.264	1485.25			238.184	2542.36			239.264	3232.19			239.264	3915.58			239.264	4727.81			239.264	5445.08
	241.64	390.372			237.357	1481.27			236.278	2556.59			237.357	3232.12			237.357	3869.93			237.357	4670.44			237.357	5474.84
	239.734	397.602			235.451	1505.9			234.372	2563.02			235.451	3232.05			235.451	3917.94			235.451	4696.33			235.451	5482.75
	237.826	401.188			233.543	1514.92			232.464	2557.73			233.543	3235.88			233.543	3900.92			233.543	4683.2			233.543	5478.35
	235.917	393.852			231.637	1507.03			230.557	2547.26			231.637	3224.11			231.637	3891.71			231.637	4706.48			231.637	5486.7
	234.009	385.063			229.729	1510.84			228.649	2567.98			229.729	3213.64			229.729	3903.29			229.729	4671.26			229.729	5500.51
	232.101	384.283			227.82	1488.66			226.741	2576.99			227.82	3218.77			227.82	3905.78			227.82	4694.53			227.82	5474.28
	230.193	391.506			225.91	1522.36			224.831	2553.52			225.91	3209.61			225.91	3880.98			225.91	4674.92			225.91	5488.53
	228.283	413.273			224.002	1492.39			222.923	2550.85			224.002	3232.93			224.002	3895.15			224.002	4690.39			224.002	5487.31
	226.373	413.836			222.092	1520.88			221.012	2566.35			222.092	3226.36			222.092	3917.12			222.092	4716.24			222.092	5501.55
	224.462	414.4			220.182	1511.7			219.102	2553.29			220.182	3256.15			220.182	3909.21			220.182	4708.32			220.182	5509.87
	222.552	414.964			218.271	1551.85			217.192	2558.4			218.271	3231.41			218.271	3896.11			218.271	4696.51			218.271	5524.55
	220.642	415.527			216.359	1490.76			215.28	2542.75			216.359	3241.73			216.359	3886.92			216.359	4675.62			216.359	5523.78
	218.73	416.091			214.449	1528.3			213.37	2564.73			214.449	3231.27			214.449	3893.29			214.449	4698.85			214.449	5541.62
	216.818	416.655			212.537	1500.97			211.458	2558.17			212.537	3227.31			212.537	3900.96			212.537	4687.05			212.537	5529.49
	214.906	417.22			210.625	1517.75			209.546	2572.35			210.625	3242.8			210.625	3883.99			210.625	4718.05			210.625	5556.85
	212.994	404.817			208.711	1508.58			207.632	2529.48			208.711	3249.21			208.711	3903.33			208.711	4704.96			208.711	5591.91
	211.08	398.227			206.799	1498.12			205.719	2591.64			206.799	3240.06			206.799	3894.14			206.799	4697.06			206.799	5590.67
	209.166	419.944			204.885	1525.25			203.805	2524.16			204.885	3271.1			204.885	3938.09			204.885	4704.71			204.885	5603.93
	207.251	450.358			202.971	1542.01			201.891	2546.11			202.971	3267.13			202.971	3926.31			202.971	4692.92			202.971	5615.83
	205.337	444.488			201.057	1532.85			199.977	2558.99			201.057	3259.28			201.057	3905.46			201.057	4709.63			201.057	5633.16
	203.423	459.652			199.143	1548.29			198.063	2584.81			199.143	3250.14			199.143	3941.61			199.143	4705.62			199.143	5614.21
	201.507	490.762			197.227	1593.52			196.147	2611.92			197.227	3242.29			197.227	3881.92			197.227	4710.67			197.227	5626.55
	199.591	511.709			195.311	1585.65			194.231	2601.47			195.311	3284.94			195.311	3932.3			195.311	4741.62			195.311	5629.81
	197.675	611.648			193.395	1678.73			192.315	2655.75			193.395	3284.86			193.395	3929.59			193.395	4771.25			193.395	5659.35
	195.759	684.731			191.479	1704.48			190.399	2645.29			191.479	3296.42			191.479	3990.29			191.479	4750.4			191.479	5649.92
	193.841	796.177			189.561	1752.22			188.481	2642.61			189.561	3320.91			189.561	3992.74			189.561	4759.32			189.561	5636.42
	191.923	806.173			187.645	1710.69			186.565	2642.51			187.645	3302.72			187.645	4028.82			187.645	4766.95			187.645	5641.94
	190.007	725.649			185.727	1648.49			184.647	2602.33			185.727	3327.2			185.727	3988.59			185.727	4768.1			185.727	5654.69
	188.087	648.056			183.809	1660.01			182.729	2625.51			183.809	3305.13			183.809	3992.34			183.809	4810.62			183.809	5638.93
	186.169	572.668			181.889	1624.98			180.809	2655.14			181.889	3315.38			181.889	4025.81			181.889	4820.81			181.889	5613.67
	184.249	532.05			179.971	1633.92			178.891	2636.95			179.971	3323.05			179.971	4023.08			179.971	4798.69			179.971	5625.52
	182.33	497.237			178.051	1614.42			176.971	2636.85			178.051	3338.46			178.051	4041.03			178.051	4873.48			178.051	5603.44
	180.41	460.27			176.131	1606.56			175.051	2621.26			176.131	3331.91			176.131	4038.3			176.131	4816.48			176.131	5632.45
	178.49	463.094			174.211	1590.96			173.132	2661.2			174.211	3327.94			174.211	4020.07			174.211	4794.37			174.211	5607.22
	176.57	452.902			172.289	1634.75			171.21	2610.74			172.289	3314.93			172.289	4057.37			172.289	4861.36			172.289	5608.65
	174.648	452.834			170.369	1598.49			169.29	2606.78			170.369	3316.14			170.369	4028.83			170.369	4837.97			170.369	5599.24
	172.726	436.868			168.447	1567.41			167.368	2601.53			168.447	3285.07			168.447	4035.14			168.447	4822.32			168.447	5596.15
	170.804	446.919			166.523	1589.24			165.444	2624.66			166.523	3312.09			166.523	4004.03			166.523	4866.04			166.523	5600.74
	168.88	443.241			164.602	1611.07			163.522	2601.35			164.602	3317.16			164.602	4001.31			164.602	4851.69			164.602	5597.65
	166.958	429.453			162.68	1590.32			161.6	2606.42			162.68	3269.35			162.68	4028.25			162.68	4824.44			162.68	5569.29
	165.035	451.774			160.756	1565.72			159.676	2593.44			160.756	3310.53			160.756	4034.56			160.756	4813.98			160.756	5591.31
	163.111	422.11			158.832	1619.76			157.753	2611.4			158.832	3310.44			158.832	3997.03			158.832	4842.18			158.832	5597.86
	161.187	458.856			156.908	1569.38			155.829	2630.64			156.908	3325.82			156.908	4012.36			156.908	4834.29			156.908	5563.8
	159.261	460.952			154.982	1571.86			153.903	2591.89			154.982	3327.01			154.982	4026.39			154.982	4839.29			154.982	5561.31
	157.337	463.768			153.059	1601.39			151.979	2608.55			153.059	3292.14			153.059	3979.87			153.059	4815.95			153.059	5553.42
	155.412	434.127			151.133	1590.98			150.053	2604.59			151.133	3275.31			151.133	3983.61			151.133	4827.39			151.133	5520.26
	153.486	439.832			149.207	1562.54			148.128	2569.74			149.207	3308.71			149.207	3996.35			149.207	4833.67			149.207	5515.06
	151.558	449.86			147.279	1566.31			146.2	2605.7			147.279	3304.76			147.279	3998.79			147.279	4809.06			147.279	5492.27
	149.632	463.487			145.354	1586.8			144.274	2623.63			145.354	3322.69			145.354	3998.65			145.354	4780.59			145.354	5482.57
	147.705	449.005			143.426	1582.83			142.346	2632.55			143.426	3311.02			143.426	4019.11			143.426	4829.34			143.426	5482.3
	145.777	466.229			141.498	1629.04			140.419	2658.18			141.498	3355.96			141.498	4052.41			141.498	4840.77			141.498	5476.63
	143.849	484.164			139.57	1631.5			138.491	2616.92			139.57	3346.86			139.57	4035.54			139.57	4840.61			139.57	5492.57
	141.919	456.006			137.641	1567.09			136.561	2606.54			137.641	3304.32			137.641	4021.25			137.641	4826.31			137.641	5459.87
	139.992	463.137			135.713	1604.27			134.634	2609.02			135.713	3292.67			135.713	4006.97			135.713	4812.01			135.713	5449.69
	138.062	467.385			133.783	1587.46			132.704	2625.64			133.783	3358.13			133.783	4018.4			133.783	4799.01			133.783	5477.74
	136.132	474.51			131.854	1642.61			130.774	2646.11			131.854	3329.76			131.854	4078.66			131.854	4854.12			131.854	5460.34
	134.201	475.877			129.924	1614.23			128.844	2666.57			129.924	3342.52			129.924	4039.96			129.924	4856.53			129.924	5457.78
	132.271	467.172			127.992	1619.25			126.913	2640.77			127.992	3328.29			127.992	4050.09			127.992	4867.93			127.992	5448.46
	130.339	461.348			126.061	1612.72			124.981	2685.62			126.061	3369.3			126.061	4052.51			126.061	4917.85			126.061	5473.3
	128.408	495.07			124.129	1628.02			123.05	2676.53			124.129	3362.77			124.129	4074.19			124.129	4902.27			124.129	5478.81
	126.476	482.054			122.197	1616.35			121.118	2640.48			122.197	3348.55			122.197	4063.77			122.197	4902.09			122.197	5468.13
	124.542	485.573			120.266	1643.19			119.186	2663.48			120.266	3403.64			120.266	4094.42			120.266	4910.91			120.266	5473.17
	122.611	483.343			118.332	1659.75			117.253	2639			118.332	3507.46			118.332	4114.79			118.332	4917.15			118.332	5460.67
	120.677	501.945			116.398	1631.41			115.319	2650.45			116.398	3336.72			116.398	4113.34			116.398	4877.21			116.398	5476.46
	118.744	486.784			114.465	1627.45			113.385	2620.85			114.465	3304.56			114.465	4049.05			114.465	4883.45			114.465	5478.78
	116.808	470.912			112.531	1614.51			111.452	2639.99			112.531	3341.66			112.531	4071.99			112.531	4874.31			112.531	5468.97
	114.874	512.476			110.596	1665.68			109.516	2684.76			110.596	3380.02			110.596	4161.57			110.596	4936.96			110.596	5464.53
	112.939	542.538			108.662	1680.93			107.583	2725.67			108.662	3423.49			108.662	4151.14			108.662	4943.19			108.662	5511.23
	111.003	530.97			106.727	1674.4			105.647	2684.55			106.727	3411.84			106.727	4127.91			106.727	4916.1			106.727	5477.17
	109.068	505.776			104.791	1615.35			103.712	2640.88			104.791	3355.37			104.791	4070.09			104.791	4876.21			104.791	5458.37
	107.13	517.889			102.854	1635.73			101.774	2649.75			102.854	3332.21			102.854	4062.26			102.854	4886.29			102.854	5433.28
	105.195	531.431			100.918	1661.22			99.8386	2654.78			100.918	3369.25			100.918	4064.67			100.918	4895.09			100.918	5396.56

## Sheet: Fig.1f_Correlation
Fitted Peak area of (I) & (II) & (III) from O2-TPD	Fitted Peak Area of (I) & (II) from H2-TPR
1.76012	18.021
1.9729	18.2392
2.17469	18.5246
1.50644	17.2897

## Sheet: Fig.1e XPS (Co2p)
MnCoOx-0.1	B.E.(eV)	Raw Intensity	Peak Sum	Bkg	Peak 1	Peak 2	Peak 3	Peak 4	Peak 5	Peak 6	Peak 7	Peak 8	Diff								MnCoOx-0.5	B.E.(eV)	Raw Intensity	Peak Sum	Bkg	Peak 1	Peak 2	Peak 3	Peak 4	Peak 5	Peak 6	Peak 7	Peak 8	Diff									MnCoOx-2.0	B.E.(eV)	Raw Intensity	Peak Sum	Bkg	Peak 1	Peak 2
	810	55707.5	55997.1	55681.7	55715.2	55735.5	55698.3	55720.4	55688.2	55690.9	55728.3	55792	-315.457			Peak	Position	Area	FWHM (eV)	%GL (%)		810.95	43677.5	43533.6	43290.3	43312.7	43324.9	43306.4	43325	43302.3	43300.3	43327.7	43366.6	143.91			Peak	Position	Area	FWHM (eV)	%GL (%)			810.95	43515	43481.1	43292.5	43311.4	43322.2
	809.95	55917.5	56000.8	55681.7	55715.3	55735.8	55698.4	55720.7	55688.2	55690.9	55729	55794.2	-83.3281		Co3+	0	780.1	122388	1.8	80	63.537	810.9	43385	43535.1	43289.4	43311.9	43324.2	43305.6	43324.4	43301.5	43299.4	43327.2	43366.9	-150.086			6	780.2	87848.6	1.77	80	53.8022		810.9	42757.5	43482.4	43292	43310.9	43321.9
	809.9	55187.5	56003.9	55681	55714.7	55735.5	55697.8	55720.3	55687.5	55690.2	55728.9	55795.7	-816.414			1	795.1	48955.1	1.8	80		810.85	43045	43537.3	43289.2	43311.7	43324.2	43305.4	43324.4	43301.3	43299.3	43327.5	43368	-492.328			7	795.2	34339.4	1.8	80			810.85	42912.5	43485.5	43293.2	43312.2	43323.4
	809.85	55375	56009.3	55682.4	55716.3	55737.4	55699.3	55722.1	55689.1	55691.8	55731.1	55799.5	-634.273		Co2+	2	781.7	46799.9	2.1	80	24.2959	810.8	43105	43540.4	43289.8	43312.4	43325	43306	43325.2	43301.9	43299.9	43328.5	43369.9	-435.41			8	781.7	49276.9	2.1	80	30.1792		810.8	43220	43488.3	43294.2	43313.2	43324.5
	809.8	55930	56014.2	55683.4	55717.3	55738.7	55700.3	55723.3	55690	55692.7	55732.7	55802.8	-84.1797			3	796.9	23400	2.1	80		810.75	43095	43543.4	43290.2	43312.9	43325.7	43306.5	43325.9	43302.4	43300.3	43329.5	43371.7	-448.398			9	796.9	24638.4	2.1	80			810.75	43312.5	43490.4	43294.3	43313.4	43324.8
	809.75	55805	56017.5	55682.6	55716.7	55738.3	55699.6	55722.9	55689.3	55692	55732.7	55804.4	-212.5			4	789.1	9539.13	2.2	80		810.7	43832.5	43546.5	43290.7	43313.4	43326.4	43307	43326.6	43302.9	43300.9	43330.4	43373.6	286.023			10	789.1	14435.5	2.992	80			810.7	43805	43492.3	43294.3	43313.5	43325
	809.7	55657.5	56021.3	55682.3	55716.4	55738.3	55699.3	55722.8	55689	55691.7	55733	55806.6	-363.797			5	786	15003.1	2.6	80	7.7888	810.65	43862.5	43547.9	43289.4	43312.2	43325.3	43305.8	43325.6	43301.7	43299.6	43329.6	43373.7	314.641			11	786	17532.7	2.6	80	10.7378		810.65	43402.5	43493.1	43293.1	43312.3	43324
	809.65	55660	56025.6	55682.3	55716.6	55738.8	55699.4	55723.2	55689.1	55691.8	55733.8	55809.2	-365.637			12	802.89	8433.65	2.1	80	4.37829	810.6	43687.5	43549.2	43288.1	43310.9	43324.2	43304.5	43324.5	43300.4	43298.3	43328.8	43373.9	138.266			14	802.89	8622.59	2.1	80	5.28084		810.6	43440	43494.9	43292.8	43312.1	43323.9
	809.6	55910	56030.1	55682.4	55716.8	55739.2	55699.6	55723.6	55689.2	55691.9	55734.7	55812	-120.082			13	805.1	8793.6	2.34	80		810.55	43742.5	43551.1	43287.1	43310.1	43323.5	43303.6	43323.8	43299.6	43297.4	43328.4	43374.4	191.445			15	805.1	8521.72	2.34	80			810.55	43747.5	43496.6	43292.4	43311.8	43323.7
	809.55	55845	56033.9	55681.7	55716.2	55738.9	55698.9	55723.2	55688.5	55691.3	55734.7	55814	-188.867									810.5	43995	43552.8	43286.1	43309.1	43322.7	43302.6	43323.1	43298.6	43296.4	43327.9	43374.9	442.184										810.5	43162.5	43497.6	43291.4	43310.8	43322.8
	809.5	55735	56038	55681.2	55715.9	55738.8	55698.5	55723.1	55688.1	55690.8	55735	55816.4	-302.973		Co2+/Co3+	0.382391		192624			0.382391	810.45	43427.5	43554	43284.4	43307.5	43321.3	43301	43321.7	43296.9	43294.8	43326.7	43374.9	-126.531		Co2+/Co3+	0.560929		163281			0.560929		810.45	42632.5	43500.1	43291.7	43311.2	43323.4
	809.45	55682.5	56042.5	55681.1	55715.8	55739.1	55698.4	55723.2	55687.9	55690.7	55735.7	55819.1	-360.019									810.4	43435	43556.6	43284.1	43307.2	43321.2	43300.7	43321.6	43296.7	43294.5	43327	43376.2	-121.637										810.4	43240	43503.9	43293.2	43312.8	43325.2
	809.4	55940	56047.3	55681.1	55715.9	55739.5	55698.5	55723.6	55688	55690.7	55736.5	55822.1	-107.34									810.35	43427.5	43559.3	43283.7	43307	43321.1	43300.4	43321.5	43296.4	43294.2	43327.2	43377.5	-131.793										810.35	43190	43506.3	43293.4	43313	43325.5
	809.35	56137.5	56051.5	55680.3	55715.3	55739.1	55697.8	55723.1	55687.2	55690	55736.6	55824.5	85.9688									810.3	43047.5	43562	43283.4	43306.7	43321	43300.2	43321.5	43296.1	43293.9	43327.4	43378.9	-514.523										810.3	42952.5	43508.8	43293.6	43313.3	43326
	809.3	55775	56055.2	55678.9	55714	55738.2	55696.4	55722.1	55685.9	55688.7	55736	55826.3	-280.254									810.25	43845	43565.7	43283.9	43307.3	43321.8	43300.8	43322.3	43296.7	43294.5	43328.6	43381.2	279.285										810.25	43217.5	43512	43294.4	43314.2	43327
	809.25	55927.5	56060.2	55678.6	55713.9	55738.3	55696.2	55722.2	55685.6	55688.4	55736.6	55829.3	-132.684									810.2	43407.5	43567.6	43282.6	43306.1	43320.7	43299.5	43321.3	43295.4	43293.2	43327.8	43381.7	-160.086										810.2	43412.5	43514.6	43294.6	43314.4	43327.4
	809.2	55565	56064.8	55677.9	55713.2	55737.9	55695.5	55721.8	55684.9	55687.7	55736.8	55832	-499.809									810.15	42902.5	43570.6	43282.3	43305.9	43320.7	43299.3	43321.3	43295.2	43292.9	43328.2	43383.3	-668.066										810.15	42970	43516.8	43294.3	43314.2	43327.3
	809.15	55745	56070.7	55678.2	55713.7	55738.7	55695.9	55722.4	55685.3	55688.1	55738	55835.9	-325.664									810.1	43272.5	43574.8	43283.2	43306.8	43321.8	43300.2	43322.4	43296.2	43293.9	43329.7	43386.1	-302.305										810.1	43485	43520	43295.1	43315.1	43328.3
	809.1	55725	56076.2	55678	55713.6	55738.9	55695.8	55722.6	55685.1	55687.9	55738.8	55839.4	-351.148									810.05	43542.5	43578.3	43283.2	43306.9	43322.1	43300.3	43322.8	43296.2	43293.9	43330.3	43388.1	-35.7578										810.05	43605	43522.1	43294.7	43314.7	43328.1
	809.05	55795	56081.8	55677.9	55713.6	55739.2	55695.7	55722.8	55685	55687.8	55739.6	55843.1	-286.852									810	43655	43581.1	43282.6	43306.4	43321.8	43299.8	43322.5	43295.7	43293.4	43330.4	43389.5	73.8633										810	43545	43524	43293.9	43314	43327.6
	809	55765	56087.5	55677.5	55713.4	55739.3	55695.4	55722.9	55684.7	55687.5	55740.2	55846.7	-322.512									809.95	43337.5	43583.8	43281.7	43305.6	43321.2	43299	43321.9	43294.9	43292.6	43330.2	43390.7	-246.344										809.95	43005	43526.1	43293.3	43313.5	43327.2
	808.95	55740	56093.4	55677.3	55713.2	55739.5	55695.2	55723	55684.5	55687.3	55741	55850.5	-353.434									809.9	43135	43587.4	43281.6	43305.6	43321.3	43298.9	43322.1	43294.8	43292.5	43330.7	43392.8	-452.371										809.9	43380	43529.5	43294	43314.2	43328.1
	808.9	56107.5	56099.6	55677.1	55713.2	55739.8	55695.1	55723.2	55684.3	55687.2	55741.8	55854.6	7.87891									809.85	43395	43591.5	43281.9	43306	43321.9	43299.3	43322.7	43295.2	43292.9	43331.8	43395.3	-196.457										809.85	43347.5	43532.1	43293.8	43314.1	43328.2
	808.85	55425	56104.9	55675.8	55712	55738.9	55693.9	55722.2	55683.1	55685.9	55741.6	55857.7	-679.918									809.8	43557.5	43595	43281.7	43305.8	43321.9	43299.1	43322.8	43295	43292.6	43332.2	43397.3	-37.5273										809.8	43282.5	43534.8	43293.7	43314	43328.3
	808.8	55825	56112.4	55676.5	55712.9	55740.2	55694.7	55723.4	55683.9	55686.7	55743.4	55863	-287.449									809.75	43545	43598.3	43281	43305.2	43321.5	43298.5	43322.4	43294.4	43292	43332.3	43399.1	-53.3008										809.75	43367.5	43537.8	43293.7	43314.1	43328.5
	808.75	55865	56119	55676.1	55712.6	55740.2	55694.3	55723.3	55683.5	55686.3	55744.1	55867.3	-253.996									809.7	43672.5	43601.7	43280.4	43304.7	43321.2	43297.9	43322.1	43293.9	43291.5	43332.4	43400.9	70.8008										809.7	43247.5	43540.6	43293.5	43314	43328.6
	808.7	55845	56125.7	55675.5	55712.1	55740.1	55693.8	55723.2	55682.9	55685.8	55744.7	55871.7	-280.656									809.65	43740	43604.9	43279.5	43303.9	43320.6	43297.1	43321.6	43293	43290.6	43332.2	43402.4	135.106										809.65	43385	43543.8	43293.6	43314.2	43328.9
	808.65	55660	56132.6	55675	55711.8	55740	55693.4	55723.1	55682.5	55685.3	55745.3	55876.3	-472.609									809.6	44132.5	43608	43278.4	43302.9	43319.8	43296.1	43320.8	43292	43289.6	43331.9	43403.9	524.461										809.6	43222.5	43546.7	43293.4	43314.1	43329
	808.6	55847.5	56140.4	55675.1	55711.9	55740.6	55693.5	55723.5	55682.5	55685.4	55746.6	55881.7	-292.891									809.55	44055	43610.4	43276.4	43300.9	43318.1	43294.1	43319.1	43290.1	43287.6	43330.7	43404.6	444.644										809.55	42905	43550.1	43293.6	43314.3	43329.4
	808.55	55885	56147.9	55674.5	55711.5	55740.5	55693.1	55723.4	55682.1	55684.9	55747.3	55886.8	-262.863									809.5	44027.5	43613	43274.6	43299.2	43316.5	43292.4	43317.6	43288.3	43285.8	43329.7	43405.5	414.539										809.5	43335	43554.3	43294.5	43315.3	43330.6
	808.5	55935	56155.5	55673.9	55711	55740.4	55692.5	55723.2	55681.5	55684.4	55747.9	55892	-220.504									809.45	43372.5	43615.7	43272.8	43297.5	43315	43290.7	43316.2	43286.6	43284.1	43328.7	43406.6	-243.242										809.45	43237.5	43557.6	43294.4	43315.3	43330.7
	808.45	55492.5	56163.3	55673.1	55710.4	55740.1	55691.8	55722.8	55680.7	55683.6	55748.4	55897.3	-670.797									809.4	43550	43620.2	43272.6	43297.4	43315.1	43290.5	43316.3	43286.4	43283.9	43329.3	43409.2	-70.168										809.4	43167.5	43561.2	43294.6	43315.5	43331.1
	808.4	55700	56172.7	55673.7	55711.1	55741.2	55692.4	55723.8	55681.3	55684.2	55750.3	55904.2	-472.734									809.35	43595	43624.3	43271.9	43296.8	43314.8	43289.9	43316	43285.9	43283.3	43329.5	43411.6	-29.3164										809.35	43157.5	43565.1	43294.9	43315.8	43331.7
	808.35	56485	56181.9	55673.6	55711.1	55741.6	55692.4	55724.2	55681.3	55684.2	55751.6	55910.7	303.102									809.3	43567.5	43628.5	43271.2	43296.1	43314.3	43289.2	43315.6	43285.2	43282.6	43329.6	43414	-60.9805										809.3	43385	43569.1	43295.2	43316.2	43332.3
	808.3	56200	56189.1	55671.1	55708.8	55739.7	55690	55722.2	55678.9	55681.8	55750.5	55915.2	10.9492									809.25	43922.5	43632.8	43270.5	43295.5	43313.9	43288.6	43315.3	43284.6	43281.9	43329.8	43416.5	289.668										809.25	43370	43572.6	43295	43316.1	43332.3
	808.25	56635	56197.4	55669.6	55707.3	55738.6	55688.5	55721	55677.3	55680.2	55750.3	55920.9	437.57									809.2	43645	43636.5	43268.9	43294.1	43312.7	43287.1	43314.1	43283.1	43280.5	43329.2	43418.3	8.51562										809.2	43362.5	43576.3	43294.8	43316	43332.4
	808.2	55725	56204.9	55666.7	55704.6	55736.2	55685.7	55718.6	55674.5	55677.4	55748.9	55925.7	-479.906									809.15	43330	43640.9	43268.1	43293.3	43312.1	43286.3	43313.6	43282.3	43279.6	43329.3	43420.8	-310.941										809.15	43887.5	43580.1	43294.6	43315.9	43332.5
	808.15	56035	56215.5	55666.5	55704.6	55736.6	55685.6	55718.9	55674.3	55677.3	55750.3	55933.5	-180.543									809.1	43547.5	43646.3	43267.9	43293.2	43312.3	43286.2	43313.8	43282.2	43279.5	43330.1	43424.3	-98.793										809.1	43437.5	43582.8	43293.2	43314.6	43331.3
	808.1	56477.5	56225.7	55665.4	55703.6	55736	55684.5	55718.2	55673.3	55676.2	55750.7	55940.8	251.777									809.05	43587.5	43651.3	43267.2	43292.7	43311.9	43285.6	43313.5	43281.6	43278.9	43330.4	43427.3	-63.793										809.05	43105	43586.6	43292.9	43314.3	43331.3
	808.05	56255	56235	55662.9	55701.3	55734.1	55682.2	55716.2	55670.9	55673.8	55749.9	55947.2	19.9648									809	43660	43656.3	43266.5	43292	43311.5	43284.9	43313.2	43280.9	43278.2	43330.7	43430.4	3.65234										809	43565	43591.4	43293.3	43314.8	43332
	808	56117.5	56245.5	55661.2	55699.6	55732.9	55680.5	55714.9	55669.1	55672.1	55749.7	55954.8	-128.035									808.95	43477.5	43661.4	43265.6	43291.2	43310.9	43284.1	43312.6	43280.1	43277.4	43330.8	43433.4	-183.914										808.95	43130	43595.2	43292.7	43314.2	43331.6
	807.95	56430	56257	55659.8	55698.4	55732.1	55679.2	55714.1	55667.8	55670.8	55750	55963.2	173.004									808.9	43700	43667.1	43265.1	43290.8	43310.8	43283.7	43312.5	43279.7	43276.9	43331.4	43437	32.918										808.9	43182.5	43600.2	43293.1	43314.7	43332.3
	807.9	56215	56268.1	55657.5	55696.2	55730.3	55676.9	55712.2	55665.5	55668.5	55749.5	55971.2	-53.1133									808.85	43700	43672.4	43264.1	43289.8	43310.1	43282.7	43311.9	43278.7	43275.9	43331.4	43440.3	27.5625										808.85	43605	43605.2	43293.3	43315	43332.9
	807.85	56050	56280.5	55655.8	55694.7	55729.2	55675.3	55711.1	55663.9	55666.9	55749.6	55980.5	-230.519									808.8	43932.5	43678	43263	43288.9	43309.4	43281.8	43311.3	43277.8	43275	43331.5	43443.7	254.527										808.8	43750	43609.3	43292.6	43314.4	43332.4
	807.8	56295	56294.1	55654.6	55693.7	55728.6	55674.2	55710.4	55662.8	55665.8	55750.2	55990.8	0.933594									808.75	43432.5	43683.2	43261.5	43287.4	43308.1	43280.2	43310.1	43276.3	43273.4	43331.1	43446.7	-250.672										808.75	42967.5	43613.2	43291.5	43313.3	43331.6
	807.75	56552.5	56307.6	55652.7	55691.9	55727.2	55672.4	55709	55660.9	55663.9	55750.2	56001	244.906									808.7	43665	43689.8	43261.1	43287.1	43308.1	43279.9	43310.1	43275.9	43273.1	43331.8	43451.1	-24.7617										808.7	42945	43619.2	43292.3	43314.2	43332.7
	807.7	56600	56321.1	55650	55689.3	55725.1	55669.7	55706.8	55658.2	55661.2	55749.4	56011.2	278.898									808.65	43662.5	43696.1	43260.1	43286.2	43307.5	43279	43309.6	43275.1	43272.2	43332.1	43455.2	-33.5547										808.65	43625	43625.4	43293.1	43315.1	43333.8
	807.65	56565	56335.3	55647.1	55686.6	55722.9	55667	55704.5	55655.4	55658.4	55748.6	56021.9	229.727									808.6	43550	43702.6	43259.2	43285.4	43306.9	43278.2	43309	43274.2	43271.3	43332.4	43459.4	-152.586										808.6	43857.5	43630.1	43292.3	43314.4	43333.3
	807.6	56435	56350.4	55644.4	55684	55720.7	55664.3	55702.2	55652.7	55655.7	55747.9	56033.5	84.5664									808.55	44150	43709.7	43258.5	43284.8	43306.6	43277.6	43308.8	43273.6	43270.7	43332.9	43464.1	440.352										808.55	43822.5	43634.5	43290.9	43313.1	43332.3
	807.55	56485	56366.9	55642	55681.8	55719	55662	55700.4	55650.4	55653.4	55747.6	56046.4	118.125									808.5	44137.5	43715.6	43256.4	43282.8	43304.8	43275.5	43307.1	43271.6	43268.6	43332.1	43467.7	421.934										808.5	43660	43639.2	43289.7	43311.9	43331.3
	807.5	56677.5	56384.1	55639.5	55679.4	55717.1	55659.5	55698.4	55647.9	55650.9	55747.3	56060	293.359									808.45	43902.5	43721.8	43254.3	43280.8	43303.1	43273.5	43305.5	43269.6	43266.6	43331.4	43471.5	180.688										808.45	43722.5	43644.4	43288.8	43311.1	43330.7
	807.45	56490	56401.9	55636.3	55676.4	55714.6	55656.5	55695.8	55644.8	55647.8	55746.4	56073.9	88.1445									808.4	43587.5	43728.9	43252.8	43279.4	43302	43272.1	43304.4	43268.1	43265.2	43331.2	43476.1	-141.406										808.4	43765	43649.8	43287.7	43310.1	43330
	807.4	55767.5	56421.2	55633.8	55674	55712.6	55654	55693.8	55642.3	55645.3	55746.2	56089.4	-653.715									808.35	43927.5	43737.1	43252	43278.7	43301.6	43271.4	43304.1	43267.4	43264.4	43331.8	43481.8	190.426										808.35	43587.5	43655.3	43286.6	43309.1	43329.2
	807.35	56322.5	56443.9	55633.4	55673.7	55712.9	55653.7	55694	55641.9	55645	55748.2	56108.2	-121.445									808.3	44312.5	43744.8	43250.4	43277.2	43300.3	43269.8	43302.9	43265.9	43262.9	43331.7	43486.9	567.715										808.3	43685	43661.4	43285.9	43308.4	43328.8
	807.3	57072.5	56466.2	55631.3	55671.8	55711.5	55651.7	55692.5	55639.9	55643	55748.6	56126.5	606.293									808.25	43905	43752	43247.9	43274.8	43298.2	43267.4	43300.9	43263.5	43260.5	43330.6	43491.5	153.039										808.25	43952.5	43667.6	43284.9	43307.6	43328.1
	807.25	57122.5	56487.5	55627	55667.6	55707.8	55647.4	55688.8	55635.6	55638.7	55746.8	56143.6	634.984									808.2	43972.5	43760.5	43246.4	43273.3	43297.1	43266	43299.8	43262.1	43259	43330.6	43497.3	212.031										808.2	43630	43673.5	43283.3	43306	43326.9
	807.2	56690	56510	55622.5	55663.3	55704	55643	55684.9	55631.2	55634.3	55745	56161.9	179.969									808.15	44137.5	43769.2	43244.7	43271.7	43295.8	43264.3	43298.6	43260.4	43257.3	43330.4	43503.4	368.254										808.15	44247.5	43680.4	43282.5	43305.3	43326.4
	807.15	56840	56535.3	55619.3	55660.2	55701.4	55639.9	55682.3	55628	55631.1	55744.5	56182.8	304.719									808.1	43975	43778.1	43242.6	43269.8	43294.1	43262.3	43297	43258.4	43255.3	43329.9	43509.5	196.906										808.1	43715	43686.2	43280.1	43303	43324.4
	807.1	56765	56561.6	55615.6	55656.7	55698.4	55636.3	55679.2	55624.4	55627.5	55743.7	56204.7	203.379									808.05	43777.5	43787.8	43240.9	43268.1	43292.7	43260.7	43295.7	43256.8	43253.6	43329.8	43516.3	-10.2773										808.05	43340	43693.5	43279.1	43302.1	43323.7
	807.05	57160	56589.8	55612.2	55653.4	55695.7	55632.9	55676.4	55621	55624.1	55743.1	56228.3	570.25									808	43995	43798.4	43239.6	43267	43291.9	43259.5	43295	43255.6	43252.4	43330.3	43524.1	196.582										808	43982.5	43702.2	43278.9	43302	43323.9
	807	56982.5	56618.3	55607.5	55648.9	55691.7	55628.4	55672.4	55616.4	55619.5	55741.5	56252.2	364.16									807.95	44032.5	43809.1	43237.8	43265.3	43290.5	43257.8	43293.7	43253.9	43250.7	43330.2	43531.8	223.402										807.95	43887.5	43709.7	43277.3	43300.4	43322.5
	806.95	57187.5	56649.2	55603.4	55644.9	55688.3	55624.3	55668.9	55612.3	55615.4	55740.5	56278.2	538.293									807.9	44237.5	43820.3	43236	43263.5	43289.1	43256	43292.3	43252.1	43248.9	43330.1	43539.9	417.242										807.9	43735	43717.9	43275.8	43299	43321.4
	806.9	57145	56681.3	55598.6	55640.3	55684.3	55619.7	55664.8	55607.6	55610.7	55738.9	56305.4	463.731									807.85	44227.5	43831.6	43233.6	43261.3	43287.1	43253.7	43290.5	43249.9	43246.6	43329.6	43548.2	395.941										807.85	43577.5	43726.9	43274.7	43298	43320.7
	806.85	56982.5	56715.4	55594	55635.8	55680.3	55615.1	55660.8	55603	55606.2	55737.6	56334.4	267.106									807.8	43915	43843.5	43231.3	43259	43285.2	43251.4	43288.7	43247.6	43244.3	43329.2	43557	71.4805										807.8	43800	43736.7	43274	43297.4	43320.3
	806.8	57102.5	56751.9	55589.8	55631.8	55676.9	55611	55657.3	55598.9	55602	55736.9	56365.8	350.574									807.75	44035	43856.9	43229.7	43257.5	43284.1	43249.9	43287.6	43246.1	43242.8	43329.5	43567.2	178.098										807.75	43662.5	43746.5	43272.7	43296.2	43319.4
	806.75	57337.5	56790.1	55585.3	55627.4	55673.1	55606.6	55653.4	55594.4	55597.6	55735.9	56398.6	547.375									807.7	44380	43870.8	43227.8	43255.7	43282.6	43248.1	43286.2	43244.3	43240.9	43329.6	43577.7	509.254										807.7	44082.5	43757.2	43271.8	43295.3	43318.9
	806.7	57867.5	56829.7	55580	55622.3	55668.6	55601.4	55648.9	55589.2	55592.3	55734.4	56432.7	1037.78									807.65	44052.5	43884.6	43225.1	43253.1	43280.3	43245.5	43284.1	43241.7	43238.3	43328.9	43588.2	167.941										807.65	43997.5	43767.4	43269.8	43293.5	43317.3
	806.65	57197.5	56869.9	55573.1	55615.6	55662.5	55594.6	55642.7	55582.4	55585.5	55731.4	56467.2	327.609									807.6	44100	43900	43223.1	43251.3	43278.8	43243.6	43282.7	43239.8	43236.4	43329.1	43600.2	199.992										807.6	43982.5	43778.5	43268.1	43291.8	43315.9
	806.6	57100	56914.3	55568.3	55610.9	55658.4	55589.8	55638.5	55577.6	55580.7	55730.5	56505.8	185.648									807.55	44170	43916.2	43221.1	43249.3	43277.2	43241.6	43281.2	43237.8	43234.4	43329.2	43612.9	253.789										807.55	43867.5	43790.3	43266.3	43290.2	43314.6
	806.55	57477.5	56961.3	55563.7	55606.5	55654.6	55585.3	55634.6	55573	55576.2	55730	56546.8	516.176									807.5	43982.5	43933.2	43218.8	43247.2	43275.4	43239.5	43279.5	43235.7	43232.3	43329.2	43626.3	49.3086										807.5	44220	43803	43264.9	43288.8	43313.5
	806.5	57160	57009.5	55557.9	55600.9	55649.6	55579.6	55629.6	55567.3	55570.5	55728.6	56588.7	150.512									807.45	44735	43951.6	43217.1	43245.5	43274.1	43237.8	43278.3	43234	43230.5	43329.7	43641	783.391										807.45	44402.5	43815.7	43262.6	43286.6	43311.6
	806.45	57475	57061	55553.1	55596.2	55645.6	55574.9	55625.6	55562.6	55565.8	55728.3	56633.8	414.035									807.4	44640	43969.3	43213.5	43242.1	43271	43234.3	43275.3	43230.5	43227	43328.6	43655	670.66										807.4	44192.5	43828.6	43259.9	43283.9	43309.3
	806.4	57255	57113.9	55547.3	55590.6	55640.7	55569.2	55620.5	55556.8	55560	55727.1	56680.2	141.109									807.35	44387.5	43988.4	43210.1	43238.8	43268.1	43231	43272.5	43227.3	43223.7	43327.7	43670.2	399.066										807.35	43850	43843	43257.6	43281.8	43307.5
	806.35	57175	57169.9	55542.2	55585.7	55636.4	55564.2	55616.2	55551.8	55555	55726.9	56729.4	5.05859									807.3	44392.5	44009.3	43207.4	43236.2	43265.8	43228.3	43270.4	43224.6	43221	43327.4	43687.1	383.211										807.3	43805	43859	43256.2	43280.5	43306.4
	806.3	57042.5	57228.6	55537.3	55580.9	55632.3	55559.4	55612.1	55546.9	55550.1	55727	56781	-186.059									807.25	44525	44031.4	43204.6	43233.5	43263.5	43225.6	43268.2	43221.9	43218.3	43327.3	43705.1	493.609										807.25	44060	43876	43254.9	43279.2	43305.6
	806.25	57195	57289.9	55532.8	55576.6	55628.6	55554.9	55608.3	55542.4	55545.7	55727.7	56835.1	-94.9414									807.2	44812.5	44054.5	43201.5	43230.5	43260.9	43222.6	43265.7	43218.9	43215.3	43326.9	43724.1	757.992										807.2	44027.5	43893.4	43252.9	43277.4	43304
	806.2	57600	57353.2	55527.8	55571.7	55624.5	55550	55604.1	55537.5	55540.7	55728.2	56890.8	246.809									807.15	44457.5	44078.3	43197.7	43226.8	43257.6	43218.9	43262.5	43215.2	43211.6	43325.9	43743.7	379.148										807.15	43812.5	43912	43251.1	43275.6	43302.6
	806.15	57270	57417.5	55521.6	55565.7	55619.1	55543.9	55598.7	55531.3	55534.6	55727.7	56947.3	-147.484									807.1	44917.5	44104.5	43194.7	43223.9	43255.2	43216	43260.2	43212.4	43208.7	43325.8	43765.5	812.965										807.1	44012.5	43932.1	43249.7	43274.4	43301.7
	806.1	57110	57485	55516.3	55560.6	55614.8	55538.7	55594.3	55526.1	55529.4	55728.5	57006.7	-375.008									807.05	44757.5	44131.1	43190.7	43220	43251.7	43212.1	43256.8	43208.4	43204.7	43324.7	43787.6	626.359										807.05	44235	43952.9	43247.9	43272.6	43300.3
	806.05	57137.5	57554.9	55511.5	55556	55610.9	55534	55590.4	55521.4	55524.7	55729.9	57068.3	-417.426									807	44942.5	44159.7	43187	43216.4	43248.5	43208.5	43253.8	43204.8	43201.1	43324.1	43811.6	782.758										807	44350	43974.3	43245.5	43270.3	43298.4
	806	57655	57626.6	55506.6	55551.3	55606.9	55529.2	55586.3	55516.6	55519.8	55731.6	57131.2	28.4102									806.95	44977.5	44189.6	43182.9	43212.4	43244.9	43204.4	43250.3	43200.8	43197	43323.2	43836.7	787.898										806.95	44552.5	43996.8	43242.9	43267.8	43296.2
	805.95	56632.5	57698.3	55500.2	55545	55601.4	55522.9	55580.8	55510.2	55513.5	55732	57193.9	-1065.81									806.9	44417.5	44221.1	43178.7	43208.3	43241.2	43200.3	43246.8	43196.7	43192.9	43322.3	43863.4	196.363										806.9	44587.5	44020	43239.7	43264.7	43293.5
	805.9	57915	57774.4	55496.8	55541.8	55598.9	55519.6	55578.2	55506.9	55510.1	55735.8	57260.6	140.574									806.85	45180	44255.9	43175.8	43205.5	43238.8	43197.5	43244.5	43193.9	43190	43322.8	43893.2	924.125										806.85	44040	44044.5	43236.5	43261.6	43290.7
	805.85	57625	57847.8	55489.5	55534.7	55592.6	55512.4	55571.9	55499.7	55502.9	55736.1	57324.2	-222.781									806.8	44525	44290.7	43171.1	43200.9	43234.7	43192.9	43240.5	43189.3	43185.4	43321.6	43922.8	234.32										806.8	44307.5	44071.7	43234.6	43259.8	43289.2
	805.8	57947.5	57922.5	55483.1	55528.4	55587.1	55506.1	55566.4	55493.3	55496.6	55737.6	57388.7	25.0039									806.75	45030	44329	43167.9	43197.9	43232	43189.8	43238	43186.2	43182.3	43322.1	43955.9	700.992										806.75	44252.5	44099.8	43232	43257.3	43287.1
	805.75	58227.5	57996.4	55475.7	55521.2	55580.7	55498.8	55559.9	55486	55489.2	55738.6	57451.9	231.121									806.7	44782.5	44368.2	43163.5	43193.6	43228.2	43185.5	43234.4	43181.9	43178	43321.5	43989.6	414.297										806.7	43817.5	44129.4	43229.5	43254.9	43285.1
	805.7	57972.5	58069	55467.4	55513.1	55573.4	55490.6	55552.6	55477.8	55481.1	55739.1	57513.4	-96.5273									806.65	45345	44410.1	43159.7	43189.9	43225	43181.8	43231.3	43178.2	43174.2	43321.7	44025.9	934.922										806.65	44455	44161.7	43228.1	43253.6	43284.2
	805.65	58427.5	58141.4	55459.9	55505.8	55566.9	55483.2	55546	55470.3	55473.6	55740.9	57574.2	286.051									806.6	44780	44452.8	43154.6	43184.9	43220.4	43176.7	43226.9	43173.2	43169.2	43320.6	44062.9	327.148										806.6	44607.5	44194.1	43225.2	43250.7	43281.7
	805.6	57507.5	58211	55451	55497.1	55559	55474.4	55538.1	55461.4	55464.8	55741.8	57631.5	-703.481									806.55	45047.5	44499.1	43150.8	43181.2	43217.2	43173	43223.8	43169.5	43165.4	43321.1	44103.2	548.371										806.55	44527.5	44227.7	43221.8	43247.5	43278.9
	805.55	57797.5	58280.8	55444.8	55491.1	55553.8	55468.3	55532.9	55455.3	55458.7	55746	57688.6	-483.34									806.5	44732.5	44547	43146.3	43176.9	43213.3	43168.6	43220.1	43165.2	43161.1	43321	44145	185.465										806.5	44685	44263.2	43218.7	43244.5	43276.3
	805.5	58235	58346.8	55437.8	55484.2	55547.8	55461.3	55526.8	55448.3	55451.7	55749.8	57741.1	-111.773									806.45	45262.5	44598	43142.6	43173.2	43210.2	43165	43217.1	43161.5	43157.4	43321.9	44189.6	664.519										806.45	44255	44300	43215.2	43241	43273.3
	805.45	57882.5	58407.6	55429.3	55475.9	55540.5	55453	55519.5	55440	55443.3	55753.1	57787.8	-525.078									806.4	45075	44650	43137.6	43168.4	43205.8	43160.1	43212.9	43156.7	43152.5	43321.7	44235.1	424.988										806.4	44262.5	44339.5	43212.7	43238.7	43271.3
	805.4	58450	58464.9	55422	55468.8	55534.2	55445.8	55513.2	55432.7	55436	55758	57830.2	-14.8672									806.35	45725	44704.9	43133	43163.9	43201.8	43155.7	43209.2	43152.2	43148	43322.1	44283.3	1020.11										806.35	44507.5	44380.8	43210.2	43236.2	43269.3
	805.35	58505	58515.2	55412.9	55459.9	55526.2	55436.8	55505.1	55423.7	55427	55762	57864.9	-10.2148									806.3	45442.5	44760.5	43126.9	43158	43196.4	43149.7	43203.9	43146.2	43142	43321.1	44331.9	681.988										806.3	44577.5	44423.1	43207.1	43233.2	43266.7
	805.3	58880	58559.3	55403.6	55450.8	55518	55427.6	55496.9	55414.4	55417.8	55766.6	57892.5	320.672									806.25	45525	44819.1	43121.5	43152.7	43191.6	43144.3	43199.3	43140.9	43136.6	43321.1	44383.3	705.906										806.25	44160	44467	43203.8	43230	43263.9
	805.25	58302.5	58595.8	55393.2	55440.5	55508.7	55417.2	55487.6	55404.1	55407.4	55770.9	57911.5	-293.262									806.2	44947.5	44879.8	43115.9	43147.1	43186.5	43138.8	43194.4	43135.4	43131.1	43321.1	44436.5	67.7383										806.2	44290	44513.6	43201.5	43227.8	43262.2
	805.2	57860	58626.9	55384.4	55431.9	55501.1	55408.6	55480	55395.4	55398.8	55777.9	57924.2	-766.875									806.15	45402.5	44944	43111.6	43143	43182.9	43134.6	43191	43131.2	43126.8	43322.6	44492.9	458.523										806.15	44600	44561.4	43198.8	43225.3	43260.1
	805.15	58500	58651.9	55377	55424.7	55494.8	55401.3	55473.7	55388	55391.4	55787.2	57929.8	-151.938									806.1	45027.5	45009.3	43106.2	43137.7	43178.2	43129.3	43186.5	43125.9	43121.5	43323.4	44550.2	18.1953										806.1	44807.5	44610.2	43195.5	43222	43257.3
	805.1	58570	58667.6	55367.6	55415.5	55486.6	55392	55465.5	55378.7	55382.1	55795.6	57924.8	-97.5508									806.05	44932.5	45077.4	43101.7	43133.3	43174.3	43124.8	43182.8	43121.5	43117.1	43325.2	44610	-144.902										806.05	44860	44659.8	43191.6	43218.3	43254
	805.05	58402.5	58675.4	55358	55406.1	55478.1	55382.5	55457	55369.2	55372.6	55805	57910.9	-272.856									806	45677.5	45147.5	43097.4	43129.1	43170.7	43120.6	43179.4	43117.3	43112.9	43327.7	44671.4	530										806	44585	44710.5	43187.6	43214.4	43250.6
	805	58415	58676.3	55348.8	55397.1	55470.2	55373.4	55449.1	55360.1	55363.5	55816.1	57888.7	-261.266									805.95	45652.5	45217.4	43091.3	43123.2	43165.3	43114.7	43174.2	43111.4	43106.9	43328.6	44732.3	435.07										805.95	44700	44763.1	43184.2	43211.1	43247.8
	804.95	58487.5	58670.1	55339.6	55388.1	55462.2	55364.3	55441.1	55350.9	55354.3	55828.4	57858	-182.594									805.9	45582.5	45288.7	43085.3	43117.3	43160	43108.8	43169.1	43105.5	43100.9	43330	44794.2	293.785										805.9	44742.5	44816.3	43180.6	43207.6	43244.8
	804.9	58452.5	58657.1	55330.2	55378.9	55454	55355	55432.9	55341.6	55345	55842	57819.1	-204.644									805.85	45340	45361.2	43079.4	43111.6	43154.8	43103	43164.2	43099.8	43095.2	43331.8	44857	-21.2461										805.85	45585	44870.3	43176.8	43203.9	43241.6
	804.85	58670	58638.4	55320.8	55369.7	55445.9	55345.7	55424.8	55332.3	55335.7	55857.2	57772.8	31.625									805.8	45355	45434.8	43074.1	43106.4	43150.2	43097.8	43159.8	43094.6	43089.9	43334.7	44920.4	-79.8516										805.8	45710	44922.5	43171.1	43198.2	43236.4
	804.8	58795	58613.8	55310.7	55359.8	55437.1	55335.8	55416	55322.3	55325.7	55873.3	57719	181.195									805.75	45385	45508.6	43068.8	43101.1	43145.6	43092.5	43155.4	43089.3	43084.7	43337.8	44983.4	-123.566										805.75	45292.5	44974.5	43164.9	43192.2	43230.9
	804.75	59005	58584.5	55300.3	55349.6	55427.9	55325.4	55406.9	55311.9	55315.3	55890.7	57658.8	420.473									805.7	45840	45581.9	43063.3	43095.8	43140.8	43087.2	43151	43084	43079.3	43341.4	45045.6	258.129										805.7	44882.5	45027.3	43159.8	43187.2	43226.4
	804.7	59122.5	58551.2	55289.2	55338.6	55418.1	55314.4	55397.1	55300.8	55304.3	55909.3	57592.5	571.324									805.65	46067.5	45653.2	43056.8	43089.4	43135.1	43080.8	43145.4	43077.6	43072.9	43344.4	45105.3	414.309										805.65	45102.5	45080.3	43155.7	43183.2	43222.9
	804.65	58647.5	58514.9	55277.6	55327.3	55408	55303	55387	55289.4	55292.8	55929.5	57521.5	132.555									805.6	45882.5	45722.5	43049.7	43082.5	43128.7	43073.8	43139.4	43070.7	43065.9	43347.4	45162.4	159.977										805.6	45550	45131.6	43151	43178.6	43218.9
	804.6	58962.5	58478.5	55267.5	55317.4	55399.2	55293	55378.2	55279.3	55282.8	55953.1	57448	484.016									805.55	45455	45790	43043.1	43076	43122.8	43067.2	43133.7	43064.2	43059.3	43351.3	45217	-334.969										805.55	45377.5	45180.2	43145.3	43173	43213.8
	804.55	58817.5	58440.4	55256.4	55306.5	55389.5	55282	55368.6	55268.3	55271.8	55977.9	57370.8	377.121									805.5	45507.5	45855.5	43037.4	43070.4	43117.9	43061.7	43129.1	43058.6	43053.7	43356.9	45269	-347.988										805.5	45295	45226.9	43139.9	43167.7	43209.1
	804.5	58440	58402.8	55245.7	55296	55380.2	55271.4	55359.3	55257.7	55261.2	56005.3	57291.8	37.1758									805.45	45675	45917.2	43031.6	43064.8	43112.9	43056	43124.4	43052.9	43048	43363	45316.6	-242.238										805.45	45172.5	45271.1	43134.7	43162.7	43204.6
	804.45	58327.5	58367.3	55236.1	55286.6	55372	55261.9	55351.2	55248.2	55251.6	56036.1	57212.4	-39.8008									805.4	45635	45974.2	43025.4	43058.7	43107.5	43049.9	43119.2	43046.9	43041.9	43369.4	45358.6	-339.195										805.4	45237.5	45312.3	43129.8	43157.9	43200.4
	804.4	58635	58333.8	55226.8	55277.5	55364.2	55252.7	55343.4	55239	55242.4	56069.8	57132.5	301.25									805.35	45347.5	46026.2	43019.3	43052.7	43102.2	43043.8	43114.2	43040.9	43035.8	43376.6	45394.9	-678.731										805.35	45140	45349.5	43124.8	43152.9	43196
	804.35	57980	58301.5	55216.6	55267.5	55355.4	55242.6	55334.8	55228.8	55232.3	56105	57051.3	-321.539									805.3	45592.5	46073.1	43013.8	43047.4	43097.5	43038.5	43109.9	43035.5	43030.4	43385.4	45425.2	-480.617										805.3	45430	45382.6	43119.9	43148.2	43191.9
	804.3	57967.5	58274.2	55208.3	55259.4	55348.7	55234.4	55328	55220.6	55224.1	56144.8	56972.2	-306.68									805.25	45782.5	46113.1	43007.8	43041.4	43092.3	43032.5	43104.9	43029.6	43024.5	43394.4	45447.7	-330.637										805.25	45782.5	45410.3	43114.4	43142.8	43187
	804.25	58352.5	58250.2	55200	55251.3	55341.9	55226.3	55321.3	55212.4	55215.9	56187.4	56893.8	102.277									805.2	45872.5	46145.9	43001.2	43035.1	43086.6	43026.1	43099.6	43023.2	43018	43404	45462	-273.441										805.2	45557.5	45432.1	43107.9	43136.4	43181.3
	804.2	58997.5	58228.9	55190.5	55242.1	55334	55216.9	55313.5	55203	55206.5	56231.5	56815.2	768.574									805.15	45017.5	46171.4	42994.5	43028.4	43080.7	43019.5	43094	43016.6	43011.4	43414.3	45467.9	-1153.94										805.15	45197.5	45449.1	43102.1	43130.7	43176.2
	804.15	58642.5	58209.8	55179.1	55230.9	55324.1	55205.6	55303.7	55191.7	55195.1	56276.6	56735.9	432.656									805.1	46085	46191.7	42989.7	43023.8	43076.8	43014.8	43090.4	43012	43006.7	43427.8	45467.4	-106.734										805.1	45457.5	45461.5	43097	43125.8	43171.9
	804.1	58182.5	58196.3	55168.7	55220.7	55315.3	55195.3	55295	55181.3	55184.8	56325.6	56659.1	-13.7773									805.05	45942.5	46202.2	42982.5	43016.7	43070.5	43007.7	43084.4	43004.9	42999.5	43440	45455.9	-259.727										805.05	45117.5	45467.8	43091.4	43120.2	43167
	804.05	58487.5	58188.8	55159.7	55211.8	55307.9	55186.4	55287.7	55172.4	55175.9	56378.8	56585.5	298.723									805	46057.5	46205.9	42975.5	43009.9	43064.4	43000.8	43078.7	42998.1	42992.7	43453.8	45436.3	-148.453										805	45117.5	45469.6	43086.5	43115.4	43162.9
	804	58357.5	58185.2	55149.7	55202.1	55299.5	55176.5	55279.5	55162.4	55166	56434	56512.8	172.305									804.95	45720	46202.7	42968.3	43002.8	43058.1	42993.7	43072.7	42991	42985.5	43468.6	45408.3	-482.68										804.95	45280	45466.3	43081.6	43110.7	43158.8
	803.95	58895	58186.9	55140	55192.7	55291.6	55167	55271.7	55152.9	55156.4	56492.5	56442.4	708.074									804.9	45640	46193.9	42961.8	42996.4	43052.5	42987.3	43067.5	42984.6	42979.2	43485.7	45373.3	-553.934										804.9	45805	45457.9	43076.3	43105.5	43154.3
	803.9	58460	58192	55128.7	55181.6	55282	55155.8	55262.2	55141.7	55145.2	56552.1	56372.5	268.004									804.85	45885	46179.7	42955.5	42990.3	43047.2	42981.2	43062.6	42978.5	42973	43504.6	45331.2	-294.723										804.85	45580	45443.9	43069.8	43099.1	43148.5
	803.85	58917.5	58203.3	55118.7	55171.8	55273.7	55145.9	55254.1	55131.8	55135.3	56615.8	56305.9	714.188									804.8	45830	46160.1	42948.6	42983.6	43041.2	42974.4	43057	42971.8	42966.2	43524.5	45281.9	-330.051										804.8	45117.5	45426.7	43063.7	43093.2	43143.3
	803.8	58492.5	58218	55107.3	55160.6	55264.1	55134.7	55244.6	55120.5	55124	56680.6	56240.2	274.488									804.75	46227.5	46136.4	42941.9	42976.9	43035.4	42967.7	43051.6	42965.1	42959.5	43546.3	45226.9	91.0859										804.75	44540	45407.5	43058.8	43088.3	43139.2
	803.75	58547.5	58238.6	55097.2	55150.7	55255.7	55124.6	55236.4	55110.4	55113.9	56749	56177.9	308.918									804.7	45922.5	46108.6	42934.2	42969.4	43028.7	42960.1	43045.3	42957.6	42951.9	43569	45165.8	-186.125										804.7	45122.5	45387.1	43055.2	43084.9	43136.5
	803.7	58657.5	58263.3	55086.8	55140.6	55247.2	55114.4	55228.1	55100.1	55103.7	56819.3	56117.7	394.195									804.65	45567.5	46079.2	42927.1	42962.5	43022.7	42953.2	43039.7	42950.7	42944.9	43594.4	45101.1	-511.711										804.65	45632.5	45363.5	43050.3	43080.1	43132.4
	803.65	58755	58291.6	55076.1	55130.1	55238.3	55103.8	55219.4	55089.5	55093	56890.9	56059.2	463.375									804.6	45935	46049.2	42920.9	42956.4	43017.5	42947.1	43034.9	42944.7	42938.8	43622.7	45033.6	-114.156										804.6	44797.5	45337.4	43044.1	43074	43127
	803.6	58442.5	58323.2	55065	55119.2	55229.2	55092.8	55210.4	55078.5	55082.1	56963.5	56002.6	119.305									804.55	46115	46017.7	42913.9	42949.5	43011.4	42940.2	43029.3	42937.7	42931.9	43652.3	44962.4	97.3047										804.55	45307.5	45312.8	43039.8	43069.9	43123.7
	803.55	58907.5	58358.5	55054.9	55109.3	55221	55082.8	55202.4	55068.5	55072	57037.7	55949	548.957									804.5	45935	45986.1	42906.3	42942.1	43004.9	42932.8	43023.3	42930.4	42924.4	43683.8	44888.7	-51.0625										804.5	45090	45286.9	43034.4	43064.6	43119.1
	803.5	58350	58394.7	55043.3	55098	55211.3	55071.4	55193.1	55057	55060.5	57110.5	55896	-44.6758									804.45	45817.5	45955.9	42899.2	42935.2	42998.9	42925.8	43017.7	42923.4	42917.4	43718.1	44814	-138.356										804.45	45215	45262.2	43029.5	43059.8	43115.1
	803.45	58332.5	58433.9	55033.4	55088.3	55203.4	55061.6	55185.4	55047.2	55050.7	57184.3	55846.7	-101.398									804.4	45965	45927.7	42892.4	42928.5	42993.1	42919	43012.4	42916.7	42910.7	43755.2	44738.7	37.3398										804.4	45207.5	45238.3	43024.2	43054.6	43110.8
	803.4	58502.5	58473.6	55023.5	55078.6	55195.5	55051.8	55177.7	55037.3	55040.9	57256.5	55799.4	28.8594									804.35	45752.5	45901.4	42885.2	42921.4	42987	42911.9	43006.8	42909.6	42903.6	43794.6	44662.7	-148.945										804.35	45607.5	45215.9	43019	43049.5	43106.5
	803.35	58347.5	58512.4	55013	55068.4	55187.2	55041.5	55169.6	55027	55030.6	57325.8	55753.5	-164.867									804.3	45470	45878.7	42878.4	42914.8	42981.4	42905.3	43001.6	42903.1	42896.9	43837.1	44587.4	-408.688										804.3	45132.5	45194.6	43012.8	43043.4	43101.2
	803.3	58795	58549.8	55003	55058.6	55179.2	55031.6	55162	55017.1	55020.6	57391.8	55709.8	245.199									804.25	46182.5	45860	42872.3	42908.9	42976.4	42899.3	42997.2	42897.1	42890.9	43883	44513.4	322.488										804.25	45460	45176.7	43007.7	43038.4	43097.1
	803.25	58285	58583	54991.6	55047.5	55170	55020.3	55153.1	55005.8	55009.3	57451.8	55666.5	-297.992									804.2	45947.5	45843.5	42864.6	42901.2	42969.8	42891.7	42991.1	42889.5	42883.3	43930.1	44438.7	103.988										804.2	45385	45160.7	43001.8	43032.7	43092.2
	803.2	58050	58613.6	54981.7	55037.8	55162.3	55010.6	55145.7	54996	54999.6	57507.2	55626.4	-563.555									804.15	45925	45831.8	42857.3	42894.2	42963.7	42884.6	42985.6	42882.5	42876.1	43980.7	44365.7	93.25										804.15	45005	45147.8	42996	43027.1	43087.5
	803.15	58335	58639.4	54972.5	55028.8	55155.3	55001.5	55139	54986.9	54990.4	57556.3	55588.6	-304.394									804.1	45682.5	45824.5	42850.1	42887.1	42957.7	42877.5	42980.1	42875.4	42869	44034.3	44294.2	-142.031										804.1	44782.5	45138.9	42991.2	43022.4	43083.7
	803.1	58420	58657.8	54962.4	55019	55147.4	54991.5	55131.5	54976.9	54980.4	57596.3	55551.5	-237.801									804.05	45940	45822.6	42843.5	42880.6	42952.2	42871	42975.3	42868.9	42862.5	44091.4	44224.9	117.418										804.05	45030	45133.8	42986.9	43018.2	43080.4
	803.05	58207.5	58668.1	54952	55008.8	55139.4	54981.3	55123.8	54966.6	54970.2	57626.6	55515.6	-460.637									804	46087.5	45824.9	42836.2	42873.5	42946.2	42863.8	42969.8	42861.8	42855.3	44150.9	44156.9	262.617										804	45025	45131.5	42982	43013.4	43076.5
	803	58535	58670.4	54942.2	54999.3	55131.9	54971.7	55116.8	54956.9	54960.5	57647.2	55481.7	-135.387									803.95	45852.5	45831.8	42828.6	42866	42939.8	42856.3	42964	42854.4	42847.8	44213	44090.4	20.7227										803.95	45047.5	45132.7	42977.1	43008.7	43072.7
	802.95	58242.5	58662.2	54931.4	54988.8	55123.5	54961	55108.8	54946.2	54949.8	57656	55448.1	-419.648									803.9	45922.5	45844.2	42821.4	42859.1	42934	42849.3	42958.8	42847.4	42840.8	44278.4	44026.5	78.3164										803.9	45292.5	45137.3	42972.1	43003.8	43068.8
	802.9	58077.5	58644.7	54921.5	54979.1	55116	54951.2	55101.8	54936.4	54940	57654.1	55416.7	-567.238									803.85	46082.5	45861.4	42814.2	42851.9	42928	42842.2	42953.5	42840.3	42833.6	44346.6	43964.4	221.133										803.85	45430	45144.8	42966.5	42998.4	43064.3
	802.85	57782.5	58617.5	54912	54969.9	55109	54941.8	55095.2	54927	54930.6	57641.2	55386.9	-834.996									803.8	46160	45882.9	42806.5	42844.4	42921.6	42834.6	42947.8	42832.8	42826	44416.9	43904.1	277.07										803.8	45687.5	45155.2	42960.6	42992.6	43059.6
	802.8	58400	58580.9	54903.4	54961.5	55102.9	54933.4	55089.6	54918.5	54922.1	57617.5	55359.1	-180.871									803.75	45250	45908.9	42798.6	42836.7	42915.1	42826.9	42941.9	42825.1	42818.3	44489.5	43845.8	-658.914										803.75	45615	45168.3	42954.1	42986.2	43054.1
	802.75	58005	58532.4	54892.9	54951.2	55095	54923	55082.2	54908.1	54911.7	57580.9	55330.5	-527.422									803.7	45955	45941.3	42792.9	42831.1	42910.7	42821.2	42938.2	42819.6	42812.6	44566.2	43791.6	13.6719										803.7	44957.5	45184.6	42947.7	42979.9	43048.9
	802.7	58177.5	58475.7	54883.6	54942.2	55088.3	54913.8	55076.1	54898.9	54902.5	57534.8	55304.1	-298.238									803.65	46170	45976	42785.4	42823.9	42904.6	42813.9	42932.9	42812.3	42805.3	44643.1	43738	193.988										803.65	44830	45205.3	42942.8	42975.2	43045.3
	802.65	58337.5	58409.9	54873.7	54932.5	55081.1	54904.1	55069.4	54889.1	54892.7	57478.5	55278.1	-72.3867									803.6	45932.5	46013.7	42777.5	42816.1	42898.1	42806.1	42927.1	42804.5	42797.5	44720.8	43685.8	-81.1953										803.6	45750	45228.7	42938.3	42970.8	43041.9
	802.6	58405	58335.8	54863.2	54922.4	55073.4	54893.8	55062.3	54878.8	54882.4	57413	55252.4	69.207									803.55	45885	46054.7	42770.1	42808.8	42892.1	42798.8	42921.9	42797.3	42790.2	44799.7	43636.3	-169.727										803.55	45640	45252	42931.5	42964.2	43036.4
	802.55	58112.5	58254.9	54852.6	54912	55065.6	54883.3	55055.1	54868.3	54871.9	57339.6	55227.4	-142.445									803.5	46070	46098	42762.8	42801.7	42886.3	42791.7	42916.9	42790.2	42783	44878.8	43588.9	-28.0156										803.5	45355	45277.2	42925	42957.8	43031.2
	802.5	58177.5	58169.5	54842.8	54902.5	55058.6	54873.7	55048.8	54858.6	54862.2	57260.8	55204	8.03125									803.45	45757.5	46142.2	42755	42794.1	42880	42784	42911.4	42782.6	42775.3	44956.7	43543	-384.703										803.45	45335	45304	42919.2	42952.1	43026.6
	802.45	58090	58079.5	54832.8	54892.7	55051.5	54863.8	55042.4	54848.7	54852.3	57176.5	55181.2	10.5352									803.4	45627.5	46187.5	42747.9	42787.2	42874.4	42777.1	42906.7	42775.8	42768.4	45033.7	43499.8	-560.004										803.4	45002.5	45331.3	42913.4	42946.5	43022.1
	802.4	57810	57986.5	54823	54883.2	55044.7	54854.2	55036.3	54839.1	54842.6	57088.3	55159.2	-176.5									803.35	46017.5	46232.5	42741.2	42780.6	42869.2	42770.5	42902.3	42769.2	42761.7	45108.6	43458.6	-214.996										803.35	45042.5	45359.1	42908.4	42941.6	43018.4
	802.35	58167.5	57892.1	54814.1	54874.5	55038.8	54845.3	55031.2	54830.2	54833.8	56998	55138.7	275.391									803.3	45980	46274.7	42733.5	42773.1	42863.1	42762.9	42897.1	42761.7	42754.2	45178.7	43418.3	-294.68										803.3	45242.5	45385.8	42903.2	42936.6	43014.6
	802.3	57997.5	57795.6	54804	54864.7	55031.8	54835.4	55025	54820.3	54823.8	56904.7	55117.8	201.93									803.25	46160	46313.9	42725.8	42765.6	42857.1	42755.4	42892	42754.2	42746.7	45244.1	43379.7	-153.887										803.25	45352.5	45410	42897.6	42931.1	43010.4
	802.25	57507.5	57699.2	54794.4	54855.4	55025.3	54826	55019.4	54810.8	54814.4	56810.9	55097.8	-191.738									803.2	46180	46348.3	42717.8	42757.7	42850.6	42747.5	42886.5	42746.4	42738.7	45303	43342.4	-168.32										803.2	45447.5	45431.2	42891.7	42925.4	43005.9
	802.2	57472.5	57604.8	54786.2	54847.5	55020.4	54818	55015.3	54802.8	54806.3	56718.3	55079.9	-132.348									803.15	46035	46377.1	42709.7	42749.8	42844.1	42739.5	42881	42738.5	42730.7	45354.5	43306.6	-342.086										803.15	45660	45448.5	42885.6	42919.4	43001.1
	802.15	57532.5	57511.7	54778.2	54839.7	55015.6	54810.1	55011.5	54794.8	54798.4	56626.3	55062.5	20.8125									803.1	46002.5	46399.3	42701.8	42742.1	42838	42731.8	42875.9	42730.8	42723	45397.9	43272.6	-396.848										803.1	45217.5	45460.8	42878.9	42912.9	42995.9
	802.1	57655	57419.9	54769.9	54831.7	55010.7	54801.9	55007.5	54786.7	54790.2	56535.1	55045.3	235.055									803.05	46237.5	46413.6	42694.1	42734.6	42832	42724.2	42870.9	42723.3	42715.4	45431.8	43240.1	-176.129										803.05	45305	45468.9	42873.3	42907.4	42991.8
	802.05	57250	57330.1	54761.2	54823.4	55005.4	54793.4	55003.3	54778.1	54781.7	56445	55028.3	-80.0859									803	46057.5	46418.3	42685.8	42726.4	42825.4	42716	42865.4	42715.2	42707.2	45454.6	43208.4	-360.828										803	44925	45470.9	42867.4	42901.7	42987.4
	802	57555	57243.9	54753.8	54816.2	55001.4	54786.1	55000.4	54770.8	54774.4	56358.2	55012.8	311.051									802.95	46100	46413.7	42677.8	42718.7	42819.3	42708.3	42860.4	42707.5	42699.4	45466.7	43178.4	-313.66										802.95	45045	45467.4	42862.5	42896.9	42984
	801.95	57907.5	57159.7	54745.3	54808	54996.6	54777.9	54996.7	54762.5	54766.1	56272.6	54996.7	747.789									802.9	45982.5	46398.5	42669.8	42710.8	42813	42700.4	42855.3	42699.7	42691.5	45467	43149.6	-416.039										802.9	45020	45456.8	42857.3	42891.8	42980.3
	801.9	57932.5	57077.4	54735.8	54798.8	54990.7	54768.5	54992.1	54753.2	54756.7	56188.4	54979.9	855.059									802.85	45877.5	46373.1	42662	42703.2	42807.1	42692.7	42850.6	42692.1	42683.8	45455.6	43122.1	-495.551										802.85	45015	45439.2	42852.1	42886.8	42976.7
	801.85	57582.5	56998.2	54726.2	54789.5	54984.9	54759.1	54987.4	54743.7	54747.2	56106.7	54963.4	584.281									802.8	45700	46337.2	42654.5	42695.8	42801.4	42685.3	42846.1	42684.8	42676.4	45432.7	43096	-637.254										802.8	45582.5	45414.7	42846.9	42881.7	42973.2
	801.8	56875	56923.4	54717.7	54781.2	54980.1	54750.7	54984	54735.2	54738.8	56028.9	54948.2	-48.4219									802.75	45690	46291.6	42647.3	42688.9	42796.2	42678.3	42842.2	42677.8	42669.4	45398.8	43071.3	-601.586										802.75	44917.5	45381.9	42840.3	42875.3	42968.2
	801.75	57335	56854.1	54711.2	54775	54977.5	54744.4	54982.8	54728.9	54732.4	55956.1	54935.3	480.883									802.7	45967.5	46236.2	42640.2	42681.9	42791	42671.3	42838.3	42670.9	42662.4	45354.1	43047.6	-268.754										802.7	45235	45344.5	42835.3	42870.5	42964.9
	801.7	57485	56786.8	54703.3	54767.5	54973.6	54736.7	54980.3	54721.2	54724.7	55884.7	54921.4	698.152									802.65	46102.5	46171.4	42632.4	42674.3	42785.2	42663.7	42833.8	42663.3	42654.7	45298.8	43024.2	-68.875										802.65	45630	45300.3	42829.5	42864.9	42960.9
	801.65	57325	56722.5	54694.9	54759.4	54969.3	54728.5	54977.6	54712.9	54716.5	55815.8	54907.2	602.465									802.6	45707.5	46098.2	42624.2	42666.3	42779.1	42655.6	42829.1	42655.4	42646.7	45234.1	43001.3	-390.66										802.6	45017.5	45250	42822.8	42858.3	42955.9
	801.6	57080	56662	54687.1	54751.8	54965.6	54720.7	54975.4	54705.2	54708.7	55750.2	54893.7	417.973									802.55	45490	46019.1	42617	42659.3	42774	42648.6	42825.4	42648.4	42639.6	45162.7	42980.1	-529.137										802.55	44987.5	45196.7	42817.5	42853.2	42952.4
	801.55	57062.5	56605.7	54679.9	54744.9	54962.6	54713.7	54974.2	54698.1	54701.7	55688.3	54881.2	456.832									802.5	45582.5	45934.9	42610.2	42652.7	42769.3	42642	42822.2	42641.8	42632.9	45085.3	42960.2	-352.449										802.5	45202.5	45139.7	42812.3	42848.1	42949.1
	801.5	56897.5	56552.7	54672.7	54738.1	54959.8	54706.7	54973.1	54691.1	54694.6	55629.2	54868.9	344.852									802.45	45490	45846.1	42603.2	42645.9	42764.5	42635.1	42819	42635.1	42626.1	45002.2	42940.8	-356.062										802.45	44997.5	45079.3	42806.6	42842.5	42945.2
	801.45	56887.5	56503.4	54666	54731.7	54957.6	54700.2	54972.7	54684.6	54688.1	55573.3	54857.2	384.133									802.4	45227.5	45754.1	42596.5	42639.3	42760	42628.5	42816	42628.6	42619.5	44915.3	42922.2	-526.547										802.4	44930	45017.2	42801.3	42837.4	42941.8
	801.4	57385	56457.3	54659.3	54725.3	54955.5	54693.7	54972.6	54678.1	54681.6	55520.2	54845.8	927.742									802.35	45485	45660.3	42590.3	42633.3	42756	42622.5	42813.7	42622.6	42613.4	44825.8	42904.8	-175.309										802.35	45022.5	44953.8	42796.2	42832.5	42938.6
	801.35	57037.5	56412.7	54651.2	54717.4	54951.9	54685.7	54971.1	54670.1	54673.5	55468	54833.1	624.82									802.3	45640	45564.8	42583.5	42626.7	42751.6	42615.8	42810.9	42616.1	42606.8	44733.8	42887.5	75.1797										802.3	45370	44889.4	42790.8	42827.3	42935.3
	801.3	57167.5	56372.2	54644	54710.6	54949.5	54678.7	54970.8	54663	54666.5	55419.4	54821.5	795.352									802.25	45620	45468.6	42576.3	42619.8	42746.7	42608.8	42807.9	42609.1	42599.7	44640.4	42870.3	151.371										802.25	45027.5	44824.1	42784.7	42821.3	42931.1
	801.25	56220	56334.1	54636.4	54703.3	54946.8	54671.3	54970.4	54655.6	54659.1	55372.8	54809.7	-114.113									802.2	45527.5	45372.9	42569.2	42612.8	42742	42601.8	42804.9	42602.2	42592.7	44546.9	42853.6	154.57										802.2	44905	44759.9	42779.3	42816	42927.8
	801.2	56312.5	56301.7	54631.7	54698.9	54947.1	54666.7	54973	54651	54654.5	55331.3	54800.8	10.8008									802.15	45330	45278.6	42562.2	42606.1	42737.5	42595	42802.3	42595.5	42585.9	44454	42837.7	51.4258										802.15	44827.5	44696.8	42774.2	42811.1	42924.8
	801.15	56415	56271.7	54626.6	54694.2	54947.2	54661.9	54975.6	54646.1	54649.6	55291.7	54791.8	143.305									802.1	45442.5	45186.3	42555.7	42599.8	42733.5	42588.7	42800.3	42589.3	42579.6	44362.5	42822.6	256.238										802.1	44425	44635.1	42769.2	42806.3	42922
	801.1	55867.5	56244	54621.2	54689.1	54947.1	54656.7	54978.1	54640.9	54644.4	55253.8	54782.6	-376.461									802.05	45715	45096	42548.9	42593.2	42729.3	42582.1	42798.1	42582.8	42572.9	44272.5	42807.7	619.023										802.05	44685	44575.8	42765.2	42802.5	42920.2
	801.05	56457.5	56220.4	54617.5	54685.7	54948.7	54653.1	54982.5	54637.3	54640.8	55219.6	54775.2	237.125									802	45882.5	45007.6	42541.5	42585.9	42724.4	42574.8	42795.4	42575.6	42565.6	44183.8	42792.4	874.914										802	44582.5	44517.8	42760.6	42798.1	42917.8
	801	56085	56197.4	54612	54680.5	54948.7	54647.8	54985.4	54632	54635.4	55185.4	54766.1	-112.426									801.95	45177.5	44921.7	42533.6	42578.3	42719.3	42567.1	42792.3	42568	42557.9	44096.9	42777.2	255.848										801.95	44352.5	44461.9	42756.2	42793.9	42915.8
	800.95	56435	56177.9	54607.6	54676.4	54949.9	54643.5	54989.7	54627.7	54631.1	55154.2	54758.3	257.102									801.9	45162.5	44840.4	42527.4	42572.3	42715.8	42561.1	42791.1	42562.1	42551.9	44014.3	42763.9	322.051										801.9	45030	44408.6	42752.4	42790.2	42914.3
	800.9	57027.5	56159.5	54602.1	54671.2	54950.2	54638.2	54993.2	54622.4	54625.8	55123.5	54749.4	867.961									801.85	45162.5	44762.4	42521.2	42566.3	42712.4	42555.1	42790.1	42556.1	42545.8	43934.3	42751	400.07										801.85	44712.5	44355.9	42746.9	42784.9	42911.2
	800.85	56317.5	56141.5	54594.8	54664.3	54948.8	54631.1	54995.2	54615.3	54618.7	55092.6	54738.9	175.977									801.8	44885	44687.9	42515	42560.3	42709.1	42549	42789.1	42550.2	42539.8	43857.2	42738.4	197.141										801.8	44492.5	44306.3	42742.2	42780.4	42908.9
	800.8	56652.5	56127.7	54589.6	54659.4	54949.7	54626.2	54999.7	54610.3	54613.7	55065.3	54730.7	524.801									801.75	45207.5	44617.4	42509.5	42555	42706.4	42543.6	42789	42544.9	42534.4	43783.7	42726.7	590.133										801.75	44787.5	44259.6	42738	42776.3	42907.2
	800.75	56840	56114.8	54583.4	54653.6	54949.8	54620.1	55003.5	54604.3	54607.6	55038.3	54721.4	725.164									801.7	45190	44549.6	42503.1	42548.8	42703.1	42537.5	42788.2	42538.9	42528.2	43712.4	42714.4	640.426										801.7	44662.5	44214.6	42733.1	42771.6	42904.9
	800.7	55792.5	56103.3	54576.6	54647.1	54949.4	54613.6	55007.1	54597.7	54601	55012.1	54711.8	-310.82									801.65	45095	44485.3	42496.8	42542.8	42699.8	42531.3	42787.7	42532.8	42522.1	43644.2	42702.5	609.703										801.65	43935	44172.2	42728.4	42767.1	42902.9
	800.65	55950	56096.8	54573	54643.8	54952.3	54610.1	55014.2	54594.2	54597.5	54990.1	54705.3	-146.773									801.6	45130	44424.6	42490.7	42536.8	42696.8	42525.4	42787.5	42527	42516.1	43579	42691	705.394										801.6	44820	44133.8	42725.6	42764.4	42902.7
	800.6	56345	56091.6	54568.8	54640	54954.9	54606.2	55021.2	54590.2	54593.6	54968.8	54698.4	253.441									801.55	45147.5	44367.3	42484.5	42530.9	42693.8	42519.4	42787.4	42521.1	42510.1	43516.8	42679.6	780.184										801.55	44720	44095.7	42720.5	42759.6	42900.4
	800.55	55492.5	56086.9	54563.5	54635.1	54956.5	54601	55027.5	54585.1	54588.4	54947.4	54690.4	-594.371									801.5	45417.5	44313.3	42478.3	42524.8	42690.8	42513.3	42787.4	42515.1	42504	43457.4	42668.3	1104.18										801.5	44347.5	44060.1	42715.7	42754.9	42898.4
	800.5	56502.5	56086.4	54560.7	54632.6	54960.9	54598.4	55036.7	54582.5	54585.8	54929.5	54685	416.062									801.45	44962.5	44262	42471.4	42518.2	42687.3	42506.6	42787	42508.5	42497.3	43400.1	42656.6	700.527										801.45	44340	44027.7	42711.8	42751.2	42897.3
	800.45	56387.5	56084.6	54554.9	54627.1	54962.3	54592.8	55043.4	54576.8	54580.1	54909.4	54676.7	302.883									801.4	44997.5	44214.9	42465.5	42512.5	42684.8	42500.9	42787.9	42503	42491.6	43346.7	42646.2	782.613										801.4	44415	43997.4	42707.9	42747.5	42896.3
	800.4	56295	56084.7	54549.4	54622	54964.3	54587.5	55050.9	54571.5	54574.8	54890.5	54668.8	210.262									801.35	44865	44170.8	42459.6	42506.8	42682.4	42495.1	42788.8	42497.3	42485.8	43295.7	42635.8	694.219										801.35	44437.5	43969.1	42703.8	42743.6	42895.3
	800.35	56035	56086.7	54544.1	54617.1	54966.8	54582.5	55059.2	54566.5	54569.7	54872.7	54661.2	-51.7344									801.3	44662.5	44130.1	42453.9	42501.4	42680.3	42489.7	42790.3	42492	42480.3	43247.6	42625.9	532.449										801.3	44610	43942.8	42699.6	42739.6	42894.2
	800.3	56327.5	56091.1	54539.7	54613	54970.3	54578.2	55068.9	54562.2	54565.4	54856.3	54654.4	236.434									801.25	44375	44092.7	42448.7	42496.4	42678.8	42484.6	42792.5	42487.1	42475.3	43202.5	42616.6	282.289										801.25	44382.5	43918.2	42695	42735.2	42892.8
	800.25	55877.5	56096.1	54534.3	54608	54973.1	54573	55078.2	54557	54560.2	54839.7	54646.8	-218.562									801.2	44040	44058.9	42444.2	42492.1	42678.1	42480.3	42795.5	42482.9	42470.9	43160.4	42608.1	-18.8672										801.2	44052.5	43895.9	42691	42731.3	42891.9
	800.2	55842.5	56104	54530.2	54604.3	54977.4	54569.2	55089.5	54553.2	54556.4	54825.1	54640.6	-261.465									801.15	44962.5	44028.5	42440.5	42488.6	42678.2	42476.7	42799.6	42479.5	42467.4	43121.3	42600.5	933.969										801.15	44555	43876.4	42687.7	42728.2	42892
	800.15	56192.5	56113.5	54526.3	54600.7	54982.1	54565.5	55101.6	54549.5	54552.6	54811.1	54634.6	78.9883									801.1	44570	43998.6	42434.5	42482.9	42676.2	42471	42801.8	42473.9	42461.6	43082.1	42590.9	571.383										801.1	43992.5	43857.4	42683.2	42723.9	42890.9
	800.1	55640	56123.6	54521.3	54596.1	54986	54560.7	55113.4	54544.7	54547.8	54796.6	54627.5	-483.594									801.05	44440	43972.2	42429.5	42478.1	42675.2	42466.2	42805.2	42469.2	42456.8	43045.8	42582.3	467.824										801.05	44112.5	43841.6	42680.1	42721	42891.2
	800.05	55712.5	56136.9	54517.9	54593.1	54991.7	54557.5	55127.5	54541.5	54544.6	54784.3	54622.2	-424.387									801	44637.5	43948.4	42424.8	42473.6	42674.7	42461.6	42809.1	42464.8	42452.2	43011.8	42574.2	689.047										801	44412.5	43827.1	42676.6	42717.7	42891.3
	800	56222.5	56151.6	54514.3	54589.9	54997.5	54554.2	55142.3	54538.2	54541.2	54772.2	54616.6	70.9336									800.95	44435	43926.6	42419.6	42468.7	42673.7	42456.6	42812.9	42459.9	42447.2	42979.1	42565.6	508.383										800.95	44295	43813.5	42672.4	42713.8	42890.8
	799.95	55707.5	56166.4	54509.2	54585.2	55002.1	54549.2	55156.3	54533.2	54536.3	54758.9	54609.6	-458.859									800.9	44632.5	43907.5	42414.9	42464.2	42673.4	42452.1	42817.4	42455.5	42442.7	42948.6	42557.7	725.031										800.9	44125	43801.7	42668.5	42710.1	42890.7
	799.9	56087.5	56184.4	54505.6	54581.9	55008.5	54545.9	55172.9	54529.9	54532.9	54747.6	54604.2	-96.8633									800.85	44220	43890	42409.7	42459.2	42672.7	42447.1	42821.8	42450.6	42437.7	42919.2	42549.3	330.012										800.85	43775	43791.8	42665	42706.8	42891
	799.85	56230	56203	54500.9	54577.6	55014	54541.3	55189.4	54525.3	54528.3	54735.5	54597.7	27.0078									800.8	44605	43875.6	42405.4	42455.2	42673	42443	42827.5	42446.7	42433.6	42892.3	42542.1	729.438										800.8	43702.5	43784.3	42662.4	42704.3	42892.3
	799.8	56007.5	56222.9	54495.7	54572.8	55019.4	54536.4	55206.4	54520.4	54523.3	54723.3	54590.7	-215.453									800.75	44240	43862.2	42400.2	42450.3	42672.6	42438.1	42832.6	42441.9	42428.6	42865.9	42534	377.789										800.75	44285	43778.2	42659.9	42702	42893.9
	799.75	56527.5	56245.4	54491.1	54568.6	55025.8	54532.1	55225.3	54516.1	54519	54712.1	54584.5	282.066									800.7	44727.5	43851.6	42395.9	42446.2	42673.1	42433.9	42838.9	42438	42424.5	42841.6	42526.8	875.859										800.7	44145	43772.2	42656	42698.3	42894.1
	799.7	56565	56268.3	54485	54562.9	55030.9	54526.2	55243.9	54510.2	54513.1	54699.6	54576.8	296.707									800.65	44212.5	43841.8	42390.4	42440.9	42672.6	42428.7	42844.5	42432.8	42419.2	42817.5	42518.6	370.742										800.65	43595	43767.7	42652.4	42694.9	42894.8
	799.65	55957.5	56293.1	54478.8	54557.1	55036.2	54520.1	55263.7	54504.2	54507	54687.3	54568.9	-335.566									800.6	44300	43834.9	42386.2	42436.9	42673.4	42424.6	42851.8	42428.9	42415.1	42795.6	42511.7	465.133										800.6	43725	43765.8	42650.1	42692.9	42897
	799.6	55870	56321.8	54474.3	54553	55043.8	54515.9	55286.7	54499.9	54502.8	54677	54562.9	-451.82									800.55	44417.5	43829.5	42381.7	42432.7	42674.1	42420.3	42859.2	42424.8	42410.8	42774.6	42504.6	587.996										800.55	43565	43764.9	42647.5	42690.5	42898.9
	799.55	55867.5	56353.1	54470.1	54549.2	55052	54512	55311.6	54496	54498.8	54667.3	54557.2	-485.555									800.5	44400	43825.5	42376.9	42428.1	42674.8	42415.7	42866.8	42420.4	42406.2	42754.4	42497.3	574.457										800.5	43895	43765.4	42645.3	42688.5	42901.3
	799.5	56647.5	56386.7	54465.9	54545.4	55060.5	54508	55338.2	54492.1	54494.8	54657.7	54551.5	260.848									800.45	45032.5	43823.3	42372.1	42423.6	42675.5	42411.2	42874.9	42416	42401.7	42735.1	42490.2	1209.24										800.45	43912.5	43766.4	42642.3	42685.7	42903.1
	799.45	56227.5	56420.4	54459.4	54539.3	55067.2	54501.7	55364.2	54485.8	54488.5	54646	54543.5	-192.91									800.4	44342.5	43821.1	42365.9	42417.6	42675	42405.1	42882.1	42410.1	42395.7	42715.1	42481.6	521.41										800.4	43917.5	43768.5	42639.3	42682.9	42904.9
	799.4	56717.5	56458.1	54454.1	54534.4	55075.5	54496.6	55393.5	54480.7	54483.4	54635.8	54536.8	259.434									800.35	43930	43822.1	42361.2	42413.3	42676.2	42400.7	42891.4	42405.9	42391.2	42697.5	42474.6	107.875										800.35	43555	43771.7	42636.2	42680	42906.9
	799.35	56317.5	56497.1	54447.3	54528	55082.8	54490.1	55423.4	54474.2	54476.8	54624.3	54528.6	-179.625									800.3	44197.5	43825.7	42357.6	42409.8	42678.5	42397.2	42902.2	42402.6	42387.8	42681.7	42468.7	371.836										800.3	43792.5	43776.8	42634	42678	42909.8
	799.3	56190	56540.3	54441.7	54522.8	55091.7	54484.7	55456.8	54468.8	54471.4	54614.1	54521.7	-350.309									800.25	44250	43830.1	42353.2	42405.8	42680.4	42393.1	42913	42398.7	42383.6	42665.9	42462.2	419.875										800.25	44352.5	43782.5	42631.2	42675.5	42912.4
	799.25	56297.5	56587	54436.4	54518	55101.5	54479.7	55493	54463.8	54466.4	54604.5	54515.1	-289.543									800.2	44247.5	43836	42348.8	42401.6	42682.3	42388.9	42924.4	42394.6	42379.4	42650.6	42455.7	411.519										800.2	44402.5	43787.9	42627.1	42671.6	42913.7
	799.2	56215	56636.8	54430.8	54512.8	55111.4	54474.3	55531.5	54458.5	54461	54594.7	54508.2	-421.812									800.15	44305	43843.4	42344.3	42397.4	42684.4	42384.6	42936.4	42390.6	42375.2	42635.9	42449.2	461.621										800.15	44267.5	43794.3	42622.8	42667.5	42915.1
	799.15	56190	56690.4	54425.5	54507.9	55122.2	54469.2	55573.2	54453.4	54455.9	54585.3	54501.6	-500.418									800.1	44267.5	43852.2	42339.7	42393.1	42686.6	42380.2	42949.1	42386.4	42370.8	42621.6	42442.6	415.309										800.1	43965	43802.1	42618.9	42663.8	42916.9
	799.1	56922.5	56748	54420.2	54503	55133.6	54464.2	55618	54448.4	54450.8	54576.1	54495.1	174.508									800.05	44222.5	43862.6	42335.2	42388.8	42689	42375.9	42962.6	42382.3	42366.4	42607.8	42436.2	359.867										800.05	43812.5	43811.8	42615.6	42660.8	42919.7
	799.05	56377.5	56807.3	54412.6	54495.9	55143.4	54456.9	55663.8	54441.1	54443.5	54564.8	54486.4	-429.852									800	43975	43874.8	42330.8	42384.6	42691.7	42371.7	42977	42378.3	42362.2	42594.7	42429.9	100.231										800	43410	43822.9	42612.8	42658.1	42922.9
	799	56317.5	56872.6	54406.7	54490.5	55155.4	54451.3	55714.8	54435.5	54437.8	54555.2	54479.3	-555.141									799.95	44302.5	43889.1	42326.9	42381	42695.2	42368.1	42992.9	42374.8	42358.6	42582.5	42424.2	413.414										799.95	44295	43836.2	42610.8	42656.4	42927.3
	798.95	56852.5	56942.7	54401	54485.2	55168.2	54445.8	55769.7	54430.1	54432.3	54546	54472.5	-90.1992									799.9	44067.5	43904.3	42322.2	42376.7	42698.2	42363.7	43009	42370.6	42354.2	42570	42417.8	163.207										799.9	44372.5	43848.5	42606.8	42652.6	42929.8
	798.9	56995	57016	54393.6	54478.3	55180.1	54438.7	55827	54423	54425.2	54535.3	54464	-21.0039									799.85	44160	43921.8	42318.2	42372.8	42701.9	42359.8	43026.7	42367	42350.3	42558.3	42411.9	238.215										799.85	43580	43861.8	42602.6	42648.6	42932.3
	798.85	57047.5	57094.1	54385.8	54470.9	55192.2	54431.1	55888.2	54415.5	54417.7	54524.2	54455.1	-46.6406									799.8	44405	43940.8	42313.8	42368.8	42705.7	42355.7	43045.3	42363.1	42346.2	42546.9	42405.9	464.211										799.8	43952.5	43878.3	42600.2	42646.5	42936.9
	798.8	57212.5	57177.5	54377.8	54463.4	55204.9	54423.4	55953.8	54407.8	54409.9	54513	54446	35.0391									799.75	44520	43961.1	42308.9	42364.2	42709.1	42351	43064.5	42358.6	42341.6	42535.1	42399.4	558.945										799.75	44352.5	43895.2	42596.9	42643.5	42940.8
	798.75	57595	57266.1	54369.3	54455.3	55217.9	54415.2	56023.7	54399.6	54401.6	54501.5	54436.5	328.945									799.7	44430	43983	42303.7	42359.3	42712.5	42346.1	43084.7	42353.9	42336.6	42523.4	42392.6	447.027										799.7	44267.5	43912.4	42592.7	42639.5	42944
	798.7	56852.5	57359.6	54359.6	54446.1	55230.6	54405.7	56097.5	54390.2	54392.2	54488.8	54425.8	-507.086									799.65	44340	44007.1	42298.7	42354.6	42716.4	42341.3	43106.5	42349.4	42331.8	42512.2	42386.1	332.914										799.65	44272.5	43931.3	42588.7	42635.7	42947.6
	798.65	57562.5	57461.8	54352.1	54439.1	55246.3	54398.5	56179	54383.1	54385	54478.5	54417.3	100.75									799.6	44460	44033.6	42293.9	42350.1	42720.7	42336.8	43130.1	42345.1	42327.3	42501.4	42379.8	426.445										799.6	44490	43951.6	42584.7	42631.9	42951.4
	798.6	57757.5	57568.7	54342.5	54429.9	55260.9	54389.2	56264.2	54373.7	54375.6	54466.1	54406.7	188.812									799.55	44892.5	44061.9	42288.8	42345.2	42725.1	42331.9	43154.9	42340.5	42322.4	42490.6	42373.2	830.586										799.55	44122.5	43972.9	42580.1	42627.6	42955
	798.55	57577.5	57682	54332.2	54420.1	55275.8	54379.2	56354.6	54363.8	54365.6	54453.1	54395.5	-104.481									799.5	44835	44091.6	42282.7	42339.4	42728.8	42326	43180.4	42334.8	42316.6	42479	42365.6	743.402										799.5	44752.5	43996.8	42576.4	42624.1	42959.7
	798.5	57572.5	57803.2	54322.5	54410.8	55292.2	54369.7	56451.9	54354.4	54356.1	54440.8	54384.8	-230.746									799.45	44995	44123.9	42276.7	42333.7	42732.9	42320.3	43208	42329.3	42310.8	42467.8	42358.2	871.117										799.45	44655	44020.8	42571.1	42619.1	42963.1
	798.45	57910	57932.3	54312.7	54401.6	55309.7	54360.2	56555.7	54345	54346.6	54428.5	54374.2	-22.2852									799.4	44995	44158.4	42270.4	42327.6	42736.9	42314.1	43237.2	42323.4	42304.7	42456.4	42350.5	836.598										799.4	44652.5	44046.9	42566.1	42614.4	42967.1
	798.4	58330	58068.4	54301.9	54391.2	55327.3	54349.7	56665.4	54334.5	54336.1	54415.3	54362.5	261.602									799.35	45255	44195.8	42264	42321.5	42741.3	42308	43268.6	42317.6	42298.6	42445.1	42342.8	1059.23										799.35	44787.5	44075	42561.1	42609.6	42971.4
	798.35	58350	58211.9	54289.8	54379.6	55344.8	54337.9	56781	54322.7	54324.2	54400.8	54349.5	138.129									799.3	45440	44235.4	42256.9	42314.8	42745.5	42301.2	43301.7	42311.1	42291.8	42433.4	42334.4	1204.59										799.3	44420	44104.8	42555.8	42604.5	42975.6
	798.3	58580	58363.8	54277.6	54367.9	55363.5	54326	56903.8	54310.9	54312.3	54386.3	54336.5	216.168									799.25	45067.5	44277.8	42249.4	42307.6	42749.6	42294	43336.9	42304.1	42284.6	42421.5	42325.7	789.738										799.25	44525	44137.6	42551.3	42600.3	42981.1
	798.25	58550	58524.1	54264.7	54355.5	55382.9	54313.3	57033.4	54298.3	54299.7	54371.2	54322.7	25.8672									799.2	45327.5	44324.3	42242.8	42301.3	42754.9	42287.6	43375.7	42298	42278.2	42410.6	42317.8	1003.17										799.2	44622.5	44172.4	42546.6	42595.8	42986.6
	798.2	58050	58693.8	54251.8	54343.1	55403.8	54300.8	57170.9	54285.8	54287.1	54356.2	54309	-643.824									799.15	45267.5	44373.8	42235.6	42294.4	42760.1	42280.6	43416.8	42291.3	42271.2	42399.2	42309.4	893.656										799.15	44392.5	44209.6	42541.6	42591.1	42992.3
	798.15	58920	58874.6	54240.4	54332.2	55427.6	54289.7	57317.8	54274.8	54276	54342.7	54296.8	45.4375									799.1	44930	44427.4	42228.5	42287.6	42765.8	42273.8	43461.2	42284.7	42264.4	42388.1	42301.1	502.625										799.1	44770	44249.9	42537.1	42586.9	42998.9
	798.1	58905	59062.7	54226.4	54318.7	55450.6	54275.9	57470.2	54261.1	54262.2	54326.6	54282	-157.691									799.05	45730	44485.6	42222.1	42281.6	42772.8	42267.7	43509.8	42278.9	42258.3	42377.9	42293.6	1244.36										799.05	44857.5	44292.2	42531.8	42581.8	43005
	798.05	58647.5	59260.6	54212.3	54305.1	55475.2	54262.2	57630.6	54247.4	54248.5	54310.6	54267.2	-613.055									799	45332.5	44546.3	42213.9	42273.6	42778.4	42259.7	43560.1	42271.3	42250.3	42365.9	42284.2	786.176										799	44922.5	44337.2	42526.2	42576.5	43011.3
	798	58770	59469.2	54199	54292.3	55502.5	54249.1	57799.8	54234.5	54235.4	54295.4	54253.1	-699.203									798.95	45495	44612.5	42206.6	42266.6	42785.4	42252.7	43615.2	42264.5	42243.3	42355	42275.8	882.5										798.95	45587.5	44385.3	42520.4	42571	43017.8
	797.95	59497.5	59687.5	54185.3	54279.1	55531.4	54235.7	57976.6	54221.2	54222	54279.8	54238.6	-190.043									798.9	45100	44683.1	42198.8	42259.2	42792.5	42245.2	43674	42257.4	42235.9	42343.8	42267	416.883										798.9	44642.5	44435.2	42513	42563.9	43023.2
	797.9	59217.5	59913.7	54169.3	54263.7	55560.2	54220.1	58158.9	54205.6	54206.4	54262	54221.9	-696.207									798.85	46015	44759.9	42192	42252.7	42801.2	42238.7	43738.3	42251.1	42229.3	42333.6	42259.1	1255.09										798.85	44690	44491.1	42507.9	42559	43031.4
	797.85	59527.5	60150.9	54154.2	54249.1	55592.3	54205.2	58349.8	54190.9	54191.5	54245.1	54206.1	-623.359									798.8	45825	44839.9	42183	42244.1	42808.2	42229.9	43805	42242.8	42220.6	42321.4	42249.1	985.109										798.8	45000	44550.8	42502.7	42554.1	43039.9
	797.8	60060	60396.4	54138	54233.5	55625.8	54189.4	58546.4	54175.2	54175.7	54227.2	54189.2	-336.359									798.75	45807.5	44926.1	42174.5	42235.8	42816.4	42221.7	43877.1	42234.8	42212.4	42309.8	42239.6	881.418										798.75	45022.5	44613.8	42496.7	42548.3	43048.3
	797.75	59965	60649.4	54120.2	54216.2	55660.4	54171.9	58747.8	54157.8	54158.2	54207.8	54170.8	-684.398									798.7	46115	45018.4	42166	42227.7	42825.2	42213.4	43954.6	42226.9	42204.2	42298.2	42230.1	1096.63										798.7	44885	44681.2	42490.6	42542.6	43057.1
	797.7	59665	60911.3	54102.7	54199.2	55698.3	54154.7	58954.9	54140.7	54141	54188.6	54152.6	-1246.26									798.65	45805	45116.3	42156.7	42218.7	42833.9	42204.4	44036.8	42218.2	42195.2	42286	42219.8	688.66										798.65	45537.5	44753.5	42484.8	42537.1	43066.8
	797.65	60665	61181.8	54086	54183.1	55740.1	54138.3	59167.5	54124.4	54124.6	54170.4	54135.2	-516.781									798.6	46047.5	45221.9	42148.1	42210.5	42844.2	42196.1	44125.8	42210.3	42186.9	42274.6	42210.3	825.566										798.6	45445	44829.4	42477.5	42530	43075.7
	797.6	60645	61456.4	54066.2	54163.8	55782.5	54118.9	59380.4	54105.1	54105.2	54149.1	54114.8	-811.394									798.55	46630	45333.9	42138.9	42201.7	42854.6	42187.2	44220.3	42201.8	42178.1	42262.7	42200.2	1296.1										798.55	45102.5	44910.7	42470.4	42523.2	43085.3
	797.55	60872.5	61736.2	54046.4	54144.6	55828.6	54099.5	59594.8	54085.8	54085.7	54127.8	54094.4	-863.695									798.5	46217.5	45451.9	42128.4	42191.4	42864.4	42177	44319.9	42191.9	42167.8	42249.5	42188.8	765.586										798.5	45260	44998.4	42464.1	42517.1	43096.5
	797.5	61207.5	62019.3	54025.9	54124.7	55878.1	54079.3	59808.3	54065.7	54065.6	54105.9	54073.3	-811.758									798.45	46485	45578.7	42118.8	42182.2	42876.1	42167.7	44427.2	42182.9	42158.5	42237.3	42178.3	906.348										798.45	45360	45091.5	42457.3	42510.7	43108.1
	797.45	62010	62303.5	54004.4	54103.7	55931	54058.1	60018.3	54044.6	54044.3	54082.9	54051.1	-293.473									798.4	47212.5	45712.8	42108.6	42172.3	42888	42157.7	44540.9	42173.4	42148.6	42224.6	42167.2	1499.66										798.4	45575	45190.6	42450.4	42504	43120.2
	797.4	61757.5	62585.4	53980.3	54080.2	55986.3	54034.3	60221.1	54021.1	54020.7	54057.5	54026.5	-827.871									798.35	47405	45853.9	42096.6	42160.7	42899.2	42146	44660.4	42162.1	42136.9	42210.2	42154.4	1551.08										798.35	46205	45295.8	42442.9	42496.8	43132.6
	797.35	62487.5	62866.2	53957	54057.4	56047.8	54011.3	60417.2	53998.2	53997.6	54032.8	54002.6	-378.676									798.3	47137.5	46003.1	42084.1	42148.5	42910.9	42133.8	44786.8	42150.3	42124.8	42195.4	42141.1	1134.41										798.3	46475	45406.3	42433.8	42488.1	43144.4
	797.3	62385	63139.7	53931.3	54032.4	56112.8	53986.1	60600.2	53973.1	53972.4	54005.8	53976.4	-754.688									798.25	47067.5	46161.9	42072.2	42137	42924.4	42122.3	44921.7	42139.1	42113.2	42181.2	42128.4	905.617										798.25	46362.5	45523.2	42424.1	42478.7	43156.4
	797.25	61810	63406.1	53905.9	54007.6	56184.4	53961	60769.6	53948.2	53947.3	53979.2	53950.4	-1596.08									798.2	47350	46330.1	42060.5	42125.6	42939.2	42110.8	45064.7	42128.1	42101.8	42167.3	42115.9	1019.88										798.2	45940	45647.8	42414.6	42469.5	43169.8
	797.2	61997.5	63664.1	53882.2	53984.5	56264.6	53937.6	60923.6	53924.9	53924	53954.2	53926.1	-1666.57									798.15	47190	46507.2	42048.1	42113.6	42954.6	42098.7	45215.2	42116.4	42089.8	42152.7	42102.7	682.797										798.15	46467.5	45781.2	42406.2	42461.3	43185.2
	797.15	62260	63908.7	53857.8	53960.7	56351.8	53913.6	61056.6	53901.1	53900	53928.6	53901.2	-1648.72									798.1	47075	46694.6	42036	42101.9	42971.7	42087	45374.5	42105.1	42078	42138.6	42089.9	380.371										798.1	46202.5	45921.7	42396.4	42451.9	43200.5
	797.1	62675	64137.6	53832.6	53936.1	56446.6	53888.7	61165.3	53876.4	53875.1	53902.2	53875.4	-1462.64									798.05	46570	46891.9	42024.2	42090.4	42990.4	42075.4	45542.2	42094	42066.5	42124.7	42077.3	-321.949										798.05	46650	46070.9	42387.3	42443.1	43217.6
	797.05	63330	64347.6	53806	53910.1	56549	53862.5	61246.1	53850.4	53848.9	53874.5	53848.4	-1017.64									798	47492.5	47100.4	42013.5	42080.1	43011.9	42065.1	45719.4	42084.1	42056.2	42112.1	42065.9	392.106										798	46885	46227.8	42377	42433.1	43235
	797	63110	64536.7	53777.4	53882.1	56659.2	53834.3	61296	53822.3	53820.7	53844.8	53819.2	-1426.68									797.95	47730	47316.6	42000.6	42067.6	43032.9	42052.5	45902.6	42072	42043.7	42097.3	42052.3	413.356										797.95	47025	46392.9	42366.2	42422.6	43253.3
	796.95	63682.5	64706.4	53749.4	53854.7	56780.7	53806.6	61315.9	53794.9	53793.1	53815.6	53790.7	-1023.89									797.9	48207.5	47542.2	41987.2	42054.5	43055.1	42039.4	46093.2	42059.3	42030.6	42082	42038.1	665.277										797.9	47107.5	46566.8	42355	42411.7	43272.7
	796.9	64115	64854.2	53719.6	53825.5	56911.9	53777.2	61302.2	53765.6	53763.6	53784.7	53760.4	-739.148									797.85	48427.5	47776.7	41972.5	42040.3	43078.1	42025.1	46290.6	42045.5	42016.3	42065.6	42022.8	650.801										797.85	46980	46750	42343.6	42400.6	43293.7
	796.85	64637.5	64981.1	53688.3	53794.9	57054.6	53746.3	61254.8	53734.9	53732.8	53752.5	53728.7	-343.59									797.8	48435	48019.7	41957.4	42025.5	43102.7	42010.3	46494.4	42031.2	42001.5	42048.7	42007	415.262										797.8	47042.5	46942.6	42332.4	42389.8	43316.7
	796.8	64192.5	65088	53655.4	53762.7	57208.8	53713.8	61174	53702.7	53700.3	53718.6	53695.3	-895.465									797.75	48567.5	48271.7	41942.2	42010.7	43129.6	41995.4	46704.7	42016.8	41986.7	42031.8	41991.2	295.812										797.75	47545	47144.6	42321.1	42378.8	43341.5
	796.75	64445	65180.1	53623.8	53731.6	57378.9	53682.6	61063.7	53671.6	53669.1	53685.9	53663.2	-735.055									797.7	48440	48531.6	41926.6	41995.5	43158.6	41980.1	46920.4	42002.1	41971.5	42014.6	41974.9	-91.5859										797.7	47945	47354.7	42308.6	42366.6	43367.2
	796.7	64922.5	65258.2	53591.3	53699.8	57563.8	53650.5	60923.8	53639.7	53637	53652.4	53630.2	-335.68									797.65	48422.5	48799.2	41911.3	41980.6	43190.5	41965.2	47141.1	41987.7	41956.6	41997.7	41959	-376.715										797.65	47335	47573.2	42295	42353.4	43394.3
	796.65	65147.5	65325.2	53557.3	53666.4	57763.9	53616.8	60756	53606.3	53603.4	53617.5	53595.8	-177.684									797.6	48972.5	49073.6	41896	41965.7	43225.5	41950.2	47365.3	41973.2	41941.7	41980.8	41943.1	-101.059										797.6	47375	47802.6	42282.9	42341.6	43425.4
	796.6	66392.5	65385.9	53522.4	53632.2	57981.4	53582.4	60563.6	53572.2	53569	53581.7	53560.5	1006.59									797.55	48912.5	49351.3	41879.4	41949.5	43262.4	41933.9	47589.6	41957.5	41925.5	41962.7	41925.9	-438.758										797.55	47560	48040.4	42270.7	42329.7	43459.1
	796.55	65417.5	65441.3	53483.8	53594.3	58213.8	53544.2	60347.2	53534.2	53530.8	53542.2	53521.4	-23.8477									797.5	49340	49632.5	41862.9	41933.4	43302.8	41917.8	47813.9	41941.9	41909.3	41944.7	41908.8	-292.481										797.5	47405	48285.9	42258	42317.3	43495.4
	796.5	65525	65502.7	53447.9	53559.1	58469.1	53508.7	60116.5	53499	53495.4	53505.4	53485.1	22.2891									797.45	49527.5	49914.2	41845.3	41916.2	43346.1	41900.6	48034.7	41925.2	41892.2	41925.7	41890.6	-386.664										797.45	48457.5	48539.3	42245.6	42305.3	43535.3
	796.45	65717.5	65571.2	53411.7	53523.5	58745.3	53472.8	59871.6	53463.4	53459.6	53468.3	53448.4	146.336									797.4	49312.5	50194.7	41827.3	41898.6	43393.1	41882.9	48250.1	41908.1	41874.5	41906.2	41872	-882.18										797.4	48682.5	48796.8	42230.7	42290.7	43576.2
	796.4	66445	65650.8	53374.7	53487.2	59043.1	53436.3	59615.5	53427.1	53423.1	53430.5	53411.1	794.242									797.35	49720	50472.9	41809.7	41881.4	43445.2	41865.6	48458.4	41891.5	41857.4	41887.3	41853.9	-752.891										797.35	48502.5	49059.7	42215.2	42275.6	43620.6
	796.35	66962.5	65744.1	53335.5	53448.7	59362.4	53397.5	59349.1	53388.6	53384.2	53390.4	53371.4	1218.41									797.3	50292.5	50743.9	41791.1	41863.3	43501.3	41847.4	48654.5	41873.9	41839.2	41867.4	41834.7	-451.43										797.3	48672.5	49326.8	42200.1	42260.8	43669.7
	796.3	66522.5	65855.2	53294.5	53408.4	59704.1	53356.9	59076.6	53348.4	53343.8	53348.7	53330.1	667.312									797.25	50687.5	51004.9	41771.1	41843.7	43561.4	41827.8	48835	41854.9	41819.7	41846.1	41814.2	-317.422										797.25	48717.5	49596	42184.5	42245.6	43723
	796.25	66407.5	65990.4	53254.8	53369.4	60072.1	53317.7	58802.9	53309.4	53304.5	53308.1	53289.9	417.07									797.2	50410	51253.4	41750.2	41823.2	43626.5	41807.2	48997	41835	41799.2	41823.9	41792.7	-843.383										797.2	48860	49865.8	42168.8	42230.3	43781.2
	796.2	67375	66151.7	53215.3	53330.6	60466.3	53278.6	58529.2	53270.6	53265.5	53267.8	53250	1223.3									797.15	50540	51488	41729.9	41803.3	43698.8	41787.3	49138.6	41815.7	41779.2	41802.3	41771.9	-948.027										797.15	48787.5	50133.8	42152.7	42214.6	43844.7
	796.15	67657.5	66338.2	53172.8	53288.8	60884	53236.5	58254.3	53228.9	53223.5	53224.6	53207.1	1319.29									797.1	51065	51705.5	41709.2	41783.1	43777.8	41766.9	49255.7	41796	41759	41780.4	41750.7	-640.512										797.1	49130	50398.4	42136.8	42199	43914.5
	796.1	67600	66554.2	53129.2	53246	61328.2	53193.4	57981.2	53186.1	53180.4	53180.3	53163.2	1045.81									797.05	50825	51902	41687.2	41761.5	43863.2	41745.3	49344.3	41775.1	41737.5	41757.3	41728.2	-1076.99										797.05	49340	50655.7	42120	42182.6	43989.9
	796.05	67907.5	66801.4	53085.8	53203.3	61798.7	53150.4	57713.1	53143.5	53137.5	53136.1	53119.4	1106.1									797	50737.5	52077.7	41665.7	41740.5	43957.3	41724.3	49403.7	41754.7	41716.5	41734.7	41706.2	-1340.21										797	49667.5	50903.7	42102.6	42165.6	44071.9
	796	68577.5	67079.8	53041.3	53159.5	62294.7	53106.3	57449.4	53099.8	53093.5	53090.9	53074.5	1497.75									796.95	51185	52231.1	41644.4	41719.6	44060.7	41703.3	49431.6	41734.5	41695.6	41712.2	41684.4	-1046.12										796.95	49495	51139.7	42084.4	42147.8	44160.8
	795.95	68520	67388.2	52994.6	53113.6	62814.5	53060.1	57190	53053.9	53047.3	53043.5	53027.5	1131.77									796.9	51777.5	52360.5	41622	41697.7	44172.6	41681.3	49425.8	41713.2	41673.7	41688.7	41661.6	-582.973										796.9	50177.5	51362.5	42066.6	42130.3	44258.5
	795.9	68532.5	67728.4	52948	53067.7	63358.8	53013.9	56937.6	53008.2	53001.2	52996.2	52980.5	804.086									796.85	51890	52465.9	41598.2	41674.3	44293.7	41657.8	49385.3	41690.5	41650.3	41663.8	41637.2	-575.926										796.85	50225	51568.3	42047.1	42111.2	44363.6
	795.85	68432.5	68099.1	52901.2	53021.6	63926.4	52967.6	56692.3	52962.2	52954.9	52948.7	52933.4	333.406									796.8	51857.5	52549.4	41574	41650.6	44425.6	41634.1	49311.8	41667.5	41626.6	41638.6	41612.6	-691.941										796.8	49865	51756.5	42027.5	42092	44478
	795.8	69212.5	68497.2	52854.5	52975.8	64513.3	52921.4	56455.1	52916.5	52908.8	52901.4	52886.4	715.328									796.75	52287.5	52613.6	41549.8	41626.9	44569.5	41610.3	49206.8	41644.5	41602.9	41613.4	41588	-326.047										796.75	50305	51927.4	42008.7	42073.5	44603.6
	795.75	69197.5	68917	52805.4	52927.4	65114	52872.8	56223.5	52868.2	52860.2	52851.7	52836.9	280.461									796.7	52480	52659.8	41524.6	41602.1	44725.2	41585.5	49071	41620.5	41578.2	41587.2	41562.3	-179.809										796.7	50285	52078.6	41988.7	42054	44739.2
	795.7	69092.5	69356.5	52756.1	52878.9	65726.1	52824	55999.8	52819.9	52811.6	52801.8	52787.4	-263.961									796.65	52952.5	52692.1	41498.9	41576.9	44894	41560.2	48907.6	41596	41552.9	41560.5	41536.2	260.391										796.65	50192.5	52211.6	41968.8	42034.4	44886.4
	795.65	69992.5	69809.7	52707.1	52830.7	66343.8	52775.4	55784.4	52771.8	52763.1	52752.1	52738	182.781									796.6	52907.5	52713.6	41472	41550.4	45076.4	41533.7	48718.6	41570.4	41526.6	41532.7	41508.8	193.902										796.6	50635	52327.8	41949	42015.1	45046.5
	795.6	69937.5	70267.1	52655.2	52779.5	66957.7	52724	55574	52720.9	52711.7	52699.6	52685.7	-329.594									796.55	53525	52729.4	41445.1	41524.1	45273.8	41507.2	48508.8	41544.8	41500.2	41504.9	41481.6	795.594										796.55	51035	52427.3	41928.2	41994.6	45218.3
	795.55	70537.5	70721.4	52603.2	52728.4	67560.4	52672.6	55371.8	52670	52660.4	52647.1	52633.5	-183.938									796.5	53225	52742.2	41416.8	41496.2	45485.8	41479.3	48279.9	41517.7	41472.4	41475.6	41452.8	482.773										796.5	50915	52512.7	41906.3	41973.1	45403
	795.5	70090	71161.2	52549.4	52675.4	68140.7	52619.2	55175.4	52617.1	52607.1	52592.6	52579.3	-1071.16									796.45	53435	52758.3	41389	41468.9	45715.1	41452	48037.4	41491.3	41445.1	41447	41424.6	676.652										796.45	51885	52588.3	41884.6	41951.9	45602.3
	795.45	70397.5	71577.9	52496.7	52623.5	68690.3	52567	54987.7	52565.5	52555	52539.4	52526.3	-1180.44									796.4	53780	52780.6	41360.7	41441.1	45961.4	41424.1	47783.5	41464.3	41417.4	41417.8	41395.9	999.434										796.4	51822.5	52654.6	41860.6	41928.3	45814.2
	795.4	71280	71957.1	52442.9	52570.6	69194.9	52513.8	54806.4	52512.8	52501.9	52485.1	52472.3	-677.07									796.35	53555	52812.4	41331.6	41412.4	46225.3	41395.4	47520.7	41436.6	41388.8	41387.8	41366.4	742.633										796.35	51622.5	52717.8	41836.7	41904.8	46042.1
	795.35	70525	72284.2	52386.3	52514.8	69640.4	52457.7	54629.2	52457.3	52445.9	52427.9	52415.4	-1759.23									796.3	53895	52858.3	41302.8	41384.2	46507.9	41367.1	47253.6	41409.2	41360.6	41358.2	41337.3	1036.7										796.3	51932.5	52781.4	41813.1	41881.7	46286.1
	795.3	70602.5	72550.4	52331.9	52461.2	70017.9	52403.8	54461.1	52403.9	52392.1	52372.9	52360.6	-1947.9									796.25	53977.5	52920.1	41273.3	41355.2	46808.7	41337.9	46983.2	41381.1	41331.6	41327.9	41307.3	1057.45										796.25	52887.5	52847.7	41788.8	41857.8	46545.7
	795.25	71165	72741.4	52277	52407.2	70313.5	52349.4	54299.2	52350.2	52337.8	52317.5	52305.4	-1576.37									796.2	54222.5	53000.7	41243.4	41325.8	47128.5	41308.6	46712.4	41352.7	41302.3	41297.2	41277.1	1221.81										796.2	52662.5	52918.4	41762.2	41831.5	46819.5
	795.2	71475	72845	52220.2	52351.3	70515.4	52293.2	54141.8	52294.6	52281.8	52260.3	52248.4	-1370.01									796.15	55105	53101.8	41212.9	41295.9	47467	41278.5	46442.7	41323.7	41272.4	41266	41246.2	2003.23										796.15	53165	52999.2	41736	41805.8	47110.3
	795.15	71842.5	72853.6	52162.4	52294.3	70616.3	52235.9	53989.3	52238	52224.6	52201.9	52190.3	-1011.14									796.1	55115	53223.4	41180.3	41263.8	47822.8	41246.3	46173.8	41292.6	41240.3	41232.6	41213.2	1891.61										796.1	53052.5	53090.8	41708.5	41778.7	47416.8
	795.1	71810	72761.6	52103.3	52236.1	70610.8	52177.3	53841.1	52180.1	52166.1	52142.3	52130.9	-951.594									796.05	54985	53368	41147.6	41231.6	48196.7	41214.1	45909.9	41261.4	41208.2	41199.1	41180.2	1616.97										796.05	53237.5	53196.3	41681.2	41751.9	47738.9
	795.05	71992.5	72568	52044.1	52177.8	70498.1	52118.7	53698.4	52122.1	52107.6	52082.6	52071.5	-575.531									796	54795	53536.3	41115.1	41199.6	48588.4	41182	45651.8	41230.5	41176.3	41165.9	41147.3	1258.68										796	53350	53316.3	41653.5	41724.6	48075.7
	795	71935	72273.9	51984.2	52118.8	70279.7	52059.3	53560.1	52063.5	52048.4	52022.2	52011.3	-338.875									795.95	55365	53727.9	41082.9	41168	48996.8	41150.4	45400.7	41200	41144.8	41133	41114.8	1637.13										795.95	53822.5	53451.6	41625.4	41696.9	48426.1
	794.95	70712.5	71884.6	51924.3	52059.7	69961.2	52000	53426.6	52004.9	51989.2	51961.9	51951.1	-1172.12									795.9	55337.5	53939.6	41049.4	41135	49418	41117.3	45155.4	41168.1	41111.8	41098.8	41081	1397.94										795.9	54212.5	53600.9	41596.1	41668.1	48787.6
	794.9	70637.5	71411.6	51867.8	52004.2	69554.4	51944.1	53301.2	51949.8	51933.5	51905	51894.4	-774.141									795.85	55630	54171	41015.8	41102	49851.4	41084.2	44917.6	41136.2	41078.9	41064.6	41047.1	1459.02										795.85	54800	53763.8	41565.7	41638.2	49158.6
	794.85	70587.5	70861	51811.5	51948.8	69065.6	51888.3	53180.1	51894.8	51877.8	51848.1	51837.8	-273.469									795.8	55675	54417.7	40981.5	41068.2	50291.8	41050.4	44687.2	41103.6	41045.2	41029.6	41012.4	1257.34										795.8	54917.5	53937.3	41533.9	41606.9	49534.7
	794.8	70572.5	70245.4	51755.1	51893.3	68507.7	51832.5	53063	51839.8	51822.2	51791.3	51781.1	327.047									795.75	56145	54676.4	40947	41034.2	50735.9	41016.4	44464.8	41070.9	41011.3	40994.4	40977.6	1468.58										795.75	55055	54119.8	41501.8	41575.2	49913.8
	794.75	70457.5	69576.8	51698.6	51837.7	67892.9	51776.6	52949.6	51784.8	51766.4	51734.3	51724.4	880.672									795.7	55912.5	54941.1	40911.3	40999.1	51177.6	40981.2	44249.6	41037	40976.3	40958.1	40941.6	971.394										795.7	55045	54307.4	41469.2	41543.1	50291.5
	794.7	69865	68868	51642.2	51782.3	67234.2	51720.8	52839.9	51729.9	51710.8	51677.6	51667.8	997.023									795.65	56185	55207.2	40876.1	40964.4	51612.2	40946.4	44043.2	41003.6	40941.7	40922.2	40906	977.82										795.65	55405	54495.5	41436.6	41510.9	50662.7
	794.65	69382.5	68132.3	51587.5	51728.6	66545.4	51666.7	52735.2	51676.7	51656.9	51622.4	51612.8	1250.19									795.6	56455	55466.5	40840.1	40929.1	52031.9	40911	43844.1	40969.5	40906.4	40885.6	40869.7	988.477										795.6	55715	54677.5	41403	41477.9	51020.7
	794.6	68915	67379.8	51534	51676.1	65836.6	51613.9	52634.7	51624.8	51604.2	51568.5	51559.1	1535.25									795.55	56575	55710.2	40803.4	40893	52427.6	40874.8	43652.8	40934.7	40870.5	40848.3	40832.8	864.777										795.55	55202.5	54846.4	41368.6	41444	51357.8
	794.55	67835	66621.7	51481.8	51624.8	65119.3	51562.3	52538.4	51574.2	51552.8	51515.9	51506.7	1213.27									795.5	56620	55930.1	40766.4	40856.5	52791.3	40838.3	43469	40899.6	40834.1	40810.7	40795.4	689.945										795.5	55410	54996.8	41335.4	41411.2	51668.9
	794.5	66212.5	65867.8	51432.7	51576.7	64403.4	51513.8	52447.8	51526.7	51504.5	51466.4	51457.3	344.703									795.45	57120	56116.8	40729.2	40819.9	53114	40801.6	43292.9	40864.4	40797.6	40772.9	40757.9	1003.2										795.45	55900	55119.2	41301.6	41377.9	51944.4
	794.45	66420	65126.7	51388.3	51533.3	63697.7	51470	52364.4	51484	51460.9	51421.6	51412.7	1293.33									795.4	56842.5	56260.1	40690.7	40782	53385.5	40763.6	43123.1	40827.9	40759.8	40733.8	40719.1	582.426										795.4	56082.5	55205	41266.5	41343.3	52175.8
	794.4	65667.5	64398.6	51343.2	51489.2	63002.8	51425.5	52282.6	51440.6	51416.6	51376.1	51367.3	1268.86									795.35	56852.5	56353	40652.7	40744.6	53599.5	40726.2	42961	40792.1	40722.6	40695.3	40680.9	499.519										795.35	55497.5	55247.6	41230.9	41308.2	52356.7
	794.35	64842.5	63690.4	51300.1	51447.2	62325.4	51383.1	52204.9	51399.4	51374.5	51332.7	51324.1	1152.11									795.3	56932.5	56386.8	40614.7	40707.2	53747	40688.7	42806.1	40756.2	40685.3	40656.7	40642.6	545.719										795.3	55775	55242	41196.6	41274.4	52481.8
	794.3	62622.5	63007.3	51259.4	51407.6	61671.1	51343.1	52131.7	51360.6	51334.7	51291.6	51283.2	-384.781									795.25	56642.5	56355.4	40576.4	40669.5	53822.5	40650.9	42657.6	40720.1	40647.7	40617.8	40603.9	287.082										795.25	54480	55181.1	41161.6	41239.9	52544.6
	794.25	62530	62355.3	51225.3	51374.5	61045.9	51309.7	52066.8	51328.3	51301.4	51257.1	51248.8	174.738									795.2	56630	56255.8	40538.6	40632.4	53823.1	40613.7	42516.2	40684.6	40610.7	40579.6	40565.9	374.231										795.2	54450	55065.3	41129.6	41208.4	52545.6
	794.2	61247.5	61729.8	51191.4	51341.6	60445.5	51276.4	52003.7	51296.3	51268.4	51222.8	51214.7	-482.285									795.15	55820	56085.6	40500.8	40595.2	53746.9	40576.5	42381	40649	40573.7	40541.3	40527.9	-265.617										795.15	53867.5	54890.3	41097.6	41176.9	52480.6
	794.15	60442.5	61135.6	51161.2	51312.4	59874.7	51246.8	51946.1	51268.1	51239.1	51192.3	51184.3	-693.078									795.1	56327.5	55847.5	40464.9	40559.8	53597	40541.1	42253.3	40615.4	40538.5	40504.8	40491.6	479.973										795.1	53717.5	54657.9	41066.9	41146.8	52351.9
	794.1	59760	60571.2	51133.3	51285.6	59332.2	51219.7	51892.1	51242.3	51212.2	51164	51156.2	-811.211									795.05	55455	55542.3	40427.6	40523.2	53374.1	40504.4	42130.1	40580.5	40502.1	40467	40454.1	-87.2969										795.05	52457.5	54370.5	41036.5	41116.9	52162
	794.05	59042.5	60037.8	51107.4	51260.8	58819.2	51194.4	51841.5	51218.5	51187.2	51137.8	51130.1	-995.328									795	55140	55178.5	40392.3	40488.6	53087.2	40469.6	42014.1	40547.7	40467.6	40431.2	40418.6	-38.4648										795	52365	54035.4	41009	41090	51918.4
	794	58430	59534.7	51083.5	51238.1	58335.1	51171.3	51794.2	51196.8	51164.4	51113.6	51106	-1104.72									794.95	54712.5	54761.9	40357.7	40454.6	52742.5	40435.6	41903.8	40515.6	40433.8	40396.1	40383.7	-49.418										794.95	52245	53655.9	40981.7	41063.3	51624.6
	793.95	57390	59061.2	51061.5	51217.1	57879.3	51150	51749.9	51176.9	51143.3	51091.2	51083.8	-1671.18									794.9	54227.5	54301.2	40323.9	40421.5	52348.8	40402.5	41799.1	40484.4	40400.9	40361.9	40349.7	-73.6914										794.9	51360	53239	40954.7	41036.8	51288.2
	793.9	56980	58617.8	51042.5	51199.2	57452.5	51131.7	51709.8	51160.2	51125.3	51071.9	51064.6	-1637.84									794.85	53535	53804.7	40291.3	40389.5	51914.9	40370.4	41699.8	40454.4	40369.1	40328.8	40316.8	-269.695										794.85	50602.5	52793.8	40929.7	41012.3	50918.4
	793.85	56440	58201.6	51024.6	51182.5	57051.6	51114.6	51671.7	51144.8	51108.5	51053.7	51046.5	-1761.55									794.8	53010	53283	40260.2	40359.1	51451.5	40339.9	41606.3	40426	40338.8	40297.3	40285.4	-272.965										794.8	49807.5	52328.6	40906.4	40989.6	50523.6
	793.8	55705	57812.8	51008.4	51167.4	56677.2	51099	51636.3	51130.9	51093.3	51037.2	51030.1	-2107.75									794.75	51805	52743.6	40230.2	40329.8	50966.4	40310.6	41517.8	40398.8	40309.8	40266.9	40255.2	-938.578										794.75	49057.5	51850.2	40885	40968.8	50111.1
	793.75	54725	57450.5	50994.3	51154.5	56328.2	51085.7	51603.8	51119.3	51080.2	51022.7	51015.8	-2725.49									794.7	51065	52196	40203.1	40303.3	50469.3	40284	41435.7	40374.4	40283.5	40239.2	40227.8	-1130.97										794.7	47912.5	51365.2	40865.4	40949.8	49687.7
	793.7	54592.5	57114.4	50983.1	51144.4	56004.6	51075.2	51575.1	51110.7	51070.1	51011.2	51004.4	-2521.94									794.65	50737.5	51646.1	40177.5	40278.5	49966.4	40259.1	41358.7	40351.8	40258.9	40213.3	40202.1	-908.555										794.65	47677.5	50880.5	40848.4	40933.4	49260.5
	793.65	53760	56800.9	50972.2	51134.8	55702.5	51065.2	51547.5	51102.6	51060.4	51000.1	50993.3	-3040.9									794.6	49812.5	51098.2	40152.7	40254.4	49462.4	40234.9	41285.5	40330	40235	40188.1	40177.1	-1285.71										794.6	47470	50398.6	40832	40917.6	48832.3
	793.6	53242.5	56510.5	50963.8	51127.6	55422.8	51057.6	51523.1	51096.9	51053.1	50991.4	50984.8	-3268.01									794.55	49107.5	50560.2	40130.1	40232.4	48965.1	40212.9	41217.4	40310.4	40213.3	40165	40154.1	-1452.65										794.55	46535	49924.6	40816.1	40902.2	48408.5
	793.55	53057.5	56241.8	50957	51122	55163.9	51051.5	51500.9	51092.9	51047.4	50984.3	50977.8	-3184.31									794.5	48485	50034.8	40109	40212.1	48477.6	40192.4	41153.7	40292.4	40193.1	40143.5	40132.8	-1549.8										794.5	45480	49463.4	40802.3	40889.1	47993.9
	793.5	53555	55992.3	50950.7	51116.9	54923.5	51046	51479.9	51089.6	51042.3	50977.7	50971.3	-2437.31									794.45	47850	49525.2	40089.3	40193.1	48003.1	40173.4	41093.9	40275.9	40174.4	40123.4	40112.9	-1675.18										794.45	44577.5	49017.7	40791.1	40878.4	47591.9
	793.45	53560	55758.8	50942.9	51110.3	54698.2	51039	51458	51084.7	51035.7	50969.6	50963.3	-2198.78									794.4	47107.5	49033.8	40071.1	40175.6	47544.4	40155.8	41037.9	40261	40157.2	40104.8	40094.5	-1926.27										794.4	44667.5	48589.5	40782	40870	47204.2
	793.4	53350	55541.6	50935	51103.7	54488.6	51031.9	51436.6	51080	51029.1	50961.4	50955.2	-2191.57									794.35	46622.5	48562.1	40054.5	40159.8	47103.2	40140	40985.7	40247.9	40141.7	40087.9	40077.7	-1939.59										794.35	43990	48177.2	40772.7	40861.2	46829.9
	793.35	52275	55340	50927.8	51097.7	54294	51025.5	51416.3	51076	51023	50953.9	50947.8	-3065									794.3	46265	48111.9	40039.1	40145.1	46681.1	40125.2	40936.8	40235.9	40127.3	40072.1	40062.1	-1846.87										794.3	44295	47784.7	40764.9	40854.2	46472.8
	793.3	52770	55156.1	50923.7	51095	54116.3	51022.3	51399.7	51075.2	51020.3	50949.6	50943.6	-2386.08									794.25	44977.5	47683	40024.5	40131.3	46278.5	40111.3	40890.5	40224.9	40113.7	40057.1	40047.3	-2705.53										794.25	43575	47409.8	40756.5	40846.3	46130.9
	793.25	51990	54983.8	50918.2	51090.7	53949.6	51017.6	51382.1	51073.1	51016	50943.8	50937.9	-2993.85									794.2	44597.5	47278.2	40012.9	40120.4	45897.9	40100.3	40848.9	40216.9	40103.2	40045.1	40035.4	-2680.65										794.2	43015	47055.2	40749.7	40840.2	45807
	793.2	51400	54826.2	50914.9	51088.8	53796.9	51015.2	51367.3	51073.5	51014.1	50940.3	50934.5	-3426.16									794.15	43987.5	46895.2	40002.1	40110.4	45537.5	40090.3	40809.9	40209.9	40093.5	40033.9	40024.5	-2907.72										794.15	42857.5	46720.6	40744.2	40835.4	45501.1
	793.15	51752.5	54681.5	50913.5	51088.7	53656.6	51014.7	51354.7	51075.7	51014	50938.6	50932.9	-2929.03									794.1	44455	46534.2	39992.7	40101.8	45197.4	40081.6	40773.7	40204.4	40085.2	40024.2	40014.9	-2079.17										794.1	42467.5	46404.5	40739.2	40830.9	45211.8
	793.1	51910	54546.1	50911	51087.5	53525	51013	51341.4	51077	51012.9	50935.8	50930.2	-2636.12									794.05	43617.5	46193	39982.2	40092.1	44875.6	40071.8	40737.8	40197.9	40075.9	40013.4	40004.2	-2575.53										794.05	42150	46107.8	40735	40827.4	44940.1
	793.05	51787.5	54420	50908	51085.9	53402.1	51010.9	51328.1	51077.9	51011.3	50932.6	50927.1	-2632.53									794	42580	45873.9	39973.7	40084.4	44574.4	40064	40705.2	40193.5	40068.5	40004.5	39995.5	-3293.92										794	42032.5	45829.6	40731.6	40824.7	44685.2
	793	52247.5	54303.2	50905.3	51084.6	53287.8	51009.2	51315.4	51079.4	51010.1	50929.7	50924.3	-2055.68									793.95	42880	45576.7	39967.6	40079.1	44293.7	40058.7	40676.1	40191.6	40063.5	39998	39989.2	-2696.69										793.95	41892.5	45568.8	40728.5	40822.3	44446.1
	792.95	51532.5	54193.1	50901.3	51082	53179.8	51006.1	51301.7	51079.6	51007.5	50925.4	50920.1	-2660.61									793.9	42425	45297.5	39960.8	40073	44029.7	40052.6	40647.5	40189.1	40057.8	39990.9	39982.1	-2872.51										793.9	41950	45324.7	40725.7	40820.1	44222.4
	792.9	51272.5	54092.7	50899.4	51081.5	53080.9	51005.1	51290.5	51082	51007.1	50923.3	50918	-2820.21									793.85	42097.5	45037.1	39955	40068.1	43783.3	40047.5	40620.9	40187.7	40053.3	39984.8	39976.2	-2939.59										793.85	41525	45096.1	40722.8	40817.9	44012.7
	792.85	50762.5	53999.9	50898.3	51081.8	52989.1	51004.9	51280.4	51085.5	51007.5	50921.9	50916.8	-3237.42									793.8	41907.5	44794.9	39949.9	40063.9	43554.1	40043.2	40596.1	40187.3	40049.5	39979.4	39970.9	-2887.44										793.8	41805	44883.8	40720.8	40816.7	43818
	792.8	50970	53915.2	50898.7	51083.6	52904.8	51006.3	51272.1	51090.6	51009.4	50922.1	50917	-2945.17									793.75	41730	44569.6	39945.3	40060.1	43340.5	40039.4	40572.7	40187.5	40046.1	39974.5	39966.2	-2839.58										793.75	41332.5	44685.1	40718.2	40814.8	43635.8
	792.75	51025	53835.7	50898.5	51084.9	52825.2	51007	51263.4	51095.3	51010.8	50921.7	50916.7	-2810.7									793.7	41750	44360.1	39941.1	40056.8	43141.7	40036	40550.5	40188.2	40043.2	39970	39961.8	-2610.13										793.7	42000	44501.1	40716.7	40814	43467.2
	792.7	51260	53761.5	50898.1	51086	52750.3	51007.6	51254.9	51100	51012.1	50921.1	50916.1	-2501.49									793.65	41302.5	44165.3	39936.9	40053.4	42956.6	40032.6	40529	40188.9	40040.3	39965.4	39957.4	-2862.76										793.65	41847.5	44328.2	40713.7	40811.6	43308.6
	792.65	50895	53691.6	50897	51086.4	52679.2	51007.5	51246	51104.2	51012.6	50919.8	50914.9	-2796.63									793.6	41392.5	43985	39933.7	40051	42785.1	40030.1	40509.3	40191	40038.4	39961.9	39954	-2592.5										793.6	41765	44167.6	40710.9	40809.6	43161.3
	792.6	50982.5	53627.4	50897	51087.9	52613.3	51008.6	51238.3	51109.7	51014.3	50919.5	50914.8	-2644.95									793.55	41012.5	43817.7	39930.2	40048.5	42625.6	40027.5	40490	40192.9	40036.3	39958.2	39950.4	-2805.19										793.55	41242.5	44018.6	40708.4	40807.8	43024.7
	792.55	50970	53567.4	50896.7	51089.2	52551	51009.3	51230.7	51115.2	51015.8	50919.1	50914.4	-2597.42									793.5	41460	43663.4	39927.7	40046.8	42478.3	40025.8	40472.4	40195.9	40035.1	39955.3	39947.7	-2203.37										793.5	41072.5	43881.4	40707.1	40807.3	42899
	792.5	50902.5	53511.4	50896.5	51090.5	52492.2	51010.1	51223.4	51121	51017.3	50918.6	50914	-2608.95									793.45	41322.5	43519.3	39924.1	40044.1	42340.3	40023	40454.2	40198.1	40032.9	39951.5	39943.9	-2196.81										793.45	41110	43754.4	40706.2	40807.2	42782.6
	792.45	50927.5	53459.5	50896.5	51092	52436.8	51011.2	51216.4	51127.2	51019.1	50918.4	50913.9	-2531.96									793.4	40900	43386.1	39920.8	40041.7	42212.4	40020.6	40437	40200.7	40031.1	39947.9	39940.4	-2486.11										793.4	41025	43636.5	40705.3	40807	42674.6
	792.4	51715	53410.9	50896.4	51093.5	52384.3	51012.1	51209.6	51133.6	51020.9	50918.1	50913.6	-1695.91									793.35	41665	43263.6	39918.5	40040.4	42094.4	40019.1	40421.3	40204.6	40030.2	39945.3	39938	-1598.56										793.35	41200	43527.2	40704.5	40807	42574.3
	792.35	51977.5	53363.2	50893.9	51092.7	52332.1	51010.8	51200.7	51138	51020.3	50915.4	50911	-1385.75									793.3	40852.5	43148.5	39914.4	40037.2	41982.9	40015.9	40404.3	40206.8	40027.6	39940.9	39933.7	-2295.97										793.3	40942.5	43425.5	40703.3	40806.6	42480.9
	792.3	51305	53318	50890.7	51091.1	52281.7	51008.6	51191.1	51141.8	51019	50912	50907.7	-2012.97									793.25	40787.5	43043.7	39912.2	40035.9	41881.1	40014.6	40389.7	40211.2	40026.9	39938.5	39931.4	-2256.23										793.25	41217.5	43331.6	40702.7	40806.8	42394.7
	792.25	51290	53277.7	50889.4	51091.4	52235.6	51008.4	51183.8	51148	51019.7	50910.5	50906.3	-1987.65									793.2	40395	42947	39910.2	40034.8	41786.5	40013.4	40375.8	40215.9	40026.4	39936.1	39929.1	-2551.97										793.2	41265	43243.9	40701.5	40806.3	42313.9
	792.2	51852.5	53240.2	50888.2	51091.9	52191.8	51008.4	51176.6	51154.6	51020.5	50909.1	50904.9	-1387.67									793.15	40635	42858.4	39909	40034.6	41699.3	40013.2	40363.1	40221.9	40026.9	39934.7	39927.8	-2223.36										793.15	40817.5	43162.3	40700.1	40805.8	42238.6
	792.15	51775	53203.7	50885.4	51090.7	52148.3	51006.6	51168	51159.9	51019.7	50906.1	50901.9	-1428.67									793.1	40545	42775.8	39907.3	40033.9	41617.4	40012.4	40350.3	40227.5	40026.8	39932.8	39926	-2230.8										793.1	40920	43087.4	40699.9	40806.3	42169.4
	792.1	51235	53169.9	50882.7	51089.7	52106.9	51005.1	51159.7	51165.8	51019.2	50903.2	50899.1	-1934.91									793.05	41107.5	42699.8	39905.8	40033.4	41541.3	40011.8	40338.2	40233.6	40026.9	39931	39924.3	-1592.25										793.05	40962.5	43017.7	40699.3	40806.6	42104.7
	792.05	51190	53140.3	50881.6	51090.4	52068.9	51005.2	51153.2	51173.8	51020.3	50901.9	50897.9	-1950.26									793	40817.5	42628.1	39903	40031.6	41468.8	40009.9	40325.1	40238.7	40025.8	39927.9	39921.4	-1810.62										793	40475	42952.8	40698.7	40806.8	42044.3
	792	51815	53113.1	50880.7	51091.2	52032.7	51005.5	51147	51182.4	51021.6	50900.8	50896.9	-1298.12									792.95	40215	42562.5	39900.9	40030.4	41401.6	40008.7	40313	40244.8	40025.4	39925.6	39919.1	-2347.49										792.95	41180	42893.5	40699.2	40808.2	41988.9
	791.95	52107.5	53086.4	50877.9	51090.2	51996.1	51003.9	51139.1	51189.6	51021	50897.8	50894	-978.887									792.9	40565	42503.2	39900.1	40030.7	41340.1	40008.9	40302.6	40252.6	40026.4	39924.6	39918.2	-1938.2										792.9	41275	42836.8	40698.1	40807.9	41935.5
	791.9	51172.5	53061	50874.2	51088.3	51960.1	51001.4	51130.4	51196.4	51019.7	50894	50890.2	-1888.52									792.85	41060	42447.6	39898.6	40030.2	41281.4	40008.3	40291.8	40259.9	40026.6	39922.8	39916.5	-1387.61										792.85	41100	42783.6	40696.7	40807.4	41885.1
	791.85	51760	53040.6	50873.3	51089.2	51928.3	51001.8	51124.7	51206.6	51021.1	50892.9	50889.1	-1280.61									792.8	41720	42395.2	39895.8	40028.5	41225.3	40006.6	40280.1	40266.5	40025.7	39919.8	39913.6	-675.195										792.8	40722.5	42734.5	40695.7	40807.3	41838.2
	791.8	51992.5	53020.6	50870.6	51088.4	51896	51000.4	51117.3	51215.7	51020.9	50890.1	50886.3	-1028.11									792.75	40795	42345.2	39891.5	40025.2	41170.8	40003.3	40267.2	40271.8	40023.3	39915.3	39909.2	-1550.19										792.75	40840	42689.6	40695.7	40808.1	41794.9
	791.75	52247.5	53002	50867.3	51086.9	51864.2	50998.3	51109.4	51224.8	51020	50886.5	50882.9	-754.527									792.7	40927.5	42301.1	39889.4	40024.2	41121.4	40002.2	40256.7	40279.7	40023.1	39912.9	39906.9	-1373.58										792.7	40927.5	42647.5	40695.3	40808.6	41754
	791.7	51697.5	52984.8	50863.1	51084.6	51832.8	50995.4	51100.8	51233.8	51018.4	50882.2	50878.6	-1287.27									792.65	40925	42260.1	39887	40022.8	41074.4	40000.8	40246.1	40287.8	40022.6	39910.3	39904.3	-1335.14										792.65	41017.5	42608.1	40694.8	40809	41715.1
	791.65	51985	52971.3	50860.6	51084	51804.2	50994.2	51093.9	51245.2	51018.6	50879.5	50876	-986.258									792.6	40912.5	42222.4	39884.6	40021.5	41029.8	39999.3	40235.9	40296.3	40022.1	39907.6	39901.8	-1309.94										792.6	41040	42571.1	40694	40809.1	41678.2
	791.6	52577.5	52958.9	50857.2	51082.6	51775.6	50992.2	51086.3	51256.6	51017.9	50876	50872.5	-381.449									792.55	41407.5	42187.9	39882.1	40020.2	40987.7	39998	40225.9	40305.2	40021.7	39905	39899.2	-780.418										792.55	41377.5	42536.5	40693.2	40809.2	41643.2
	791.55	52407.5	52947	50852.1	51079.4	51746.3	50988.4	51077.1	51267	51015.5	50870.7	50867.2	-539.465									792.5	41032.5	42155.2	39878.6	40017.7	40946.5	39995.5	40214.9	40313.6	40020.2	39901.2	39895.5	-1122.66										792.5	41027.5	42503.6	40691.5	40808.5	41609.2
	791.5	53000	52937.6	50847.4	51076.7	51718.4	50985.1	51068.4	51278.9	51013.6	50865.8	50862.4	62.4141									792.45	40832.5	42126.1	39875.8	40016.1	40908.1	39993.8	40205.1	40323.3	40019.6	39898.2	39892.7	-1293.58										792.45	41477.5	42473.7	40690.7	40808.7	41577.8
	791.45	52782.5	52928.5	50840.9	51072.2	51689.6	50980	51058	51290.1	51010.1	50859.2	50855.9	-146.043									792.4	41052.5	42100.1	39873.6	40015	40872	39992.7	40195.9	40334	40019.5	39895.8	39890.3	-1047.63										792.4	41442.5	42444.8	40688.8	40807.7	41546.8
	791.4	52570	52922.3	50835.1	51068.4	51662.2	50975.6	51048.4	51303	51007.2	50853.2	50849.9	-352.289									792.35	41190	42076.2	39870.8	40013.4	40837.1	39991	40186.5	40344.8	40019	39892.8	39887.4	-886.195										792.35	41822.5	42418	40687	40806.9	41517.3
	791.35	52417.5	52918.9	50829.9	51065.3	51636.3	50971.8	51039.5	51317.7	51005	50847.8	50844.6	-501.375									792.3	41935	42054.4	39867.7	40011.5	40803.4	39989.1	40176.9	40355.9	40018.1	39889.5	39884.1	-119.43										792.3	41852.5	42392.2	40684.3	40805.1	41488.3
	791.3	52880	52918.1	50825.1	51062.6	51611.6	50968.6	51031.1	51334.1	51003.4	50842.9	50839.7	-38.1289									792.25	41517.5	42033.3	39862.9	40007.8	40769.4	39985.3	40165.8	40365.9	40015.6	39884.4	39879.2	-515.797										792.25	41455	42368.1	40681.5	40803.3	41460.4
	791.25	52972.5	52918.3	50818.9	51058.6	51586.2	50963.9	51021.5	51350.4	51000.4	50836.6	50833.4	54.2344									792.2	41315	42015.4	39859	40005.1	40737.7	39982.6	40155.8	40377.5	40014.1	39880.4	39875.2	-700.441										792.2	41745	42346.8	40679.6	40802.5	41434.7
	791.2	53405	52920.4	50812.5	51054.2	51561.1	50958.9	51011.6	51367.9	50997.3	50830	50826.9	484.559									792.15	41350	42000.3	39855.6	40002.9	40707.8	39980.4	40146.4	40390.3	40013.1	39876.8	39871.6	-650.316										792.15	41555	42326.4	40677	40800.9	41409.4
	791.15	53330	52923.7	50804.7	51048.6	51535.4	50952.7	51000.4	51385.5	50992.9	50822.1	50819	406.293									792.1	41475	41987.3	39852.1	40000.7	40678.9	39978	40137.1	40403.8	40012.1	39873	39868	-512.281										792.1	41922.5	42308.1	40674.9	40799.9	41385.5
	791.1	53230	52929.7	50797.1	51043.2	51510.6	50946.6	50989.6	51405	50988.8	50814.3	50811.3	300.352									792.05	41377.5	41976.1	39848.2	39998.1	40650.8	39975.4	40127.8	40417.8	40010.8	39869	39864	-598.641										792.05	42007.5	42290.5	40671.9	40797.9	41361.7
	791.05	53487.5	52938.4	50789.8	51038.2	51486.6	50940.9	50979.1	51426.4	50985.1	50806.9	50803.9	549.117									792	41367.5	41967.3	39844.7	39995.8	40624.1	39973.1	40118.7	40432.8	40009.8	39865.3	39860.3	-599.848										792	41552.5	42274.3	40668.7	40795.8	41338.5
	791	53252.5	52948.9	50781.7	51032.3	51462.3	50934.4	50967.9	51448.9	50980.6	50798.6	50795.7	303.57									791.95	41650	41960.7	39841.1	39993.5	40598.3	39970.7	40109.9	40448.7	40008.9	39861.5	39856.6	-310.672										791.95	41457.5	42260.8	40666.6	40794.7	41317.3
	790.95	53337.5	52962.8	50774.3	51027.2	51439.4	50928.6	50957.5	51473.9	50977	50791.1	50788.2	374.668									791.9	41200	41955.4	39836.8	39990.5	40572.8	39967.8	40100.5	40464.9	40007.3	39857.1	39852.3	-755.41										791.9	41637.5	42248.9	40664.7	40793.9	41297.2
	790.9	53482.5	52979.2	50766.6	51021.9	51416.6	50922.6	50946.8	51500.6	50973.2	50783.2	50780.4	503.273									791.85	41835	41953.3	39833.6	39988.7	40549.2	39965.8	40092.3	40483	40006.9	39853.7	39849	-118.281										791.85	41990	42238.1	40662.4	40792.7	41277.3
	790.85	53520	52998	50758.4	51016.1	51393.9	50916.1	50935.8	51529	50969.1	50774.9	50772.1	521.984									791.8	42272.5	41951.7	39828.9	39985.3	40524.9	39962.4	40082.8	40500.7	40005.1	39848.8	39844.1	320.789										791.8	41995	42228	40659.2	40790.6	41257.3
	790.8	53727.5	53019.6	50750.1	51010.2	51371.5	50909.5	50924.7	51559.4	50964.9	50766.5	50763.7	707.945									791.75	41795	41951.2	39823.2	39980.9	40500.4	39958	40072.3	40518.3	40002.3	39842.9	39838.3	-156.16										791.75	41795	42219.4	40656	40788.5	41238
	790.75	53407.5	53043.4	50741.2	51003.7	51349	50902.3	50913	51591.5	50960.2	50757.4	50754.7	364.059									791.7	42157.5	41953.8	39818.6	39977.6	40477.8	39954.7	40063.1	40538.1	40000.7	39838.1	39833.5	203.719										791.7	42032.5	42212.7	40653.2	40786.9	41219.7
	790.7	53655	53071.3	50733.2	50998.1	51327.8	50896.1	50902.3	51626.9	50956.5	50749.3	50746.6	583.664									791.65	42582.5	41957.6	39813.1	39973.5	40454.9	39950.6	40053.2	40558.2	39998.2	39832.4	39827.9	624.887										791.65	41837.5	42206.9	40649.9	40784.8	41201.5
	790.65	54472.5	53101.6	50724.4	50991.8	51306.2	50889.1	50890.9	51664	50952.2	50740.4	50737.7	1370.88									791.6	42382.5	41962.5	39806.6	39968.4	40431.7	39945.4	40042.3	40578.5	39994.9	39825.7	39821.3	419.984										791.6	42157.5	42203.2	40647.1	40783.1	41184.3
	790.6	53765	53132.7	50713.1	50983.1	51282.6	50879.7	50877.1	51701.2	50945.6	50729	50726.4	632.289									791.55	42410	41969.9	39800.5	39963.8	40409.6	39940.8	40032.1	40600.4	39992.1	39819.5	39815.2	440.059										791.55	42120	42200.2	40643.4	40780.7	41166.9
	790.55	53982.5	53169.1	50704	50976.5	51261.5	50872.4	50865.4	51743.2	50941.2	50719.7	50717.1	813.371									791.5	42292.5	41979.4	39794.4	39959.1	40388.1	39936.1	40021.8	40623.5	39989.2	39813.2	39808.9	313.106										791.5	42092.5	42198.9	40639.9	40778.3	41150.1
	790.5	54270	53208.2	50694.1	50969.3	51240	50864.4	50853.1	51787.1	50936.3	50709.7	50707.2	1061.76									791.45	42187.5	41991.2	39788.5	39954.7	40367.3	39931.7	40011.9	40648.2	39986.8	39807.2	39803	196.273										791.45	42595	42199.2	40636.4	40776.1	41133.8
	790.45	54172.5	53249.9	50683.4	50961.2	51218	50855.6	50840	51832.9	50930.6	50698.9	50696.4	922.644									791.4	42385	42005.4	39782.9	39950.5	40347.4	39927.5	40002.4	40674.5	39984.6	39801.4	39797.2	379.586										791.4	42480	42200	40631.7	40772.6	41116.8
	790.4	54287.5	53295.2	50672.9	50953.4	51196.6	50847.1	50827.2	51881.9	50925.4	50688.2	50685.8	992.312									791.35	42782.5	42021.3	39776.8	39945.9	40327.4	39922.9	39992.5	40701.7	39982.1	39795.1	39791	761.188										791.35	42120	42202.8	40627.2	40769.4	41100.4
	790.35	53670	53343.7	50662.1	50945.2	51175.2	50838.2	50814	51933.3	50919.9	50677.3	50674.8	326.293									791.3	42525	42038.4	39769.7	39940.4	40307.1	39917.3	39981.7	40729.4	39978.7	39787.9	39783.8	486.606										791.3	42385	42208.1	40623.7	40767.1	41085.4
	790.3	54420	53397.5	50653	50939	51155.9	50831.2	50802.8	51989.4	50916.5	50668.1	50665.7	1022.54									791.25	42657.5	42058.3	39763.2	39935.4	40287.7	39912.4	39971.6	40759.1	39976	39781.3	39777.3	599.238										791.25	42780	42214.6	40619.4	40764.2	41070.2
	790.25	54592.5	53452.4	50641.7	50930.5	51134.6	50822	50789.2	52046.1	50910.9	50656.7	50654.3	1140.09									791.2	42540	42080	39756.4	39930.2	40268.5	39907.1	39961.3	40790.1	39973.1	39774.3	39770.4	459.984										791.2	42880	42221.9	40614.2	40760.3	41054.3
	790.2	55002.5	53510.2	50629.8	50921.4	51113	50812.2	50775.2	52105.1	50905.1	50644.7	50642.4	1492.26									791.15	42642.5	42104.2	39749.9	39925.2	40250	39902.2	39951.3	40822.8	39970.5	39767.7	39763.7	538.246										791.15	43100	42230.9	40608.8	40756.1	41038.6
	790.15	54330	53570.2	50616.7	50911.2	51090.5	50801.2	50760	52165.5	50898.1	50631.4	50629.2	759.812									791.1	43170	42130.5	39743.1	39920.1	40231.6	39897	39941.2	40857	39967.8	39760.7	39756.8	1039.46										791.1	43065	42241.3	40602.8	40751.5	41022.6
	790.1	53945	53635.5	50605.6	50903	51070.2	50792.2	50746.8	52230.7	50893.3	50620.2	50617.9	309.535									791.05	43250	42157.8	39735.1	39913.6	40212.4	39890.6	39929.9	40891.5	39964	39752.5	39748.7	1092.19										791.05	43175	42253.8	40596.9	40746.9	41007.1
	790.05	54437.5	53704.9	50595.5	50895.9	51051.3	50784.4	50734.8	52299.4	50889.9	50610	50607.8	732.609									791	43275	42187.2	39726.8	39907	40193.4	39883.9	39918.4	40927.4	39960	39744.1	39740.3	1087.84										791	43495	42268.2	40590.7	40742.1	40991.6
	790	54260	53775.7	50584	50887.4	51031.1	50775.1	50721.3	52368.9	50885.2	50598.4	50596.2	484.281									790.95	43232.5	42218.7	39718.5	39900.3	40174.6	39877.3	39907	40965	39956.1	39735.6	39731.9	1013.76										790.95	43460	42283.8	40583.7	40736.6	40975.7
	789.95	55037.5	53849.7	50572.9	50879.4	51011.7	50766.3	50708.3	52440.9	50881.2	50587.2	50585.1	1187.81									790.9	43025	42252.7	39710.2	39893.8	40156.2	39870.8	39895.7	41004.4	39952.4	39727.2	39723.6	772.293										790.9	42715	42301.8	40576.8	40731.1	40960.1
	789.9	54287.5	53923.6	50559.5	50869.1	50990.2	50755.2	50693	52512.3	50875.2	50573.7	50571.6	363.879									790.85	43285	42289.5	39702.4	39887.7	40138.7	39864.7	39885	41046.1	39949.4	39719.3	39715.7	995.465										790.85	43315	42323.9	40571.7	40727.4	40946.5
	789.85	54865	54001.8	50548.3	50861.1	50971	50746.4	50680	52587.3	50871.6	50562.4	50560.3	863.223									790.8	43617.5	42328	39694	39881.1	40120.8	39858.1	39873.7	41088.8	39945.8	39710.8	39707.2	1289.49										790.8	43585	42346.9	40565.1	40722.2	40931.8
	789.8	54597.5	54079.5	50535.4	50851.3	50950.3	50735.9	50665.2	52661.1	50866.6	50549.3	50547.3	518.016									790.75	43360	42368	39684.8	39873.6	40102.4	39850.6	39861.6	41132.5	39941.5	39701.4	39697.9	991.984										790.75	43052.5	42371.6	40557.8	40716.4	40916.7
	789.75	54180	54158.8	50523.2	50842.3	50930.6	50726.1	50651.2	52735.9	50862.6	50537	50535	21.2188									790.7	43545	42410.9	39676.2	39866.8	40084.9	39843.8	39850.2	41178.5	39938	39692.6	39689.2	1134.07										790.7	42827.5	42400.2	40551.8	40711.9	40903.1
	789.7	54010	54239.5	50512.2	50834.7	50912.3	50717.6	50638.5	52811.5	50860.2	50525.9	50523.9	-229.461									790.65	43217.5	42455.7	39667.1	39859.5	40067.2	39836.6	39838.4	41225.9	39934.2	39683.4	39680	761.809										790.65	43497.5	42431.8	40546.3	40708	40890.2
	789.65	54342.5	54320	50501.7	50827.5	50894.7	50709.7	50626.3	52886.2	50858.6	50515.3	50513.3	22.5									790.6	42832.5	42503.6	39658.7	39853	40050.6	39830.1	39827.5	41275.8	39931.3	39674.9	39671.6	328.938										790.6	43725	42464.4	40539.2	40702.4	40876
	789.6	54235	54398.1	50490.1	50819.4	50876.3	50700.7	50613.1	52957.8	50856.4	50503.7	50501.7	-163.125									790.55	43295	42554.5	39651.3	39847.4	40035	39824.6	39817.4	41328.2	39929.4	39667.4	39664	740.492										790.55	43005	42499.2	40531.6	40696.4	40861.4
	789.55	54570	54474	50478.9	50811.6	50858.3	50692.1	50600.2	53026.4	50854.8	50492.3	50490.4	96.0312									790.5	43690	42606.6	39642.7	39840.7	40018.6	39818	39806.4	41381.2	39926.6	39658.7	39655.4	1083.44										790.5	43367.5	42538.4	40525.7	40692	40848.7
	789.5	54307.5	54545.3	50466.6	50802.8	50839.4	50682.5	50586.3	53089.8	50852.6	50480	50478	-237.785									790.45	43745	42659.8	39633.2	39833.2	40001.5	39810.5	39794.4	41434.9	39923.1	39649.1	39645.8	1085.18										790.45	43837.5	42579.6	40518.8	40686.8	40835.3
	789.45	54717.5	54612.8	50455.1	50794.9	50821.5	50673.8	50573.2	53148.6	50851.6	50468.3	50466.4	104.699									790.4	43495	42715	39623.6	39825.4	39984.5	39802.8	39782.3	41489.9	39919.6	39639.3	39636	780										790.4	44080	42622.4	40510.8	40680.4	40821
	789.4	54680	54673.4	50442.3	50785.7	50802.4	50663.7	50558.9	53199.7	50849.8	50455.4	50453.6	6.625									790.35	43472.5	42772.8	39614.5	39818.3	39968.2	39795.8	39770.9	41547.1	39916.8	39630	39626.9	699.676										790.35	43292.5	42667.5	40502.3	40673.5	40806.3
	789.35	54645	54727.4	50429.5	50776.7	50783.6	50653.9	50544.6	53243.4	50848.6	50442.6	50440.8	-82.3594									790.3	43932.5	42832.5	39605.4	39811.3	39952.2	39788.8	39759.5	41605.6	39914.3	39620.9	39617.7	1100.02										790.3	43445	42717.2	40495.6	40668.5	40793.6
	789.3	54462.5	54773.6	50416.9	50767.8	50765	50644.1	50530.5	53278.5	50847.9	50429.8	50428	-311.062									790.25	43862.5	42892.8	39595.2	39803.2	39935.3	39780.8	39747.1	41664.2	39910.9	39610.6	39607.5	969.699										790.25	43732.5	42769.4	40488.5	40663.1	40780.7
	789.25	53840	54811.6	50404.7	50759.4	50747.1	50634.9	50516.9	53304.6	50848.3	50417.6	50415.8	-971.598									790.2	43675	42954.9	39585.2	39795.2	39918.7	39772.9	39734.9	41724	39907.9	39600.4	39597.4	720.133										790.2	43827.5	42823.7	40480.7	40657.1	40767.3
	789.2	54650	54842	50394.4	50752.9	50731.1	50627.6	50505.1	53322.2	50851.2	50407.2	50405.4	-192.035									790.15	43685	43018.8	39575.6	39787.7	39902.8	39765.5	39723.1	41785.1	39905.5	39590.7	39587.7	666.234										790.15	43435	42880.5	40472.6	40650.8	40753.8
	789.15	54085	54860	50381.6	50744.1	50712.8	50617.9	50491	53326.5	50852.2	50394.3	50392.6	-775.008									790.1	44222.5	43083.9	39566	39780.2	39886.9	39758.1	39711.3	41846.9	39903.3	39580.9	39577.9	1138.56										790.1	43745	42940.8	40465.5	40645.4	40741.3
	789.1	54410	54869.3	50370.5	50737	50696.3	50609.9	50478.5	53321.1	50855.6	50383.1	50381.4	-459.34									790.05	43752.5	43148.7	39555	39771.4	39870	39749.4	39698.3	41907.8	39900.2	39569.9	39566.9	603.758										790.05	43780	43002.9	40457.6	40639.4	40728.3
	789.05	54005	54867.2	50358.4	50728.9	50678.9	50601	50465	53303.2	50858.6	50370.9	50369.2	-862.199									790	43510	43215.3	39545.2	39763.7	39854.3	39741.8	39686.5	41970	39898.3	39559.9	39557	294.66										790	43977.5	43067.1	40449.7	40633.2	40715.3
	789	54542.5	54856	50347.4	50722.1	50662.8	50593.3	50452.7	53275.3	50863.6	50359.8	50358.2	-313.496									789.95	43267.5	43282.9	39535.8	39756.6	39839.2	39734.9	39675.2	42032.5	39897.3	39550.5	39547.6	-15.4258										789.95	44365	43133	40441.2	40626.6	40701.9
	788.95	54302.5	54833.3	50334.8	50713.7	50645.2	50584.1	50438.8	53234.8	50867.8	50347.1	50345.5	-530.809									789.9	43695	43351.2	39527.1	39750.1	39824.9	39728.5	39664.5	42095.1	39897.2	39541.6	39538.8	343.836										789.9	43867.5	43199.7	40431.8	40619.1	40687.7
	788.9	54610	54802.1	50322.9	50706.1	50628.4	50575.5	50425.6	53184.6	50873.5	50335.1	50333.5	-192.133									789.85	43360	43418.2	39517.3	39742.7	39809.8	39721.2	39652.8	42156	39896.3	39531.7	39528.9	-58.2109										789.85	43945	43269.1	40423.5	40612.8	40674.8
	788.85	54512.5	54761.6	50310	50697.5	50610.8	50566.1	50411.5	53123.9	50879.1	50322.2	50320.6	-249.113									789.8	43122.5	43485.3	39508.3	39736	39795.5	39714.6	39641.9	42216.2	39896.6	39522.6	39519.8	-362.789										789.8	43970	43339.2	40415	40606.2	40661.9
	788.8	54737.5	54714	50297.4	50689.3	50593.5	50557.1	50397.6	53054.9	50886	50309.5	50307.9	23.4688									789.75	43507.5	43551.8	39499.8	39729.8	39781.9	39708.7	39631.6	42275.3	39897.8	39514	39511.2	-44.3281										789.75	43482.5	43409.8	40406.5	40599.7	40648.9
	788.75	54032.5	54659.5	50284.1	50680.5	50575.6	50547.3	50383.1	52977.7	50893.2	50296.1	50294.5	-626.992									789.7	43710	43615.9	39490.4	39722.8	39767.5	39701.8	39620.4	42331.3	39898.4	39504.5	39501.7	94.0664										789.7	43542.5	43481.5	40399.1	40594.3	40637.3
	788.7	54430	54601.9	50272.8	50673.8	50559.9	50539.8	50370.7	52896.1	50903.5	50284.7	50283.2	-171.949									789.65	43575	43677.6	39480.5	39715.4	39752.8	39694.5	39608.7	42384.2	39899	39494.4	39491.8	-102.562										789.65	44062.5	43552.4	40391.6	40588.8	40625.6
	788.65	54395	54539.3	50260.3	50665.9	50543.1	50531.1	50357	52807.9	50913.7	50272.1	50270.6	-144.297									789.6	44050	43737.1	39470.8	39708.2	39738.4	39687.6	39597.4	42434.3	39900.2	39484.7	39482.1	312.894										789.6	43665	43620.7	40382.7	40582.1	40612.7
	788.6	54320	54473.9	50247.9	50658.3	50526.4	50522.5	50343.4	52715.6	50925.3	50259.6	50258.1	-153.922									789.55	43760	43792.5	39460.1	39700	39723.1	39679.6	39584.9	42479.6	39900.8	39473.9	39471.2	-32.4648										789.55	43835	43687.6	40374.8	40576.3	40600.8
	788.55	54360	54407.2	50235.7	50650.9	50510	50514.2	50330.1	52620.3	50938.2	50247.3	50245.8	-47.1875									789.5	43727.5	43845	39450	39692.5	39708.5	39672.2	39573.2	42521.3	39902.5	39463.7	39461.1	-117.539										789.5	43710	43751	40366.5	40570.1	40588.7
	788.5	54812.5	54339.7	50223.3	50643.4	50493.6	50505.8	50316.6	52522.7	50952.4	50234.8	50233.4	472.762									789.45	43842.5	43893.8	39439.9	39685	39694.1	39665	39561.5	42558.4	39904.8	39453.5	39450.9	-51.2539										789.45	43832.5	43810.7	40358.5	40564.3	40576.9
	788.45	54420	54271.3	50209.5	50634.6	50475.8	50496.1	50301.7	52422.4	50966.6	50221	50219.5	148.699									789.4	43762.5	43937.8	39429.6	39677.3	39679.5	39657.5	39549.6	42590	39907.4	39443.1	39440.5	-175.301										789.4	43530	43865.3	40350.1	40558.1	40564.9
	788.4	53692.5	54205.3	50196.8	50627	50459.3	50487.7	50288	52322.7	50983.4	50208.3	50206.8	-512.769									789.35	43305	43977.3	39419.4	39669.8	39665.1	39650.3	39537.9	42616.3	39910.7	39432.8	39430.3	-672.289										789.35	43737.5	43914.9	40342.5	40552.8	40553.7
	788.35	54732.5	54143.4	50186.3	50621.7	50445	50481.4	50276.5	52225.3	51004	50197.7	50196.3	589.133									789.3	43412.5	44012.6	39410.3	39663.4	39652	39644.2	39527.2	42637.5	39915.7	39423.6	39421.1	-600.086										789.3	43287.5	43957.4	40334.3	40546.9	40542
	788.3	54617.5	54081.1	50172.7	50613.3	50427.6	50472.2	50261.8	52125.6	51023	50183.9	50182.6	536.426									789.25	43445	44042.2	39400.9	39656.8	39638.6	39637.8	39516.3	42652.1	39921	39414.1	39411.6	-597.148										789.25	43627.5	43993.7	40327.2	40542.1	40531.5
	788.25	54045	54022.4	50159.3	50605.3	50410.6	50463.3	50247.4	52027.4	51044	50170.5	50169.2	22.6094									789.2	43572.5	44065.9	39391.4	39650.2	39625.2	39631.4	39505.4	42660	39926.9	39404.5	39402.1	-493.394										789.2	43750	44021.2	40319.3	40536.5	40520.3
	788.2	54155	53969.2	50147.7	50599.1	50395.4	50456.2	50234.8	51932.7	51068.5	50158.8	50157.4	185.836									789.15	43590	44083.4	39381.6	39643.2	39611.7	39624.8	39494.1	42660.7	39933.3	39394.6	39392.2	-493.438										789.15	43867.5	44040.1	40311.1	40530.7	40508.8
	788.15	54867.5	53919.8	50135.6	50592.6	50379.8	50448.8	50221.8	51839.6	51094.6	50146.7	50145.3	947.707									789.1	43625	44095	39371.7	39636.2	39598.1	39618.1	39482.8	42654.3	39940.4	39384.6	39382.2	-469.969										789.1	43775	44050.1	40302.5	40524.6	40497.1
	788.1	54395	53872.7	50121.4	50584	50362.2	50439.4	50206.6	51746.6	51120.4	50132.4	50131.1	522.262									789.05	43077.5	44100.4	39361.7	39629.2	39584.5	39611.4	39471.4	42640.8	39948.2	39374.5	39372.2	-1022.9										789.05	43952.5	44051.6	40294.2	40518.7	40485.7
	788.05	54855	53832	50108.6	50577	50346	50431.5	50192.8	51657.5	51149.7	50119.5	50118.2	1023.04									789	43930	44101.2	39353	39623.5	39572.3	39606.1	39461.3	42621.6	39958.2	39365.7	39363.4	-171.234										789	43430	44044.1	40285.4	40512.5	40473.9
	788	54475	53794.8	50094.3	50568.6	50328.5	50422.2	50177.6	51569.7	51179.6	50105.1	50103.9	680.156									788.95	43997.5	44094.4	39342.2	39615.8	39558.1	39598.7	39449.3	42593.5	39967.1	39354.8	39352.6	-96.8594										788.95	43865	44029.6	40277.8	40507.5	40463.4
	787.95	54260	53764.1	50081.2	50561.4	50312.1	50414.2	50163.5	51485.7	51212.8	50091.9	50090.6	495.914									788.9	43390	44081.9	39331.3	39608	39543.8	39591.3	39437	42558.6	39976.8	39343.8	39341.6	-691.891										788.9	43530	44006.4	40269.2	40501.5	40451.9
	787.9	54422.5	53739.3	50068.6	50554.9	50296.4	50406.9	50150.1	51405.1	51248.9	50079.3	50078	683.148									788.85	43612.5	44065.7	39321.8	39601.7	39531	39585.3	39426.2	42518.6	39989	39334.2	39332	-453.238										788.85	43480	43977.1	40261.4	40496.3	40441.2
	787.85	54197.5	53719.6	50055.5	50548.1	50280.2	50399.2	50136.1	51326.8	51286.9	50066.1	50064.9	477.879									788.8	43437.5	44044.4	39311.7	39594.8	39517.8	39578.9	39414.8	42472.2	40001.8	39324	39321.8	-606.887										788.8	43627.5	43941.6	40253.6	40491.3	40430.8
	787.8	54077.5	53706.2	50043.1	50542	50264.8	50392.2	50122.8	51252.1	51327.9	50053.6	50052.4	371.344									788.75	43227.5	44019.2	39302	39588.4	39504.9	39572.9	39403.9	42420.5	40016.1	39314.3	39312.1	-791.746										788.75	43602.5	43900.5	40245.5	40485.9	40420
	787.75	54155	53698.7	50031	50536.3	50249.7	50385.7	50109.8	51180.6	51371.7	50041.4	50040.2	456.32									788.7	43340	43990.9	39292.8	39582.5	39492.7	39567.5	39393.5	42364.1	40032.2	39305	39302.8	-650.914										788.7	43275	43855.2	40237.5	40480.6	40409.3
	787.7	54082.5	53696.6	50018.6	50530.5	50234.4	50379.1	50096.6	51111.6	51417.8	50029	50027.8	385.856									788.65	44200	43959.2	39283.3	39576.4	39480.2	39561.9	39382.8	42302.8	40049.3	39295.4	39293.2	240.812										788.65	43410	43807.3	40230.2	40476.2	40399.4
	787.65	54547.5	53700.5	50006.4	50525	50219.4	50372.8	50083.6	51045.6	51466.6	50016.7	50015.5	847									788.6	44355	43922.9	39271.7	39568.3	39465.7	39554.3	39370.1	42235.2	40065.9	39283.7	39281.6	432.125										788.6	43867.5	43756.7	40222.5	40471.4	40389.2
	787.6	54317.5	53708.7	49992.8	50518.2	50202.9	50365.2	50069.1	50980.8	51516.8	50003	50001.8	608.828									788.55	43995	43884.2	39259.8	39559.9	39450.9	39546.4	39356.9	42163.6	40083.5	39271.7	39269.6	110.75										788.55	44030	43703.5	40213.8	40465.6	40378
	787.55	54080	53723.1	49979.8	50512.2	50187.2	50358.4	50055.3	50919.4	51570.2	49989.9	49988.8	356.856									788.5	43807.5	43845.1	39248.7	39552.4	39437	39539.4	39344.7	42089.7	40103.5	39260.5	39258.4	-37.6211										788.5	43485	43649.4	40204.6	40459.5	40366.5
	787.5	54630	53743.9	49967.4	50507	50172.2	50352.4	50042.2	50861.2	51627	49977.6	49976.4	886.066									788.45	43707.5	43805.7	39237.9	39545.3	39423.6	39532.9	39332.9	42013.6	40125.6	39249.7	39247.7	-98.1562										788.45	43107.5	43596.8	40196.7	40454.6	40356.2
	787.45	54117.5	53768.6	49953.4	50500.2	50155.6	50344.9	50027.4	50803.8	51684.8	49963.5	49962.4	348.883									788.4	43940	43766.2	39227.4	39538.6	39410.4	39526.8	39321.3	41935.5	40149.6	39239.1	39237.1	173.769										788.4	43247.5	43546.1	40189.7	40450.8	40347
	787.4	54627.5	53800.3	49940.9	50495.1	50140.5	50339.1	50014.1	50750.3	51746.9	49950.9	49949.8	827.207									788.35	44182.5	43726.6	39216.4	39531.3	39396.7	39520.1	39309.1	41855.1	40175	39228	39226	455.906										788.35	43545	43496.6	40182.4	40446.6	40337.3
	787.35	54327.5	53835.9	49926.8	50488.6	50123.9	50331.9	49999.3	50697.4	51810.2	49936.8	49935.7	491.641									788.3	44095	43687.3	39204.7	39523.5	39382.5	39512.9	39296.4	41772.9	40201.6	39216.2	39214.3	407.699										788.3	43400	43448.7	40174.3	40441.7	40327.1
	787.3	54200	53877.5	49913.6	50483.1	50108.2	50325.7	49985.3	50647.7	51877	49923.5	49922.4	322.504									788.25	43687.5	43649.6	39193.2	39515.9	39368.5	39506.1	39283.9	41690	40230.4	39204.7	39202.7	37.9023										788.25	43500	43403.9	40166.6	40437.2	40317.2
	787.25	54222.5	53924.6	49900.8	50478.1	50092.8	50320	49971.7	50600.4	51946.8	49910.6	49909.5	297.902									788.2	43827.5	43614.7	39182.7	39509.3	39355.5	39500.2	39272.3	41607.6	40262.3	39194.1	39192.1	212.805										788.2	43722.5	43361.9	40158.5	40432.6	40307.1
	787.2	54587.5	53976.6	49887.8	50473.1	50077.5	50314.4	49958	50555	52019	49897.5	49896.5	610.945									788.15	43602.5	43581.8	39171.8	39502.5	39342.2	39494.1	39260.4	41524.7	40296.1	39183.1	39181.2	20.7305										788.15	43612.5	43322.9	40150	40427.4	40296.4
	787.15	54477.5	54032.1	49873.7	50467.2	50061	50307.9	49943.2	50510.3	52092.5	49883.3	49882.3	445.371									788.1	43642.5	43552	39161.4	39496.2	39329.4	39488.6	39249	41442.3	40332.6	39172.6	39170.7	90.4648										788.1	43625	43287.9	40141.7	40422.6	40286.1
	787.1	54202.5	54092.6	49859.8	50461.8	50044.9	50301.8	49928.7	50467.7	52168.7	49869.5	49868.4	109.914									788.05	43887.5	43525.3	39150.8	39489.9	39316.6	39483.1	39237.5	41360.4	40371.4	39162	39160.1	362.203										788.05	43645	43257.1	40133.3	40417.7	40275.7
	787.05	54160	54158	49846.8	50457.3	50029.6	50296.8	49914.9	50427.6	52247.6	49856.4	49855.3	2.01953									788	43800	43501.4	39139.7	39483.1	39303.2	39477.2	39225.4	41278.6	40412.1	39150.8	39148.9	298.625										788	43875	43230.4	40124.8	40412.9	40265.3
	787	54197.5	54227.4	49833.8	50453	50014.4	50292	49901.3	50389.2	52328.5	49843.3	49842.3	-29.8906									787.95	43685	43481.4	39128.8	39476.6	39290.1	39471.5	39213.5	41197.8	40455.5	39139.8	39137.9	203.633										787.95	43597.5	43207.7	40115.8	40407.5	40254.4
	786.95	54260	54300.2	49820.7	50448.8	49999.1	50287.3	49887.5	50352.2	52410.9	49830.2	49829.2	-40.2148									787.9	43837.5	43465.6	39118.1	39470.3	39277.2	39466.2	39201.9	41118.3	40501.9	39129	39127.2	371.914										787.9	43235	43190.2	40107.5	40402.9	40244.2
	786.9	54657.5	54376	49807.4	50444.6	49983.6	50282.7	49873.5	50316.4	52494.3	49816.8	49815.8	281.535									787.85	44057.5	43453.7	39107	39463.8	39264	39460.6	39189.9	41039.6	40550.7	39117.8	39116.1	603.812										787.85	43937.5	43178.3	40099.9	40399.2	40234.9
	786.85	54932.5	54453.3	49792.8	50439.4	49967	50277	49858.3	50280.6	52577.4	49802.2	49801.2	479.203									787.8	43992.5	43445.7	39095.3	39456.8	39250.3	39454.7	39177.4	40961.8	40601.7	39106.1	39104.4	546.809										787.8	43267.5	43169.5	40090.7	40393.9	40223.8
	786.8	54602.5	54531.8	49777.4	50433.4	49949.4	50270.7	49842.2	50245.3	52659.9	49786.7	49785.7	70.707									787.75	43435	43442.5	39083.8	39450.1	39236.7	39448.9	39165	40885.6	40655.7	39094.6	39092.8	-7.48828										787.75	43555	43167.1	40083.1	40390.2	40214.5
	786.75	54150	54612.8	49762.9	50428.7	49932.9	50265.7	49827.1	50212.1	52743.3	49772.1	49771.2	-462.832									787.7	43560	43445.4	39073.6	39444.7	39224.5	39444.7	39153.9	40812.2	40714	39084.3	39082.6	114.613										787.7	43230	43169	40074.8	40385.9	40204.4
	786.7	54615	54696.1	49749.7	50425.4	49917.8	50262.2	49813.3	50181.3	52827.3	49758.9	49758	-81.0977									787.65	43617.5	43452.9	39063.1	39439.1	39212	39440.2	39142.5	40740.1	40775.1	39073.7	39072	164.562										787.65	43690	43176.6	40067.2	40382.4	40195.1
	786.65	54650	54778.2	49735.1	50421	49901.2	50257.5	49798.1	50150.1	52908.6	49744.2	49743.3	-128.156									787.6	44025	43465.4	39052.4	39433.4	39199.4	39435.7	39131	40669.4	40839.2	39062.9	39061.2	559.582										787.6	43477.5	43187.9	40058.5	40377.9	40184.8
	786.6	54787.5	54859.6	49720.3	50416.6	49884.5	50253	49782.7	50119.7	52987.7	49729.4	49728.5	-72.1172									787.55	43827.5	43482.1	39040.7	39426.8	39185.8	39430.4	39118.5	40599.6	40905.3	39051.2	39049.5	345.422										787.55	43655	43204.7	40050.2	40374	40174.9
	786.55	54882.5	54939.1	49705.1	50412	49867.4	50248.3	49766.9	50089.7	53063.3	49714.1	49713.2	-56.6172									787.5	43985	43504.4	39029.5	39420.8	39172.7	39425.7	39106.4	40531.9	40975.1	39039.8	39038.2	480.586										787.5	43910	43225.9	40041.6	40369.7	40164.7
	786.5	55060	55016	49689.6	50407.4	49850	50243.6	49750.8	50060.2	53134.9	49698.5	49697.6	43.9883									787.45	44135	43531.6	39017.8	39414.5	39159.2	39420.8	39094	40465.6	41047.7	39028.1	39026.5	603.375										787.45	43477.5	43251.4	40032.3	40364.9	40153.8
	786.45	54477.5	55089.2	49673.4	50402.3	49832	50238.7	49734.1	50030.9	53201.4	49682.3	49681.5	-611.648									787.4	43492.5	43563.8	39005.8	39408	39145.4	39415.6	39081.2	40400.7	41123.2	39016.1	39014.4	-71.2734										787.4	43710	43282.6	40024	40361.1	40144
	786.4	54432.5	55159.9	49659	50399.3	49815.8	50235.7	49719.1	50004.1	53264.1	49667.8	49667	-727.359									787.35	43657.5	43602.8	38995.3	39403	39133.2	39412.1	39069.8	40338.9	41203.4	39005.4	39003.8	54.7422										787.35	43795	43317.9	40015.2	40356.9	40133.6
	786.35	53822.5	55225.7	49644.7	50396.6	49799.7	50233.3	49704.2	49978	53320.6	49653.4	49652.6	-1403.22									787.3	43615	43646.5	38984.3	39397.7	39120.5	39408.4	39058.1	40278.6	41286.2	38994.4	38992.8	-31.5117										787.3	43822.5	43357.6	40006.1	40352.6	40123.1
	786.3	54187.5	55287.3	49632.1	50396	49785.4	50232.9	49691.1	49954.3	53371.6	49640.8	49640	-1099.8									787.25	43732.5	43695.5	38973.4	39392.6	39107.9	39404.9	39046.5	40220.1	41372.2	38983.5	38981.9	36.9727										787.25	44320	43401.7	39996.9	40348.2	40112.5
	786.25	55110	55340.9	49618.4	50394.5	49770	50231.9	49676.8	49930.1	53413.2	49627.1	49626.3	-230.914									787.2	43932.5	43749.3	38962.3	39387.4	39095.1	39401.3	39034.6	40163	41460.9	38972.2	38970.7	183.191										787.2	44185	43448.9	39986.5	40342.8	40100.7
	786.2	55020	55384.1	49601.9	50390.5	49751.8	50228.4	49659.8	49903.6	53443.2	49610.6	49609.8	-364.086									787.15	44235	43807.5	38950.6	39381.7	39081.8	39397.5	39022.2	40107.1	41552	38960.5	38959	427.488										787.15	44162.5	43500.5	39976.4	40337.8	40089.2
	786.15	54417.5	55419.2	49585.7	50387.1	49733.9	50225.5	49643	49877.9	53463.9	49594.2	49593.4	-1001.67									787.1	44377.5	43869.8	38938.2	39375.5	39067.8	39393.1	39009	40052.1	41645.1	38948	38946.5	507.707										787.1	43505	43556.2	39966.4	40332.8	40077.7
	786.1	54855	55447.2	49571.2	50385.7	49717.8	50224.9	49628	49854.3	53476.2	49579.7	49578.9	-592.184									787.05	44230	43936.1	38925.4	39369	39053.4	39388.5	38995.6	39998.4	41740.2	38935.2	38933.7	293.875										787.05	43985	43617	39957.9	40329.6	40067.9
	786.05	54545	55464.5	49555.3	50383.2	49700.3	50223.3	49611.6	49829.8	53476.6	49563.8	49563	-919.469									787	43987.5	44007	38912.9	39363	39039.4	39384.5	38982.4	39946.6	41837.8	38922.7	38921.2	-19.457										787	43995	43680.1	39948.2	40325.3	40056.9
	786	54922.5	55473.1	49540.3	50382	49683.7	50223	49596.1	49806.7	53467	49548.7	49547.9	-550.598									786.95	44095	44082.2	38901	39357.6	39026	39381.3	38969.8	39896.9	41937.8	38910.7	38909.2	12.8438										786.95	44377.5	43746.2	39938.5	40321.1	40045.9
	785.95	54617.5	55470.9	49524.1	50380	49666	50222.1	49579.4	49782.7	53445.4	49532.5	49531.8	-853.387									786.9	44325	44160.5	38888.8	39352.2	39012.3	39378	38956.9	39848.5	42039	38898.4	38897	164.496										786.9	44587.5	43814.1	39927.8	40316	40033.9
	785.9	54395	55460	49508.8	50379.1	49649.2	50222.5	49563.6	49760	53413.9	49517.2	49516.4	-1065									786.85	44177.5	44241.3	38876.1	39346.3	38998.1	39374.4	38943.5	39801	42140.8	38885.6	38884.2	-63.832										786.85	43835	43883.9	39916.6	40310.6	40021.5
	785.85	54232.5	55440.4	49494.2	50379.3	49633	50224.2	49548.4	49738.2	53372.4	49502.4	49501.7	-1207.94									786.8	44375	44324.7	38863.6	39340.8	38984.2	39371.3	38930.4	39755.2	42243.2	38873.1	38871.7	50.2852										786.8	43367.5	43957.3	39907.2	40307	40010.8
	785.8	54627.5	55412.5	49479.9	50380.3	49617.3	50226.7	49533.7	49717.1	53321.2	49488.2	49487.4	-784.981									786.75	44247.5	44409.3	38850.7	39335.1	38969.9	39368.1	38916.8	39710.4	42345	38860.1	38858.7	-161.828										786.75	44037.5	44033	39898.9	40304.7	40001.3
	785.75	54500	55375	49464.5	50380.4	49600.4	50228.7	49517.8	49695.2	53259.3	49472.6	49471.9	-875.012									786.7	44287.5	44495.2	38838	39329.8	38955.8	39365.4	38903.4	39667.2	42446.2	38847.4	38846	-207.727										786.7	43850	44107.9	39888.9	40300.9	39990.2
	785.7	54630	55330.3	49449.3	50381.3	49583.8	50231.6	49502.2	49673.8	53188.8	49457.5	49456.8	-700.316									786.65	44292.5	44581.2	38825.2	39324.5	38941.7	39362.8	38890	39625.2	42545.8	38834.5	38833.1	-288.703										786.65	44262.5	44183.3	39879.4	40297.6	39979.5
	785.65	54467.5	55278.4	49433.8	50382.2	49566.9	50234.6	49486.2	49652.2	53109.7	49441.9	49441.2	-810.906									786.6	44655	44666.6	38812.3	39319.3	38927.5	39360.5	38876.6	39584.3	42643	38821.6	38820.2	-11.582										786.6	44280	44257.2	39868.9	40293.5	39967.8
	785.6	54335	55221	49418.7	50384	49550.4	50238.9	49470.6	49631.4	53023.8	49426.7	49426	-885.996									786.55	44315	44749.3	38798.6	39313.4	38912.4	39357.7	38862.2	39543.8	42735.8	38807.8	38806.5	-434.348										786.55	44425	44329.6	39858.3	40289.4	39956.1
	785.55	54175	55159	49403.9	50386.5	49534.2	50244.1	49455.4	49611.1	52931.9	49411.9	49411.2	-984.004									786.5	44712.5	44830.2	38785.7	39308.5	38898.2	39355.9	38848.7	39505.3	42825.1	38794.8	38793.5	-117.742										786.5	43947.5	44399.5	39847.3	40285.2	39944
	785.5	54905	55093.4	49389.6	50390	49518.6	50250.5	49440.6	49591.5	52834.9	49397.5	49396.8	-188.414									786.45	44217.5	44906.5	38771.8	39302.8	38883	39353.4	38834.2	39466.9	42908	38780.8	38779.5	-688.992										786.45	43735	44467.6	39837.4	40282.2	39933.1
	785.45	54627.5	55022.5	49373	50391.7	49500.7	50255.4	49423.6	49569.8	52731.2	49380.9	49380.2	-395									786.4	44200	44979.1	38759	39298.5	38869	39352.5	38820.8	39430.7	42985.7	38768	38766.7	-779.102										786.4	43737.5	44532.3	39828.1	40279.9	39922.6
	785.4	54502.5	54950.2	49357.2	50394.6	49483.6	50262	49407.4	49549.1	52624.5	49365.1	49364.4	-447.711									786.35	44380	45046	38746.2	39294.3	38855	39351.9	38807.4	39395.6	43055.9	38755.2	38753.9	-665.977										786.35	44417.5	44592.5	39818.7	40277.7	39912.2
	785.35	54157.5	54876.9	49341.8	50398.5	49466.9	50269.7	49391.5	49529	52515.2	49349.6	49348.9	-719.391									786.3	44162.5	45105.4	38732.9	39289.9	38840.5	39351.3	38793.6	39361	43117.1	38741.9	38740.6	-942.879										786.3	44087.5	44645.4	39807.6	40274	39900.1
	785.3	54292.5	54804.2	49327.3	50403.8	49451.1	50279.3	49376.6	49509.9	52404.9	49335.1	49334.4	-511.676									786.25	44140	45157.3	38720.2	39286.2	38826.6	39351.5	38780.3	39327.9	43169.3	38729.1	38727.8	-1017.33										786.25	44285	44692.9	39797.3	40271.2	39888.8
	785.25	54600	54731.4	49312.4	50409.3	49435	50289.5	49361.3	49490.7	52292.8	49320.1	49319.5	-131.367									786.2	44460	45200.4	38707.5	39282.8	38812.7	39352.2	38767	39295.7	43211.1	38716.3	38715	-740.445										786.2	44482.5	44733	39786.6	40268.2	39877
	785.2	54272.5	54658.6	49296.5	50414.4	49417.9	50299.6	49345	49470.6	52179.1	49304.2	49303.6	-386.144									786.15	44602.5	45233.1	38693.9	39278.8	38798	39352.5	38752.9	39263.5	43240.8	38702.7	38701.5	-630.613										786.15	44080	44764.9	39775.3	40264.8	39864.7
	785.15	54195	54588.6	49281.6	50421	49401.7	50311.8	49329.6	49451.5	52066.1	49289.2	49288.6	-393.602									786.1	44327.5	45255.1	38680.1	39274.6	38783	39352.8	38738.5	39231.9	43258.4	38688.8	38687.6	-927.625										786.1	44357.5	44789.8	39764.9	40262.6	39853.4
	785.1	54880	54521	49266.8	50428.4	49385.8	50325.3	49314.4	49432.8	51953.7	49274.4	49273.8	359.023									786.05	44215	45266.9	38666.8	39271.3	38768.7	39354.3	38724.7	39201.6	43264.2	38675.5	38674.3	-1051.86										786.05	44207.5	44805.5	39753.9	40259.9	39841.4
	785.05	54552.5	54454.2	49249.9	50434.4	49367.7	50337.8	49297.2	49412.2	51840.1	49257.5	49256.9	98.3047									786	43847.5	45267.7	38653.8	39268.6	38754.5	39356.4	38711.2	39172.3	43257.5	38662.4	38661.2	-1420.16										786	44225	44812.8	39743.2	40257.7	39829.8
	785	54365	54391.7	49234	50442	49350.7	50352.6	49280.9	49392.6	51728.7	49241.5	49240.9	-26.707									785.95	44272.5	45258.1	38641.6	39266.8	38741.2	39359.9	38698.5	39144.6	43238.9	38650.2	38648.9	-985.547										785.95	44320	44811.2	39732.4	40255.7	39818.1
	784.95	54915	54333.5	49218.6	50450.8	49334.1	50369.2	49265.1	49373.6	51619.4	49226.1	49225.5	581.5									785.9	44107.5	45236.2	38628.4	39264.4	38727	39362.9	38684.7	39116.6	43206.7	38636.9	38635.7	-1128.74										785.9	44322.5	44800.7	39721.4	40253.6	39806.1
	784.9	55200	54277.8	49201.5	50458.6	49315.9	50385.6	49247.6	49353	51510.3	49208.9	49208.3	922.223									785.85	44380	45203.9	38615.5	39262.5	38713.1	39366.8	38671.3	39089.5	43162.4	38623.9	38622.8	-823.894										785.85	44275	44781.6	39710.3	40251.8	39794.2
	784.85	54472.5	54225.6	49183.5	50466.3	49296.8	50402.6	49229.2	49331.7	51402.3	49190.9	49190.3	246.863									785.8	44165	45160.5	38601.9	39260.3	38698.5	39370.5	38657.3	39062.4	43105.6	38610.4	38609.2	-995.527										785.8	43610	44754.6	39699.4	40250.2	39782.3
	784.8	54742.5	54180.5	49167.6	50476.8	49279.8	50423.4	49212.9	49312.6	51298.8	49174.9	49174.4	562									785.75	44275	45107.9	38588.9	39258.9	38684.4	39375.4	38643.8	39036.3	43038	38597.2	38596.1	-832.918										785.75	44000	44721.6	39690	40250.5	39772.1
	784.75	54747.5	54139.7	49150.8	50487.4	49262	50445.1	49195.8	49292.7	51196.9	49158.1	49157.6	607.848									785.7	44155	45046.1	38575.5	39257.4	38670.1	39380.6	38629.9	39010.6	42959.7	38583.8	38582.7	-891.121										785.7	44410	44680.7	39679.6	40250.1	39760.9
	784.7	54740	54104.1	49134	50498.7	49244.1	50468.6	49178.6	49272.9	51097.4	49141.3	49140.7	635.859									785.65	44175	44976.6	38562.4	39256.6	38656	39386.6	38616.3	38985.6	42872.2	38570.7	38569.6	-801.574										785.65	43910	44632.5	39668.2	40248.9	39748.7
	784.65	55207.5	54074.2	49117.2	50510.9	49226.2	50494.1	49161.4	49253.1	51000.6	49124.4	49123.9	1133.25									785.6	44392.5	44899.9	38549.2	39256	38641.8	39393.4	38602.7	38961	42775.9	38557.5	38556.3	-507.394										785.6	43950	44580.1	39658.1	40249.2	39737.6
	784.6	54725	54048.8	49098.9	50522.6	49206.9	50520.4	49142.8	49232	50904.9	49106.1	49105.5	676.199									785.55	44327.5	44816.8	38535.5	39255.2	38627.2	39400.2	38588.5	38936.3	42671.8	38543.7	38542.6	-489.328										785.55	43987.5	44522.9	39647.8	40249.7	39726.5
	784.55	55287.5	54030.9	49082	50536.6	49189	50550.3	49125.5	49212.3	50813.4	49089.2	49088.6	1256.62									785.5	44125	44729	38521.9	39254.8	38612.6	39408	38574.4	38912.2	42561.3	38530	38528.9	-604.035										785.5	44350	44461.9	39637.3	40250.3	39715.3
	784.5	55042.5	54017.6	49063.4	50549.8	49169.3	50581.1	49106.6	49191.1	50722.9	49070.5	49069.9	1024.93									785.45	44022.5	44637.9	38508.8	39255.3	38598.5	39416.9	38560.8	38889	42445.9	38516.8	38515.8	-615.434										785.45	44502.5	44397	39626	40250.3	39703.2
	784.45	55372.5	54011.5	49045.4	50564.8	49150.4	50615.2	49088.2	49170.5	50635.8	49052.5	49051.9	1360.96									785.4	44045	44544.3	38495.8	39256.4	38584.7	39427	38547.4	38866.4	42326.4	38503.8	38502.8	-499.352										785.4	44502.5	44329.6	39614.3	40250.2	39690.7
	784.4	55847.5	54011.3	49026.4	50579.8	49130.4	50651.2	49068.9	49149	50550.4	49033.4	49032.9	1836.24									785.35	43930	44448.9	38482.8	39257.8	38570.8	39437.8	38533.9	38844.2	42203.4	38490.8	38489.7	-518.906										785.35	44360	44260.8	39602.5	40250.5	39678.1
	784.35	55250	54016.6	49005.9	50594.6	49109	50688.9	49048.1	49126.1	50466.2	49012.9	49012.4	1233.38									785.3	43580	44353.1	38470	39259.8	38557.1	39449.8	38520.7	38822.5	42078.2	38477.9	38476.9	-773.082										785.3	44312.5	44191.8	39591.1	40251.4	39666
	784.3	56142.5	54031	48987.2	50612.2	49089.3	50731.7	49029	49104.9	50386.3	48994.1	48993.6	2111.5									785.25	43660	44258.2	38458	39263.1	38544.2	39463.6	38508.3	38801.9	41952.3	38465.9	38464.8	-598.227										785.25	44272.5	44123.1	39579.8	40252.8	39653.9
	784.25	55960	54050.2	48965.7	50628.3	49066.8	50775.3	49007.2	49081.2	50306.4	48972.6	48972.1	1909.77									785.2	44037.5	44164.2	38445.8	39266.5	38531.1	39478.1	38495.6	38781.5	41825.3	38453.6	38452.6	-126.652										785.2	43962.5	44055.1	39568.5	40254.5	39641.9
	784.2	55525	54077.8	48944.7	50646.2	49044.9	50823.5	48985.8	49057.9	50229.5	48951.5	48951.1	1447.18									785.15	44147.5	44070.9	38432.6	39269.5	38517.2	39492.9	38482.1	38760.4	41697.3	38440.4	38439.4	76.5859										785.15	44300	43989.3	39557.9	40257.4	39630.6
	784.15	55745	54114.8	48924.9	50666.7	49024.2	50877.1	48965.8	49036	50156.3	48931.7	48931.2	1630.17									785.1	44380	43979.7	38419.2	39272.8	38502.9	39508.5	38468.2	38739.4	41569.3	38427	38426	400.273										785.1	44525	43924.4	39546.5	40259.9	39618.5
	784.1	55817.5	54159.7	48904.4	50688	49002.9	50934.7	48944.9	49013.4	50084.7	48911.2	48910.7	1657.78									785.05	44437.5	43891.1	38405.2	39275.9	38488.1	39524.8	38453.8	38718.1	41441.9	38412.9	38411.9	546.418										785.05	43997.5	43861.4	39534.6	40262.1	39605.8
	784.05	55832.5	54213.1	48883.6	50710.4	48981.2	50996.8	48923.9	48990.6	50015.3	48890.4	48889.9	1619.41									785	44492.5	43805.9	38391	39279.3	38473.1	39542.2	38439.3	38696.8	41315.8	38398.7	38397.7	686.644										785	43512.5	43802.4	39523.8	40266.1	39594.4
	784	56605	54275.6	48862.8	50734.3	48959.5	51064.2	48902.7	48967.7	49948.1	48869.5	48869	2329.41									784.95	44272.5	43724.5	38376.7	39283.2	38458	39560.9	38424.5	38675.7	41191.5	38384.3	38383.4	547.981										784.95	43782.5	43747.7	39514.2	40271.6	39584.1
	783.95	55990	54345.3	48839.5	50757.4	48935.4	51134.9	48879.1	48942.5	49880.6	48846.2	48845.8	1644.69									784.9	44280	43648.2	38362.8	39288	38443.4	39581.5	38410.3	38655.2	41069.8	38370.4	38369.5	631.848										784.9	44180	43695.9	39504	40276.9	39573.2
	783.9	56062.5	54426.9	48818	50784.1	48913	51213.5	48857.4	48919.1	49817.1	48824.7	48824.2	1635.64									784.85	44362.5	43576.5	38348.9	39293.5	38428.7	39603.7	38396	38635	40950.3	38356.5	38355.5	785.965										784.85	44807.5	43646.8	39492.8	40281.7	39561.3
	783.85	56027.5	54518.8	48796.3	50812.3	48890.4	51298.6	48835.3	48895.6	49755.2	48802.9	48802.5	1508.73									784.8	44220	43510	38334.8	39299.2	38413.8	39627.3	38381.5	38614.7	40833.5	38342.3	38341.4	710.019										784.8	44780	43600.4	39480	40285.5	39547.9
	783.8	55820	54621.6	48774.6	50842.4	48867.9	51390.6	48813.3	48872	49695.4	48781.2	48780.7	1198.44									784.75	44287.5	43449.2	38321	39305.9	38399.2	39653	38367.3	38595	40719.8	38328.5	38327.5	838.262										784.75	44047.5	43558.3	39467.2	40289.8	39534.5
	783.75	56627.5	54736.4	48753.4	50875	48845.9	51490.7	48791.8	48849.1	49638.1	48760	48759.5	1891.12									784.7	44530	43394.1	38307	39313.1	38384.5	39680.5	38352.9	38575.2	40608.9	38314.4	38313.5	1135.91										784.7	44435	43522.5	39456.2	40296.4	39522.8
	783.7	57170	54860.7	48729.8	50907.2	48821.5	51596.4	48767.9	48823.8	49580.1	48736.3	48735.8	2309.28									784.65	44647.5	43344.4	38292.4	39320.4	38369.2	39709.5	38337.9	38555	40500.5	38299.8	38298.8	1303.11										784.65	44305	43490.6	39444.3	40302.6	39510.3
	783.65	57902.5	54995.9	48704.4	50939.9	48795.3	51709.1	48742.2	48796.8	49522	48710.9	48710.5	2906.58									784.6	44512.5	43300.6	38277.4	39328.1	38353.5	39740.4	38322.6	38534.7	40394.8	38284.8	38283.9	1211.86										784.6	44545	43463.8	39432.6	40309.7	39498
	783.6	57720	55142.2	48676.8	50972.8	48766.9	51828.7	48714.3	48767.6	49463.3	48683.2	48682.8	2577.78									784.55	45142.5	43263.7	38262.8	39336.7	38338.2	39774	38307.6	38514.9	40292.7	38270.1	38269.2	1878.76										784.55	44467.5	43441.6	39420.3	40316.8	39485.1
	783.55	57820	55302.5	48649.6	51008.4	48739	51958.3	48686.9	48738.8	49406.7	48656	48655.6	2517.47									784.5	44840	43232.1	38246.6	39344.7	38321.3	39808.6	38291.1	38493.7	40192.3	38253.9	38253	1607.93										784.5	44532.5	43424.9	39408.2	40324.7	39472.3
	783.5	57845	55476.9	48622.1	51046.3	48710.7	52097.8	48659.1	48709.8	49351.2	48628.4	48628.1	2368.13									784.45	44360	43208	38231.2	39354.1	38305.1	39846.7	38275.2	38473.3	40095.8	38238.4	38237.5	1151.96										784.45	44020	43413.5	39395.9	40333.1	39459.4
	783.45	57892.5	55666.1	48594.4	51086.7	48682.2	52248.1	48631.1	48680.6	49296.9	48600.7	48600.3	2226.41									784.4	44862.5	43192.3	38216.8	39365.4	38290.1	39888.9	38260.5	38454.2	40003.6	38224	38223.1	1670.21										784.4	44507.5	43409	39384.8	40343.3	39447.8
	783.4	58280	55870.8	48566.4	51129.8	48653.5	52409.5	48602.9	48651.2	49243.8	48572.8	48572.4	2409.21									784.35	44882.5	43182.8	38201.2	39376.5	38273.8	39933.2	38244.6	38433.9	39913.2	38208.3	38207.4	1699.72										784.35	45102.5	43409.2	39372.4	40353.2	39434.9
	783.35	58315	56090.9	48537.3	51174.7	48623.6	52582	48573.5	48620.6	49190.7	48543.6	48543.2	2224.05									784.3	44805	43180.8	38185.5	39388.3	38257.4	39980.8	38228.5	38413.8	39825.9	38192.6	38191.7	1624.16										784.3	45152.5	43414.1	39358.7	40362.2	39420.5
	783.3	58917.5	56327.7	48507.9	51222.6	48593.5	52766.6	48543.8	48589.8	49138.6	48514.2	48513.8	2589.77									784.25	44982.5	43187	38169.9	39401.3	38241.2	40032.4	38212.6	38393.9	39741.8	38177	38176.1	1795.53										784.25	45445	43425	39344.8	40372	39406
	783.25	59110	56580.4	48476.6	51272.1	48561.5	52962.6	48512.3	48557.2	49085.7	48482.8	48482.5	2529.61									784.2	45402.5	43200.8	38153.9	39414.8	38224.6	40087.5	38196.3	38373.7	39660.2	38161	38160.1	2201.66										784.2	45070	43441.7	39330.1	40381.8	39390.8
	783.2	59067.5	56850.9	48444.7	51324.5	48528.9	53171.6	48480.1	48524	49033.3	48450.9	48450.5	2216.63									784.15	45075	43222.2	38136.9	39428.4	38206.9	40146	38178.9	38352.6	39580.6	38143.9	38143.1	1852.84										784.15	44820	43466	39316.3	40393.4	39376.5
	783.15	59010	57140.6	48412.8	51380.8	48496.3	53394.8	48447.9	48490.8	48981.9	48418.9	48418.6	1869.42									784.1	45050	43253.1	38120.6	39443.8	38190	40210.1	38162.3	38332.3	39504.4	38127.6	38126.7	1796.93										784.1	45210	43497.8	39303.1	40406.5	39362.7
	783.1	59927.5	57450.7	48380.9	51441.4	48463.8	53633.2	48415.9	48457.7	48931.5	48387.1	48386.7	2476.82									784.05	45882.5	43293.1	38104.3	39460.4	38173.1	40279.2	38145.7	38312.1	39431.1	38111.2	38110.4	2589.43										784.05	45267.5	43535.9	39288.9	40419.6	39348
	783.05	60117.5	57778.1	48346.3	51503.5	48428.4	53883.7	48380.9	48421.8	48879.2	48352.4	48352	2339.43									784	46345	43340.5	38086.1	39476.2	38154.2	40351.7	38127.1	38290.1	39358.4	38092.9	38092.1	3004.46										784	45282.5	43581.3	39274.5	40433.5	39333.1
	783	59765	58126	48310.9	51569.6	48392.4	54149	48345.3	48385.2	48827.1	48317	48316.6	1639.03									783.95	45897.5	43396.7	38066.7	39492.1	38134.2	40429	38107.4	38267	39287.2	38073.5	38072.7	2500.77										783.95	45167.5	43634.4	39260.1	40448.3	39318.2
	782.95	60577.5	58496.6	48276.5	51641.8	48357.3	54431.2	48310.7	48349.7	48776.8	48282.6	48282.2	2080.88									783.9	46300	43464.2	38048.3	39510.4	38115.2	40513.6	38088.7	38245.1	39219.5	38055.1	38054.3	2835.81										783.9	45777.5	43695.8	39245.9	40464.5	39303.5
	782.9	60112.5	58887.1	48239.6	51716.9	48319.7	54726.9	48273.5	48311.6	48724.6	48245.6	48245.2	1225.44									783.85	46312.5	43541.5	38028.9	39529.2	38095.3	40604.2	38069	38222.2	39153.2	38035.7	38034.9	2771.03										783.85	45992.5	43764.2	39230.2	40480.5	39287.3
	782.85	60595	59302.2	48203.9	51799.2	48283.4	55040.5	48237.6	48274.8	48674.5	48209.9	48209.5	1292.84									783.8	46580	43629.7	38009.4	39549.3	38075.2	40701.8	38049.3	38199.4	39089.1	38016.2	38015.4	2950.3										783.8	46162.5	43840.8	39213.9	40497	39270.5
	782.8	61202.5	59738.4	48166.7	51886.2	48245.5	55368.3	48200.1	48236.5	48623.5	48172.6	48172.3	1464.13									783.75	46335	43728.9	37989.3	39570.3	38054.6	40806.5	38028.8	38175.9	39026.5	37996	37995.2	2606.12										783.75	45935	43926.1	39197.2	40514.4	39253.3
	782.75	61792.5	60196.1	48127.5	51978.1	48205.7	55710.2	48160.7	48196.3	48571.1	48133.4	48133.1	1596.41									783.7	46417.5	43840.7	37969.7	39593.5	38034.4	40920	38008.9	38153.1	38966.6	37976.4	37975.6	2576.76										783.7	46015	44021.4	39181.1	40533.6	39236.7
	782.7	62410	60675.5	48086.5	52075.5	48164.1	56065.7	48119.5	48154.2	48517.5	48092.4	48092	1734.47									783.65	46417.5	43965.1	37949.8	39618.2	38014	41042.2	37988.8	38130.2	38908.4	37956.5	37955.7	2452.45										783.65	46062.5	44126.4	39164.6	40554.1	39219.8
	782.65	62127.5	61176.5	48043.4	52178.9	48120.4	56434.2	48076.2	48110.2	48462.5	48049.3	48049	950.981									783.6	46535	44102.8	37930	39644.7	37993.6	41173.8	37968.6	38107.2	38852.1	37936.6	37935.8	2432.25										783.6	46330	44241.8	39148.1	40575.9	39202.7
	782.6	62670	61702.2	48001.2	52291.9	48077.5	56818	48033.7	48066.9	48408.7	48007	48006.7	967.777									783.55	47075	44253.8	37909.8	39672.8	37972.8	41315	37948.1	38084	38797.4	37916.3	37915.6	2821.22										783.55	46320	44367.1	39130.8	40598.6	39185
	782.55	62787.5	62248.2	47957.1	52412.5	48032.8	57212.2	47989.4	48021.8	48353.6	47962.9	47962.6	539.254									783.5	47540	44417.9	37888.2	39701.6	37950.7	41465.4	37926.3	38059.6	38743.1	37894.8	37894	3122.07										783.5	46275	44503.7	39113.5	40622.9	39167.2
	782.5	63297.5	62815.7	47912.6	52542.9	47987.7	57617.1	47944.6	47976.3	48298.6	47918.3	47918	481.797									783.45	47250	44596	37865.6	39731.3	37927.5	41625.8	37903.4	38034.1	38689.3	37872.1	37871.3	2653.98										783.45	46062.5	44652.2	39096.3	40649.1	39149.6
	782.45	63912.5	63402.3	47866.3	52682.8	47940.9	58029.3	47898.2	47929.2	48242.2	47872.1	47871.8	510.238									783.4	47395	44790.4	37843.5	39764.1	37905	41798.7	37881.1	38009.3	38637.7	37850	37849.2	2604.57										783.4	47025	44813.3	39079.6	40677.6	39132.4
	782.4	64957.5	64006	47818.1	52833.1	47892.1	58446.1	47849.8	47880.1	48184.4	47823.9	47823.6	951.477									783.35	47495	45001.1	37821.1	39798.9	37882	41983.8	37858.3	37984.2	38587.1	37827.5	37826.8	2493.86										783.35	47132.5	44985.1	39060.5	40705.8	39112.9
	782.35	64342.5	64624.5	47766.7	52993.8	47840.1	58863.4	47798.1	47827.7	48123.6	47772.4	47772.1	-281.981									783.3	48092.5	45228.3	37798.4	39835.9	37858.8	42181.3	37835.3	37958.8	38537.8	37804.8	37804.1	2864.18										783.3	46940	45169.6	39041.1	40735.8	39093
	782.3	65337.5	65258.5	47716.9	53170.5	47789.7	59281.6	47748.1	47777.1	48064.9	47722.6	47722.2	79.0117									783.25	48162.5	45471.8	37774.2	39874.2	37834.1	42391	37810.9	37932.1	38488.3	37780.6	37779.8	2690.74										783.25	46925	45368.3	39022.1	40768.4	39073.6
	782.25	65582.5	65901	47663.9	53360	47736.2	59691.8	47694.9	47723.3	48003.4	47669.6	47669.3	-318.508									783.2	48325	45733.4	37749.8	39915.2	37809.2	42614.5	37786.2	37905.2	38439.9	37756.1	37755.4	2591.64										783.2	47120	45581.2	39003.1	40803.3	39054.2
	782.2	65430	66550.8	47610.1	53566.1	47681.8	60091.6	47640.9	47668.6	47941.4	47615.7	47615.4	-1120.81									783.15	48560	46013.6	37724.9	39958.9	37783.9	42852.3	37761.1	37877.9	38392.2	37731.2	37730.6	2546.43										783.15	47045	45808.5	38983.6	40840.3	39034.3
	782.15	66625	67205.1	47556.6	53791.6	47627.8	60476.5	47587.2	47614.3	47879.9	47562.2	47561.9	-580.148									783.1	48422.5	46313.3	37699.5	40005.4	37758	43105	37735.4	37850	38345	37705.8	37705.1	2109.22										783.1	47445	46051.6	38964.2	40880.2	39014.5
	782.1	67105	67856.5	47499.3	54034.4	47569.9	60837	47529.7	47556.2	47815	47504.9	47504.6	-751.484									783.05	48952.5	46633.2	37674.3	40055.7	37732.3	43373.3	37710	37822.5	38299.2	37680.6	37679.9	2319.3										783.05	47032.5	46309.1	38943.9	40921.9	38993.7
	782.05	67317.5	68500.7	47440.4	54297.9	47510.5	61167.8	47470.6	47496.5	47748.8	47446	47445.7	-1183.21									783	49450	46972.7	37647.8	40108.5	37705.3	43656.2	37683.2	37793.7	38253	37654	37653.3	2477.27										783	47665	46583.9	38924.4	40967.7	38973.9
	782	67777.5	69134.8	47380.7	54585.2	47450.3	61463.5	47410.7	47436.1	47681.9	47386.2	47386	-1357.31									782.95	49352.5	47332.5	37620.1	40164.2	37677.2	43954.3	37655.3	37763.8	38206.6	37626.3	37625.6	2019.99										782.95	48295	46873.9	38903.4	41015.2	38952.4
	781.95	68160	69753.6	47319.5	54897.7	47388.5	61716.9	47349.2	47374.1	47613.8	47325	47324.7	-1593.59									782.9	49695	47714.4	37592.5	40224.4	37649.1	44269.1	37627.5	37734	38161.2	37598.7	37598	1980.59										782.9	48242.5	47179.6	38880.8	41064.8	38929.5
	781.9	68947.5	70353.2	47256.9	55237.8	47325.4	61921.9	47286.4	47310.7	47544.6	47262.3	47262.1	-1405.67									782.85	49912.5	48118.3	37564.1	40288.8	37620.2	44600.2	37598.8	37703.5	38115.8	37570.2	37569.6	1794.15										782.85	48397.5	47503.3	38858.4	41118.4	38906.6
	781.85	69070	70929.8	47191.7	55607.3	47259.7	62071.8	47221.1	47244.8	47473.1	47197.2	47196.9	-1859.78									782.8	50235	48543.9	37535.1	40357.7	37590.8	44946.9	37569.5	37672.4	38070.7	37541.2	37540.6	1691.12										782.8	48630	47844.2	38835.4	41175.6	38883.3
	781.8	69755	71481.5	47126	56009.5	47193.5	62163.2	47155.2	47178.4	47401.2	47131.4	47131.2	-1726.48									782.75	50342.5	48991.4	37505.3	40431.3	37560.5	45309.2	37539.5	37640.5	38025.4	37511.3	37510.7	1351.06										782.75	48767.5	48202.6	38811.9	41236.7	38859.4
	781.75	70920	72006.3	47058	56445.9	47125	62191	47087	47109.8	47327.3	47063.4	47063.2	-1086.28									782.7	50192.5	49461.6	37475.1	40510.8	37529.9	45687.2	37509.1	37608.4	37980.5	37481.2	37480.5	730.918										782.7	48470	48579	38788	41302.3	38835.1
	781.7	71877.5	72503.1	46986.4	56917.7	47052.9	62151.5	47015.2	47037.4	47249.8	46991.7	46991.5	-625.602									782.65	51322.5	49954.7	37445.3	40597.2	37499.6	46080.8	37479	37576.5	37936.5	37451.3	37450.6	1367.77										782.65	49277.5	48974.6	38764.7	41374	38811.4
	781.65	71852.5	72974.5	46911.6	57428.2	46977.6	62044.6	46940.2	46962	47169.5	46916.9	46916.7	-1121.97									782.6	51460	50468.2	37412.7	40688.2	37466.6	46486.7	37446.1	37542	37890.4	37418.6	37418	991.828										782.6	48987.5	49387.1	38739.4	41449.5	38785.8
	781.6	72392.5	73427.6	46836.7	57984.1	46902.2	61873.7	46865.1	46886.4	47089.2	46842	46841.8	-1035.11									782.55	51532.5	51002.2	37379.7	40786.7	37433.2	46904.8	37412.9	37507.2	37844.6	37385.6	37385	530.25										782.55	49242.5	49818	38714.8	41531.9	38760.8
	781.55	73930	73864.7	46759.9	58584.9	46825	61639.8	46788.2	46809	47007.2	46765.2	46765	65.3359									782.5	51660	51556.8	37346.4	40893.5	37399.5	47334.1	37379.4	37472.1	37799	37352.3	37351.7	103.25										782.5	49845	50266	38689.5	41620.5	38735.2
	781.5	74217.5	74289.8	46678.3	59231.2	46742.9	61343.3	46706.4	46726.8	46920.5	46683.6	46683.3	-72.25									782.45	52207.5	52130.2	37312.8	41009.4	37365.5	47772.3	37345.6	37436.7	37753.6	37318.7	37318.1	77.3164										782.45	49997.5	50729.8	38662.7	41715.1	38708
	781.45	74720	74714.3	46595.6	59929.6	46659.7	60993	46623.5	46643.4	46832.9	46600.8	46600.6	5.71875									782.4	52497.5	52719.8	37277.8	41134.3	37330.1	48215.8	37310.4	37399.9	37707.2	37283.7	37283.1	-222.269										782.4	50000	51209.6	38635.5	41817.6	38680.4
	781.4	75917.5	75146	46511.1	60682	46574.8	60593.9	46538.8	46558.3	46743.6	46516.3	46516.1	771.516									782.35	52937.5	53324.6	37242.1	41269.9	37294	48662.6	37274.4	37362.5	37660.6	37247.9	37247.3	-387.129										782.35	50985	51705.2	38608.2	41929.2	38652.8
	781.35	76625	75592.4	46422.8	61490.2	46486	60149.7	46450.3	46469.4	46650.6	46428	46427.8	1032.61									782.3	53137.5	53940.1	37205.2	41416.6	37256.7	49107.3	37237.3	37323.9	37613.3	37211	37210.4	-802.547										782.3	50757.5	52211.5	38578.4	42048.1	38622.7
	781.3	77115	76062.6	46332.1	62355.9	46394.8	59669.3	46359.4	46378.1	46555.4	46337.2	46337	1052.39									782.25	53440	54564	37167.8	41576.2	37218.9	49546.6	37199.7	37284.9	37565.8	37173.6	37173	-1124.04										782.25	51232.5	52730.4	38549.2	42178.3	38593.1
	781.25	77677.5	76566.7	46239.6	63282.9	46301.9	59159.6	46266.8	46285.1	46458.6	46244.8	46244.5	1110.81									782.2	54422.5	55192.5	37129.6	41749.8	37180.3	49975.2	37161.3	37245	37517.9	37135.3	37134.7	-769.996										782.2	51607.5	53257.9	38518.7	42319.2	38562.2
	781.2	78937.5	77112.6	46145.2	64272.7	46207	58626.7	46172.2	46190.1	46359.9	46150.3	46150.1	1824.86									782.15	54982.5	55819.5	37089	41937.1	37139.3	50385.8	37120.4	37202.8	37468	37094.7	37094.1	-836.992										782.15	51655	53791.9	38487.2	42472.2	38530.5
	781.15	78955	77705.8	46046.7	65324.8	46108.1	58074.6	46073.6	46091.1	46257.3	46051.8	46051.6	1249.19									782.1	54570	56442.1	37046.9	42140.9	37096.9	50773.7	37078.2	37159.2	37417	37052.6	37052.1	-1872.06										782.1	51635	54330.9	38455.6	42639.4	38498.5
	781.1	79475	78357.1	45947.9	66445.1	46008.8	57512	45974.5	45991.7	46154.5	45952.9	45952.7	1117.85									782.05	55097.5	57055.8	37005.8	42364.4	37055.3	51133.6	37036.8	37116.6	37367.2	37011.4	37010.9	-1958.28										782.05	52050	54870.5	38423.9	42821.9	38466.5
	781.05	80660	79068.4	45847.2	67629.4	45907.7	56943.4	45873.7	45890.4	46049.9	45852.2	45852	1591.56									782	55795	57654.1	36963.3	42607.3	37012.5	51456.9	36994.1	37072.6	37316.4	36968.9	36968.3	-1859.12										782	52770	55407.1	38391.2	43020.3	38433.4
	781	80945	79842.1	45742.6	68876.2	45802.7	56370.5	45768.9	45785.3	45941.5	45747.6	45747.4	1102.89									781.95	56682.5	58231.7	36919.1	42871.1	36967.9	51736.5	36949.7	37026.9	37264.2	36924.7	36924.1	-1549.17										781.95	52672.5	55936.2	38356.6	43235.3	38398.6
	780.95	82112.5	80682.7	45636.9	70186.6	45696.5	55799.9	45663	45679.1	45832.1	45641.9	45641.7	1429.82									781.9	56700	58783.3	36872.6	43157.2	36921.1	51965.5	36903.1	36979	37210	36878.2	36877.7	-2083.29										781.9	53542.5	56456.4	38322.2	43470.5	38363.8
	780.9	82860	81587.4	45527.3	71554.5	45586.5	55231.8	45553.3	45569	45719	45532.3	45532.1	1272.56									781.85	56862.5	59307.8	36826.1	43469.8	36874.1	52140.2	36856.3	36931.1	37156	36831.6	36831.1	-2445.28										781.85	53690	56962.6	38285.7	43725.7	38327
	780.85	84215	82556.7	45415.2	72978.4	45474	54669.8	45441	45456.4	45603.4	45420.1	45419.9	1658.28									781.8	57545	59800.4	36779	43810	36826.7	52254.8	36809.1	36882.6	37101.7	36784.5	36784	-2255.42										781.8	54182.5	57452.2	38248.6	44003.7	38289.6
	780.8	84572.5	83581.3	45298.6	74445.7	45357.1	54114.9	45324.3	45339.4	45483.4	45303.6	45303.4	991.203									781.75	57545	60259	36730.2	44178.9	36777.6	52304.7	36760.1	36832.5	37045.9	36735.7	36735.2	-2714										781.75	54265	57922.5	38210.3	44305.7	38251.1
	780.75	85750	84657.9	45180.7	75952.2	45238.7	53571.4	45206.2	45220.9	45362.2	45185.6	45185.4	1092.1									781.7	58425	60684.9	36681.3	44580.3	36728.4	52288.9	36711	36782.3	36990.2	36686.8	36686.3	-2259.86										781.7	55845	58372.8	38171.8	44634.7	38212.2
	780.7	86620	85773.4	45058.8	77483.6	45116.4	53038.1	45084.2	45098.6	45237.1	45063.7	45063.5	846.547									781.65	58995	61077.3	36630.3	45014.3	36676.9	52204.7	36659.7	36729.9	36932.6	36635.7	36635.2	-2082.32										781.65	56040	58798.8	38129.3	44989.1	38169.4
	780.65	87620	86914.9	44934	79025.8	44991.2	52516.7	44959.2	44973.3	45109.1	44938.8	44938.7	705.109									781.6	59420	61440.5	36577.7	45484.5	36624.1	52053.4	36607	36676.1	36873.8	36583.2	36582.6	-2020.52										781.6	56225	59204.6	38086.3	45374.7	38126.1
	780.6	88442.5	88065.8	44805.8	80562.2	44862.6	52007	44830.8	44844.6	44977.9	44810.6	44810.4	376.719									781.55	60325	61778.3	36524.1	45992.1	36570.1	51838	36553.2	36621.2	36814	36529.5	36529	-1453.35										781.55	57287.5	59590.6	38042.7	45792.5	38082.2
	780.55	88522.5	89202.2	44674.7	82067.7	44731.1	51510.9	44699.6	44713.1	44843.8	44679.5	44679.3	-679.703									781.5	60840	62096.1	36468.2	46538.6	36513.9	51561	36497.1	36564.1	36752.1	36473.6	36473.1	-1256.09										781.5	58132.5	59957.6	37996.4	46242.9	38035.7
	780.5	89067.5	90303	44543	83521.2	44599.1	51030.3	44567.8	44581	44709.2	44547.8	44547.6	-1235.51									781.45	61405	62401.7	36410.9	47127.1	36456.3	51228.4	36439.7	36505.6	36689.1	36416.3	36415.8	-996.664										781.45	58522.5	60310	37948	46728.3	37987
	780.45	89435	91338.6	44409.3	84893.3	44464.9	50563.9	44433.9	44446.8	44572.7	44414	44413.9	-1903.62									781.4	62615	62702.7	36352.2	47759.4	36397.2	50845.8	36380.8	36445.8	36624.8	36357.6	36357.1	-87.7383										781.4	59127.5	60653.4	37898.6	47251.8	37937.3
	780.4	90672.5	92278.9	44274	86153.9	44329.3	50112.1	44298.5	44311.2	44434.7	44278.8	44278.6	-1606.42									781.35	63277.5	63006.5	36290.6	48436.6	36335.2	50417.9	36318.9	36382.9	36557.7	36295.9	36295.4	271.039										781.35	60277.5	60993.2	37847.6	47815.3	37886
	780.35	91247.5	93090.1	44134.7	87269.9	44189.6	49671.7	44159	44171.4	44292.6	44139.4	44139.2	-1842.65									781.3	63017.5	63321.5	36227.2	49159.6	36271.5	49953.4	36255.3	36318.4	36489	36232.4	36231.9	-304.016										781.3	61225	61332.9	37793.7	48417.7	37831.8
	780.3	91605	93739.9	43993.2	88208.3	44047.7	49245.1	44017.3	44029.5	44148.5	43997.9	43997.7	-2134.88									781.25	63887.5	63658.5	36164.2	49932.8	36208.3	49461.1	36192.2	36254.3	36421	36169.5	36169	228.984										781.25	61115	61679.8	37737.4	49061.5	37775.2
	780.25	91950	94199.7	43850.1	88941.5	43904.3	48832.2	43874.2	43886.1	44002.9	43854.8	43854.7	-2249.68									781.2	64842.5	64022.2	36099.1	50754.3	36142.9	48944.7	36126.9	36188.1	36350.9	36104.4	36103.9	820.324										781.2	62117.5	62042.5	37681.2	49750.4	37718.8
	780.2	91755	94443.2	43705.7	89443.7	43759.5	48432.5	43729.6	43741.2	43855.9	43710.3	43710.2	-2688.21									781.15	65392.5	64418.8	36031.6	51624.2	36075.1	48410.4	36059.2	36119.5	36278.6	36036.8	36036.3	973.691										781.15	62972.5	62424.1	37622.5	50482.5	37659.8
	780.15	92620	94451.3	43561.3	89696.1	43614.8	48047.3	43585.1	43596.5	43709.2	43566	43565.8	-1831.3									781.1	66162.5	64855.3	35962.7	52544.3	36005.8	47864.1	35990.1	36049.5	36204.9	35967.8	35967.4	1307.17										781.1	63915	62831	37561.6	51259.3	37598.6
	780.1	92407.5	94207.1	43414	89682.6	43467.1	47672.5	43437.6	43448.7	43559.4	43418.6	43418.5	-1799.62									781.05	66237.5	65333.9	35891.7	53510.6	35934.6	47311.7	35919	35977.6	36129.4	35896.9	35896.4	903.57										781.05	65097.5	63266.1	37498.2	52078.3	37535
	780.05	93182.5	93709.1	43266.8	89401.9	43319.6	47311.3	43290.3	43301.2	43410	43271.4	43271.3	-526.625									781	67105	65859.1	35820.5	54523.7	35863	46758.4	35847.6	35905.2	36053.7	35825.6	35825.1	1245.88										781	66180	63732.8	37431.9	52938.8	37468.5
	780	92642.5	92958.2	43116.9	88855.6	43169.3	46960	43140.2	43150.9	43257.8	43121.5	43121.3	-315.734									780.95	68400	66429.6	35747	55578.4	35789.2	46206.5	35773.9	35830.8	35975.9	35752.1	35751.6	1970.45										780.95	66932.5	64233.3	37362.8	53838.9	37399.1
	779.95	92427.5	91970.7	42968.2	88060.5	43020.2	46621.9	42991.3	43001.8	43106.8	42972.7	42972.6	456.797									780.9	68892.5	67042.6	35670.3	56669	35712.2	45657.9	35697.1	35753.1	35895	35675.4	35674.9	1849.92										780.9	67920	64768.9	37291.8	54776.2	37327.8
	779.9	92427.5	90765.2	42819.6	87035.9	42871.3	46295.4	42842.7	42852.9	42956.1	42824.2	42824	1662.3									780.85	69952.5	67697.1	35592.3	57792.1	35633.9	45116.8	35618.9	35674.1	35812.9	35597.3	35596.9	2255.45										780.85	68692.5	65338.1	37218.2	55746.8	37254
	779.85	91710	89364.8	42670.6	85805.8	42722	45979.1	42693.5	42703.5	42804.9	42675.1	42675	2345.17									780.8	70477.5	68383.4	35511.6	58935	35552.9	44585	35538	35592.4	35728.2	35516.6	35516.1	2094.1										780.8	69222.5	65936.4	37142.6	56742.3	37178.1
	779.8	90527.5	87804.1	42523.3	84404.8	42574.3	45675	42546.1	42555.9	42655.6	42527.8	42527.7	2723.37									780.75	70767.5	69094.5	35429.4	60089.3	35470.5	44065	35455.7	35509.4	35642.2	35434.4	35434	1672.98										780.75	70060	66559.1	37065.5	57756.2	37100.8
	779.75	89445	86114.3	42379.1	82865	42429.8	45383.8	42401.8	42411.3	42509.4	42383.6	42383.5	3330.67									780.7	71592.5	69818.7	35346.4	61242.2	35387.2	43558.5	35372.6	35425.4	35555.4	35351.4	35351	1773.8										780.7	71122.5	67196.9	36986.2	58777.4	37021.2
	779.7	88730	84326.5	42237.7	81217.9	42288.1	45104.4	42260.3	42269.6	42366	42242.2	42242.1	4403.53									780.65	72720	70539.5	35261.3	62376.2	35301.8	43065.2	35287.2	35339.4	35466.6	35266.3	35265.8	2180.53										780.65	71667.5	67837.8	36904.2	59792.3	36939
	779.65	86545	82469.5	42098.1	79493	42148.2	44835.4	42120.5	42129.7	42224.5	42102.6	42102.4	4075.47									780.6	72910	71238.9	35173.3	63473.1	35213.6	42584.6	35199.1	35250.6	35375.1	35178.3	35177.8	1671.14										780.6	71680	68469.7	36820.6	60788.1	36855.2
	779.6	85335	80573.4	41964.6	77721.1	42014.3	44580.5	41986.9	41995.8	42089.1	41969	41968.9	4761.59									780.55	73642.5	71896.2	35084.7	64510.9	35124.6	42120.3	35110.3	35161	35283	35089.6	35089.2	1746.32										780.55	72125	69075.1	36736.8	61745.4	36771.2
	779.55	83150	78664.1	41834.3	75928.2	41883.8	44336.5	41856.5	41865.2	41957	41838.7	41838.6	4485.87									780.5	74127.5	72488	34994.1	65466.5	35033.8	41670.7	35019.6	35069.6	35189	34999	34998.6	1639.5										780.5	72547.5	69634.4	36651.8	62644.4	36685.9
	779.5	81600	76763.7	41710.2	74137	41759.3	44105.7	41732.2	41740.8	41831.1	41714.6	41714.5	4836.31									780.45	74732.5	72990.6	34902.2	66316	34941.6	41236.4	34927.5	34976.9	35093.8	34907.1	34906.7	1741.94										780.45	72860	70126.3	36565.6	63463.3	36599.4
	779.45	79522.5	74888	41590.4	72364	41639.2	43885.8	41612.3	41620.7	41709.5	41594.8	41594.7	4634.5									780.4	74205	73379	34808.7	67034.7	34847.8	40817.1	34833.8	34882.5	34997	34813.5	34813.1	826.039										780.4	72682.5	70528.7	36478.3	64179.7	36512
	779.4	77400	73053.1	41476.5	70625.5	41525	43677.9	41498.2	41506.4	41593.8	41480.8	41480.7	4346.92									780.35	74522.5	73632.9	34716.1	67602.9	34755	40414.7	34741.2	34789.1	34901.3	34721	34720.5	889.641										780.35	72632.5	70821.2	36391.3	64773.4	36424.8
	779.35	75420	71268.6	41368.6	68931.8	41416.8	43481.7	41390.2	41398.2	41484.2	41372.9	41372.8	4151.45									780.3	74480	73728.9	34622.6	67996.7	34661.3	40027.8	34647.5	34694.8	34804.7	34627.4	34627	751.047										780.3	72597.5	70982	36304.2	65221.9	36337.4
	779.3	73385	69546.8	41266.3	67295.3	41314.2	43296.5	41287.8	41295.7	41380.3	41270.6	41270.5	3838.2									780.25	74175	73652.4	34529	68202.2	34567.4	39656.4	34553.8	34600.4	34708.1	34533.8	34533.4	522.594										780.25	70842.5	70994.2	36217	65508.6	36250
	779.25	71102.5	67892.4	41169.8	65721.3	41217.4	43122	41191.2	41198.9	41282.2	41174.1	41174	3210.08									780.2	74770	73393.4	34435.9	68209.9	34474	39300.7	34460.5	34506.5	34612.1	34440.7	34440.3	1376.63										780.2	70387.5	70849.1	36133.8	65625	36166.6
	779.2	69145	66310.6	41079.9	64215.3	41127.2	42958.8	41101.2	41108.7	41190.7	41084.2	41084.1	2834.36									780.15	74162.5	72945.8	34341.2	68014.4	34379	38958	34365.6	34411	34514.5	34345.9	34345.5	1216.73										780.15	70022.5	70536.4	36051.5	65561.1	36084.1
	779.15	67510	64803.4	40995.6	62779.4	41042.6	42805.3	41016.8	41024.1	41104.8	40999.9	40999.8	2706.6									780.1	73757.5	72314.6	34247.6	67621.2	34285.2	38630.3	34271.9	34316.7	34418.2	34252.4	34252	1442.91										780.1	68555	70054.4	35969.9	65315.7	36002.2
	779.1	65355	63369.7	40916	61413.2	40962.7	42660.4	40937	40944.2	41023.7	40920.2	40920.1	1985.34									780.05	73487.5	71510.1	34154.8	67040.9	34192.2	38317.3	34179	34223.2	34322.6	34159.6	34159.2	1977.39										780.05	68060	69412	35891.6	64897.5	35923.7
	779.05	63725	62014.8	40842.6	60122.1	40889	42525.5	40863.5	40870.5	40948.8	40846.8	40846.7	1710.2									780	72285	70546.6	34062.4	66288.5	34099.6	38017.6	34086.5	34130.1	34227.6	34067.2	34066.8	1738.36										780	66152.5	68617.9	35814.3	64315.8	35846.2
	779	61437.5	60735.1	40773.9	58902.7	40820	42398.6	40794.7	40801.5	40878.6	40778.1	40778	702.367									779.95	70425	69446	33972.7	65386.5	34009.6	37733	33996.6	34039.6	34135.2	33977.4	33977	979.023										779.95	65035	67691.5	35741.4	63590.4	35773.1
	778.95	59187.5	59531.6	40711.8	57756.3	40757.6	42281.6	40732.5	40739.2	40815.1	40716	40715.9	-344.078									779.9	69350	68232.1	33887.1	64359.4	33923.7	37464.2	33910.8	33953.3	34047.1	33891.7	33891.3	1117.86										779.9	62895	66650.6	35671	62739.5	35702.5
	778.9	58022.5	58402.4	40656.3	56681.3	40701.9	42174	40676.9	40683.4	40758.2	40660.5	40660.4	-379.922									779.85	68397.5	66925.6	33803.8	63228.7	33840.2	37208.8	33827.4	33869.3	33961.3	33808.4	33808	1471.89										779.85	62035	65517.7	35605.6	61786.4	35636.9
	778.85	56567.5	57341.2	40604.1	55671.6	40649.4	42072.4	40624.6	40631	40704.7	40608.3	40608.2	-773.703									779.8	67352.5	65552.9	33722.5	62020.9	33758.7	36966.2	33746	33787.3	33877.6	33727.1	33726.8	1799.56										779.8	60390	64314.7	35542.1	60752.9	35573.2
	778.8	55590	56348.9	40556.2	54728.2	40601.2	41977.6	40576.5	40582.8	40655.4	40560.3	40560.2	-758.898									779.75	65800	64135.6	33643.5	60758.4	33679.5	36735.8	33666.8	33707.7	33796.3	33648.1	33647.8	1664.36										779.75	59237.5	63063.8	35482.4	59661.9	35513.2
	778.75	54757.5	55420.2	40511	53846	40555.8	41887.9	40531.3	40537.4	40608.9	40515.2	40515.1	-662.734									779.7	63532.5	62695.6	33568	59463.7	33603.7	36518.3	33591.2	33631.5	33718.4	33572.6	33572.2	836.859										779.7	57007.5	61784	35425.3	58532.7	35456
	778.7	53447.5	54552	40468.2	53022.1	40512.7	41802.8	40488.4	40494.4	40564.8	40472.4	40472.2	-1104.52									779.65	62427.5	61252.9	33497.6	58157.5	33533.1	36314.8	33520.7	33560.5	33645.8	33502.2	33501.8	1174.56										779.65	55585	60495.7	35373.4	57386.3	35403.9
	778.65	52382.5	53742.8	40429.3	52255.1	40473.4	41723.5	40449.3	40455.1	40524.6	40433.3	40433.2	-1360.31									779.6	60725	59818.8	33429.7	56851.6	33464.9	36121.9	33452.6	33491.9	33575.6	33434.2	33433.8	906.207										779.6	53970	59211.1	35324.8	56235.6	35355.1
	778.6	51177.5	52988.1	40393.3	51540.8	40437.3	41649.1	40413.3	40419	40487.4	40397.4	40397.3	-1810.6									779.55	58890	58410.9	33365.6	55563.9	33400.6	35940.7	33388.3	33427.1	33509.3	33370.1	33369.7	479.094										779.55	52832.5	57946.6	35280.1	55096.9	35310.2
	778.55	50302.5	52287.1	40361	50878.3	40404.6	41580.1	40380.8	40386.3	40453.8	40365	40364.9	-1984.62									779.5	56332.5	57038.3	33305.6	54304.3	33340.4	35771	33328.3	33366.6	33447.3	33310.1	33309.8	-705.852										779.5	51552.5	56710.1	35237.9	53978.9	35267.8
	778.5	49587.5	51635	40331.1	50263.1	40374.5	41515.2	40350.8	40356.2	40422.7	40335.1	40335.1	-2047.52									779.45	55360	55710.9	33251.5	53083	33286.1	35613.9	33274.1	33311.8	33391.1	33256	33255.7	-350.945										779.45	50130	55510.3	35198.7	52890.6	35228.4
	778.45	48375	51028.4	40303.3	49691.8	40346.4	41453.9	40322.9	40328.2	40393.8	40307.3	40307.2	-2653.42									779.4	53720	54431.1	33199.6	51902.8	33234	35465.3	33222	33259.3	33337.2	33204.1	33203.7	-711.086										779.4	49275	54353.7	35162.8	51839	35192.3
	778.4	48027.5	50466	40279.1	49163.1	40321.9	41397.6	40298.5	40303.7	40368.4	40283.1	40283	-2438.46									779.35	52637.5	53203.3	33151.4	50769	33185.6	35326.2	33173.7	33210.5	33287	33155.8	33155.5	-565.832										779.35	48285	53242.3	35128.9	50826.6	35158.2
	778.35	47165	49941.7	40255.8	48671.3	40298.4	41343.6	40275.2	40280.2	40343.9	40259.8	40259.7	-2776.68									779.3	51232.5	52032.2	33105.6	49686.1	33139.6	35195.1	33127.8	33164.2	33239.3	33110.1	33109.7	-799.676										779.3	46962.5	52182.2	35097.3	49859.4	35126.4
	778.3	46535	49455.7	40235	48216.5	40277.4	41293.4	40254.3	40259.3	40322.1	40239	40238.9	-2920.7									779.25	49837.5	50918.7	33063.1	48655.6	33096.8	35072.2	33085.1	33121	33194.8	33067.5	33067.1	-1081.16										779.25	46332.5	51174.7	35068.8	48939.6	35097.7
	778.25	45970	49004.1	40216.1	47794.8	40258.2	41246.3	40235.3	40240.1	40302.1	40220.1	40220	-3034.13									779.2	48030	49863.5	33023.7	47678.8	33057.2	34957.3	33045.6	33081	33153.5	33028.1	33027.7	-1833.54										779.2	45830	50219.1	35041.7	48066.5	35070.5
	778.2	45547.5	48584.3	40198.8	47403.8	40240.7	41201.9	40217.9	40222.6	40283.7	40202.8	40202.7	-3036.81									779.15	47447.5	48867.8	32988.4	46757	33021.7	34850.9	33010.2	33045.2	33116.5	32992.8	32992.4	-1420.29										779.15	44702.5	49315.3	35015.8	47240.6	35044.4
	778.15	45025	48193.5	40182.8	47040.7	40224.4	41159.8	40201.7	40206.3	40266.6	40186.7	40186.6	-3168.53									779.1	46035	47926.8	32954.5	45885.9	32987.6	34749.8	32976.1	33010.7	33080.7	32958.8	32958.5	-1891.84										779.1	43977.5	48463.4	34992.5	46462.2	35020.9
	778.1	44332.5	47829.5	40168.2	46703.3	40209.6	41120.2	40187.1	40191.6	40251	40172.1	40172.1	-3497.02									779.05	44710	47043.8	32923.7	45068.8	32956.6	34655.7	32945.3	32979.4	33048.2	32928.1	32927.7	-2333.76										779.05	42762.5	47663.5	34970.9	45731.5	34999.2
	778.05	44387.5	47491.6	40155.7	46391	40196.8	41083.7	40174.5	40178.9	40237.5	40159.6	40159.5	-3104.08									779	43845	46215.7	32896.1	44303.2	32928.8	34568.2	32917.5	32951.2	33018.8	32900.4	32900	-2370.72										779	42107.5	46914.3	34952.2	45047.8	34980.3
	778	44107.5	47175.1	40143	46099.3	40183.9	41047.8	40161.7	40165.9	40223.8	40146.9	40146.8	-3067.62									778.95	43295	45439.9	32870.3	43586.5	32902.8	34485.9	32891.6	32925	32991.4	32874.6	32874.3	-2144.89										778.95	41630	46213.1	34935	44408.4	34962.9
	777.95	43812.5	46879.4	40131.1	45827.5	40171.8	41013.5	40149.7	40153.8	40210.9	40134.9	40134.9	-3066.9									778.9	42040	44713.6	32845.8	42916.3	32878.2	34407.8	32867	32900	32965.3	32850.1	32849.8	-2673.55										778.9	41007.5	45557.5	34918.9	43811.4	34946.6
	777.9	43397.5	46602.8	40120	45573.9	40160.5	40981	40138.5	40142.6	40198.9	40123.9	40123.8	-3205.31									778.85	42122.5	44035.4	32824.3	42291.5	32856.4	34335.4	32845.3	32877.9	32942.1	32828.5	32828.2	-1912.94										778.85	40360	44945.1	34904.2	43254.6	34931.8
	777.85	43170	46343.9	40110.2	45337.3	40150.4	40950.4	40128.6	40132.5	40188.1	40114	40113.9	-3173.91									778.8	40700	43401.8	32802.4	41708.5	32834.3	34265.3	32823.4	32855.5	32918.7	32806.7	32806.3	-2701.8										778.8	40265	44375.5	34891.1	42737.5	34918.6
	777.8	43277.5	46101.4	40101	45116.2	40141	40921.2	40119.3	40123.2	40178	40104.8	40104.8	-2823.88									778.75	39882.5	42813	32783.9	41167.9	32815.6	34200.9	32804.7	32836.5	32898.6	32788.1	32787.8	-2930.51										778.75	39885	43844.5	34878.2	42256.3	34905.5
	777.75	42822.5	45872.6	40091.4	44908.2	40131.2	40892.3	40109.6	40113.4	40167.6	40095.3	40095.2	-3050.1									778.7	40005	42265.3	32767.2	40666.2	32798.7	34140.7	32787.9	32819.3	32880.4	32771.4	32771.1	-2260.34										778.7	39197.5	43350.4	34866.2	41809.7	34893.3
	777.7	42395	45658.1	40083.2	44713.8	40122.8	40865.5	40101.3	40105	40158.5	40087	40087	-3263.12									778.65	38652.5	41754.2	32750.2	40198.9	32781.5	34082.2	32770.8	32801.8	32861.9	32754.4	32754.1	-3101.73										778.65	38350	42892	34855.8	41396.3	34882.7
	777.65	42867.5	45456.8	40076.3	44531.9	40115.6	40840.5	40094.3	40097.9	40150.7	40080.1	40080	-2589.31									778.6	38322.5	41280.3	32736.3	39766.8	32767.5	34028.8	32756.8	32787.5	32846.6	32740.5	32740.2	-2957.81										778.6	37867.5	42466.9	34847.4	41014.1	34874.2
	777.6	42865	45264.8	40067.9	44358.7	40107	40814.7	40085.8	40089.3	40141.4	40071.7	40071.6	-2399.77									778.55	38032.5	40840.1	32723.2	39366.5	32754.2	33977.9	32743.6	32773.9	32832	32727.4	32727	-2807.55										778.55	37835	42073.2	34840.1	40661.2	34866.7
	777.55	42872.5	45083	40059.5	44195.1	40098.4	40789.5	40077.3	40080.7	40132.2	40063.3	40063.2	-2210.52									778.5	37197.5	40430.5	32710.7	38995.3	32741.5	33929.4	32731	32760.9	32818.2	32714.9	32714.6	-3233.04										778.5	37702.5	41707.1	34832.9	40334.1	34859.4
	777.5	42210	44910.5	40051.1	44040.2	40089.7	40764.8	40068.8	40072.1	40122.9	40054.8	40054.7	-2700.5									778.45	37235	40050.9	32700.2	38652.3	32730.8	33884.4	32720.4	32749.9	32806.2	32704.3	32704	-2815.93										778.45	37475	41367.1	34826	40031.3	34852.3
	777.45	41807.5	44748.5	40044.6	43895.3	40083	40742.6	40062.2	40065.4	40115.6	40048.3	40048.2	-2941.02									778.4	36975	39697.2	32689.5	38333.6	32720	33840.8	32709.6	32738.8	32794.2	32693.7	32693.3	-2722.15										778.4	37580	41051.2	34819.7	39751	34845.8
	777.4	42180	44595.6	40039.3	43759	40077.5	40722	40056.8	40060	40109.5	40043	40042.9	-2415.64									778.35	36270	39367.6	32679.5	38037.8	32709.7	33799.1	32699.4	32728.3	32782.9	32683.6	32683.3	-3097.57										778.35	37177.5	40756.8	34813	39490.6	34839
	777.35	41790	44448.8	40032.9	43628.2	40070.8	40700.8	40050.3	40053.4	40102.2	40036.6	40036.5	-2658.78									778.3	35902.5	39062.2	32671	37764.7	32701.1	33760.4	32690.9	32719.4	32773.1	32675.1	32674.8	-3159.68										778.3	36732.5	40483.8	34807.4	39250.2	34833.2
	777.3	41892.5	44310.1	40027.6	43505	40065.3	40681.3	40044.9	40047.9	40096.2	40031.3	40031.2	-2417.57									778.25	35700	38778	32663.5	37511.6	32693.3	33723.7	32683.2	32711.4	32764.3	32667.5	32667.2	-3078.02										778.25	36440	40230.6	34802.7	39028.2	34828.4
	777.25	41925	44177.3	40022	43387.4	40059.5	40661.8	40039.2	40042.2	40089.8	40025.6	40025.6	-2252.35									778.2	34885	38513.1	32656.3	37276.6	32686	33688.7	32676	32703.8	32755.9	32660.4	32660.1	-3628.09										778.2	36467.5	39995.1	34798.8	38822.6	34824.3
	777.2	41555	44050.4	40016.3	43275.1	40053.6	40642.7	40033.4	40036.3	40083.4	40019.9	40019.9	-2495.4									778.15	35120	38267.3	32651.1	37059.5	32680.6	33656.7	32670.6	32698.2	32749.4	32655.1	32654.8	-3147.3										778.15	36337.5	39775.2	34794.8	38631.4	34820.2
	777.15	41265	43930.1	40011.7	43169	40048.8	40625.1	40028.8	40031.5	40078	40015.3	40015.2	-2665.06									778.1	35090	38036.5	32645.3	36856.5	32674.7	33625.1	32664.7	32692	32742.4	32649.3	32649	-2946.52										778.1	36042.5	39569.7	34791.1	38453.6	34816.3
	777.1	41380	43815.6	40007.9	43068.3	40044.8	40608.7	40024.9	40027.6	40073.5	40011.5	40011.4	-2435.56									778.05	35072.5	37820.6	32639.6	36667.2	32668.8	33594.6	32658.9	32685.8	32735.5	32643.5	32643.3	-2748.09										778.05	36657.5	39378.4	34788.1	38288.8	34813.2
	777.05	41350	43705.7	40003.8	42971.9	40040.5	40592.3	40020.7	40023.3	40068.7	40007.4	40007.3	-2355.67									778	35007.5	37618	32633.8	36490.3	32662.9	33565	32653	32679.7	32728.6	32637.8	32637.5	-2610.49										778	36035	39197.6	34783.6	38133.6	34808.5
	777	41702.5	43600.4	39999.7	42879.6	40036.2	40576.4	40016.6	40019.1	40063.9	40003.3	40003.3	-1897.86									777.95	35152.5	37427.7	32628.3	36324.9	32657.1	33536.5	32647.4	32673.7	32721.9	32632.2	32631.9	-2275.24										777.95	36252.5	39029.3	34780.6	37989.9	34805.4
	776.95	41572.5	43498.2	39994.6	42790.1	40030.9	40559.8	40011.4	40013.8	40058.1	39998.2	39998.1	-1925.73									777.9	34582.5	37248.3	32622.3	36169.4	32651	33508.4	32641.3	32667.4	32714.8	32626.3	32626	-2665.84										777.9	36107.5	38870.7	34777	37854.9	34801.7
	776.9	41962.5	43400.5	39989.9	42704.7	40026	40543.9	40006.5	40008.9	40052.7	39993.4	39993.4	-1437.96									777.85	34077.5	37080.3	32617.7	36024.6	32646.3	33482.4	32636.6	32662.4	32709.1	32621.7	32621.4	-3002.82										777.85	35772.5	38721.4	34773.8	37728.5	34798.3
	776.85	41695	43305.2	39983.9	42621.4	40019.9	40527.1	40000.5	40002.8	40046.1	39987.5	39987.4	-1610.18									777.8	33965	36923.1	32614.3	35889.7	32642.7	33458.4	32633.1	32658.6	32704.6	32618.2	32617.9	-2958.11										777.8	36040	38581.6	34771.4	37610.8	34795.8
	776.8	41352.5	43214.3	39978.8	42542.2	40014.5	40511.4	39995.3	39997.5	40040.3	39982.3	39982.3	-1861.83									777.75	33915	36774.8	32611.1	35763	32639.3	33435.4	32629.8	32655	32700.4	32615	32614.8	-2859.81										777.75	35955	38448.9	34768.4	37499.4	34792.6
	776.75	41055	43127.8	39974.7	42467.1	40010.2	40497.1	39991.1	39993.2	40035.5	39978.2	39978.2	-2072.85									777.7	34037.5	36634.6	32608.1	35643.7	32636.1	33413.1	32626.7	32651.6	32696.3	32612	32611.7	-2597.08										777.7	35480	38323.6	34765.5	37394.6	34789.6
	776.7	41200	43045.4	39971.4	42395.7	40006.8	40483.9	39987.8	39989.9	40031.6	39974.9	39974.9	-1845.44									777.65	33850	36501.4	32604.7	35530.7	32632.6	33391.2	32623.2	32647.8	32691.9	32608.6	32608.3	-2651.39										777.65	35877.5	38206.1	34763.8	37296.9	34787.8
	776.65	40792.5	42965.6	39967.7	42326.6	40002.9	40470.5	39984	39986	40027.3	39971.2	39971.2	-2173.1									777.6	33710	36375.3	32601.8	35424.2	32629.5	33370.4	32620.2	32644.5	32687.9	32605.6	32605.4	-2665.27										777.6	35467.5	38093.5	34761.2	37203.5	34785
	776.6	40815	42889.7	39965.3	42261.2	40000.2	40458.6	39981.4	39983.4	40024.2	39968.7	39968.7	-2074.73									777.55	34072.5	36255.9	32599.2	35323.8	32626.8	33350.4	32617.5	32641.6	32684.3	32603	32602.8	-2183.36										777.55	35427.5	37987.6	34759.4	37116.2	34783.1
	776.55	41392.5	42816.6	39962.7	42198.3	39997.5	40446.9	39978.8	39980.7	40021.1	39966.2	39966.1	-1424.09									777.5	33655	36141.4	32595.7	35227.6	32623.1	33330.2	32614	32637.8	32679.9	32599.5	32599.3	-2486.39										777.5	36092.5	37887	34757.8	37033.6	34781.4
	776.5	40790	42744.3	39958.4	42135.9	39993	40433.7	39974.4	39976.3	40016.2	39961.9	39961.8	-1954.3									777.45	33785	36033.3	32593.2	35137.3	32620.5	33311.6	32611.4	32634.9	32676.5	32597	32596.8	-2248.27										777.45	36182.5	37789.6	34754.6	36953.6	34778.1
	776.45	40670	42676.2	39955.9	42077.6	39990.3	40422.5	39971.9	39973.6	40013.1	39959.4	39959.3	-2006.24									777.4	33335	35929.8	32590.4	35051.1	32617.5	33293.1	32608.5	32631.8	32672.7	32594.2	32594	-2594.83										777.4	35947.5	37696.5	34751.2	36877.3	34774.5
	776.4	41017.5	42610.9	39953.8	42021.6	39988	40412	39969.6	39971.3	40010.3	39957.2	39957.2	-1593.38									777.35	33615	35832	32588.7	34970	32615.6	33276.1	32606.7	32629.7	32670	32592.5	32592.2	-2216.96										777.35	35250	37608	34748.3	36805.1	34771.5
	776.35	40737.5	42546.6	39950.6	41966.6	39984.6	40400.6	39966.4	39968	40006.6	39954	39954	-1809.12									777.3	34020	35737.9	32586.3	34892.1	32613.1	33259	32604.2	32626.9	32666.7	32590	32589.8	-1717.89										777.3	35395	37525.2	34747.1	36738	34770.2
	776.3	40422.5	42485.4	39948.2	41914.3	39982.1	40390.2	39963.9	39965.5	40003.6	39951.6	39951.6	-2062.87									777.25	33687.5	35646.9	32582.9	34816.9	32609.6	33241.4	32600.7	32623.2	32662.5	32586.7	32586.4	-1959.42										777.25	35677.5	37445.6	34745.6	36673.8	34768.5
	776.25	40427.5	42427.1	39946.8	41864.8	39980.5	40381	39962.4	39964	40001.7	39950.2	39950.2	-1999.59									777.2	33477.5	35560.5	32580.3	34745.8	32606.8	33225	32598	32620.3	32659	32584	32583.8	-2083.01										777.2	35367.5	37368.7	34743.3	36611.8	34766.1
	776.2	40852.5	42370.7	39945.3	41816.9	39978.8	40372	39960.9	39962.4	39999.7	39948.7	39948.7	-1518.21									777.15	33292.5	35478.2	32578.2	34678.2	32604.6	33209.5	32595.8	32617.9	32656	32581.9	32581.7	-2185.65										777.15	35495	37295.8	34741.8	36553.2	34764.5
	776.15	40805	42314.9	39942.6	41769.5	39975.9	40361.9	39958.1	39959.5	39996.4	39946	39946	-1509.9									777.1	33320	35399.5	32576.5	34614	32602.8	33194.9	32594	32615.9	32653.5	32580.2	32580	-2079.48										777.1	35115	37225.5	34740	36496.9	34762.6
	776.1	40315	42260.9	39940	41723.6	39973.2	40352.1	39955.4	39956.8	39993.3	39943.4	39943.3	-1945.93									777.05	33090	35324	32574.8	34552.5	32600.9	33180.6	32592.2	32613.8	32650.9	32578.5	32578.2	-2233.99										777.05	35147.5	37158.9	34739.1	36443.9	34761.5
	776.05	40185	42210.2	39938.9	41680.8	39971.9	40343.9	39954.2	39955.6	39991.6	39942.2	39942.2	-2025.15									777	33322.5	35252	32573.6	34494.1	32599.5	33167.1	32590.9	32612.3	32648.8	32577.2	32577	-1929.49										777	35110	37095	34738.1	36393.2	34760.4
	776	40282.5	42161.4	39938.2	41639.8	39971	40336.3	39953.4	39954.7	39990.4	39941.5	39941.5	-1878.89																															776.95	35395	37033.6	34737.2	36344.6	34759.4
	775.95	40662.5	42113.9	39937.1	41599.8	39969.8	40328.6	39952.3	39953.5	39988.8	39940.4	39940.4	-1451.37																															776.9	35605	36974	34735.7	36297.4	34757.7
	775.9	40565	42066.7	39934.9	41560	39967.4	40319.9	39950.1	39951.2	39986.1	39938.2	39938.2	-1501.67																															776.85	35032.5	36916	34733.6	36251.5	34755.5
	775.85	40657.5	42021.1	39933.1	41521.7	39965.3	40311.7	39948.1	39949.2	39983.8	39936.3	39936.3	-1363.63																															776.8	34967.5	36861.5	34732.9	36208.8	34754.7
	775.8	40382.5	41976.7	39930.9	41484.4	39963	40303.3	39945.9	39946.9	39981.1	39934.2	39934.1	-1594.21																															776.75	34880	36809.3	34732.3	36168	34754
	775.75	40255	41934.4	39929.5	41449	39961.5	40295.9	39944.4	39945.4	39979.3	39932.8	39932.8	-1679.41																															776.7	34872.5	36759.1	34731.9	36129	34753.5
	775.7	40095	41893.7	39928.6	41415	39960.3	40289.1	39943.4	39944.3	39977.8	39931.8	39931.8	-1798.73																															776.65	34775	36710.8	34731.6	36091.5	34753.1
	775.65	40105	41854.7	39928.1	41382.6	39959.7	40282.8	39942.8	39943.7	39976.8	39931.3	39931.3	-1749.73																															776.6	35377.5	36664.4	34731.5	36055.6	34752.8
	775.6	40617.5	41816.8	39927.5	41351.2	39959	40276.6	39942.2	39943.1	39975.8	39930.8	39930.7	-1199.31																															776.55	35517.5	36618.2	34729.9	36019.7	34751.2
	775.55	40377.5	41778.5	39925.4	41319.2	39956.8	40269.1	39940.1	39940.9	39973.3	39928.7	39928.7	-1400.98																															776.5	35295	36573.3	34728.1	35984.8	34749.2
	775.5	40420	41741.9	39924.1	41288.8	39955.2	40262.3	39938.7	39939.4	39971.5	39927.3	39927.3	-1321.93																															776.45	35405	36530.4	34726.7	35951.6	34747.7
	775.45	40370	41706.3	39922.6	41259.2	39953.6	40255.6	39937.1	39937.8	39969.6	39925.8	39925.8	-1336.27																															776.4	34887.5	36488.7	34725.1	35919.3	34745.9
	775.4	40210	41671.7	39921.2	41230.5	39952.1	40249.2	39935.7	39936.4	39967.8	39924.4	39924.4	-1461.74																															776.35	34727.5	36449.5	34724.7	35889.4	34745.4
	775.35	40085	41638.6	39920.4	41203.2	39951.1	40243.3	39934.8	39935.4	39966.5	39923.6	39923.6	-1553.58																															776.3	35422.5	36412	34724.7	35860.9	34745.3
	775.3	39797.5	41606.7	39919.9	41177	39950.4	40237.9	39934.2	39934.8	39965.6	39923.1	39923	-1809.23																															776.25	34735	36374.2	34723	35831.8	34743.5
	775.25	39452.5	41576.6	39920.3	41152.4	39950.6	40233.5	39934.5	39935.1	39965.5	39923.4	39923.4	-2124.14																															776.2	34840	36339.1	34723	35805.3	34743.4
	775.2	39940	41548.4	39921.7	41129.7	39951.9	40230.2	39935.8	39936.4	39966.5	39924.8	39924.8	-1608.41																															776.15	35195	36304.9	34722.7	35779.5	34743
	775.15	40025	41519.5	39921.6	41106.1	39951.7	40225.6	39935.7	39936.2	39966.1	39924.7	39924.7	-1494.54																															776.1	35172.5	36270.9	34721.5	35753.6	34741.8
	775.1	40490	41491.2	39921.3	41082.9	39951.2	40220.8	39935.3	39935.8	39965.4	39924.4	39924.4	-1001.15																															776.05	34965	36238.1	34720.5	35728.7	34740.6
	775.05	40152.5	41462.2	39919.6	41059.1	39949.4	40214.7	39933.6	39934	39963.2	39922.7	39922.7	-1309.65																															776	34747.5	36206.7	34719.9	35705.1	34739.9
	775	40210	41434.9	39918.9	41036.8	39948.5	40209.7	39932.8	39933.2	39962.2	39922	39922	-1516																															775.95	34980	36176.8	34719.8	35682.8	34739.7
																																												775.9	34760	36147.3	34719.2	35660.6	34739
																																												775.85	35567.5	36119.2	34719.1	35639.7	34738.8
																																												775.8	35242.5	36089.9	34717	35617.5	34736.7
																																												775.75	35005	36062.3	34715.8	35596.7	34735.3
																																												775.7	35092.5	36036	34715.1	35577.2	34734.5
																																												775.65	35380	36010.2	34714.2	35558	34733.5
																																												775.6	35730	35984.5	34712.6	35538.6	34731.8
																																												775.55	34790	35958.6	34710.1	35519	34729.2
																																												775.5	34702.5	35935.6	34709.9	35502.2	34729
																																												775.45	35340	35913.5	34710	35486.1	34728.9
																																												775.4	35320	35890.4	34708.4	35468.9	34727.3
																																												775.35	34720	35868	34707	35452.2	34725.7
																																												775.3	34442.5	35847.6	34706.9	35437.4	34725.6
																																												775.25	34787.5	35828.4	34707.6	35423.7	34726.1
																																												775.2	34812.5	35808.9	34707.4	35409.6	34725.8
																																												775.15	34730	35789.9	34707.1	35395.9	34725.5
																																												775.1	34550	35771.5	34707.1	35382.7	34725.4
																																												775.05	34690	35754.1	34707.5	35370.3	34725.6
																																												775	34707.5	35736.8	34707.5	35357.9	34725.6
[truncated: 31 more columns]

## Sheet: Fig.1e XPS (O1s)
MnCoOx-0.1	B.E.(eV)	Raw Intensity	Peak Sum	Background	Peak 1	Peak 2	Peak 3	difference		MnCoOx-0.5	B.E.(eV)	Raw Intensity	Peak Sum	Background	Peak 1	Peak 2	Peak 3	difference			MnCoOx-2.0	B.E.(eV)	Raw Intensity	Peak Sum	Background	Peak 1	Peak 2	Peak 3	difference			MnO2	B.E.(eV)	Raw Intensity	Peak Sum	Background	Peak 1	Peak 2	Peak 3	difference
	537	302435	303702	303107	303452	303279	303185	-1266.53			537.019	124078	124776	124191	124635	124333	124191	-698.969				537.005	36010	36697.6	36118.9	36428	36311.3	36196.1	-687.578				537	302435	303702	303107	303452	303279	303185	-1266.53
	536.95	302110	303713	303109	303459	303284	303188	-1603.25			536.969	124015	124786	124191	124642	124335	124191	-770.273				536.955	36115	36707.5	36119.1	36432.7	36314.9	36198.2	-592.527				536.95	302110	303713	303109	303459	303284	303188	-1603.25
	536.9	301835	303726	303112	303467	303291	303193	-1891.19			536.919	124280	124795	124192	124648	124338	124192	-514.75				536.905	35955	36717.5	36119.2	36437.3	36318.4	36200.1	-762.492				536.9	301835	303726	303112	303467	303291	303193	-1891.19
	536.85	301885	303740	303116	303475	303298	303199	-1855.19			536.869	123914	124804	124192	124655	124341	124192	-890.156				536.855	36185	36728.1	36119.5	36442.4	36322.4	36202.4	-543.09				536.85	301885	303740	303116	303475	303298	303199	-1855.19
	536.8	301955	303754	303119	303484	303305	303204	-1799.28			536.819	123987	124814	124192	124662	124344	124192	-827.273				536.805	35835	36738.4	36119.4	36447	36325.9	36204.3	-903.434				536.8	301955	303754	303119	303484	303305	303204	-1799.28
	536.75	302040	303768	303123	303492	303312	303210	-1728.53			536.769	124078	124824	124193	124670	124347	124193	-746.789				536.755	35835	36749.9	36120.1	36452.5	36330.4	36207.1	-914.867				536.75	302040	303768	303123	303492	303312	303210	-1728.53
	536.7	302265	303783	303126	303501	303318	303215	-1517.81			536.719	123841	124834	124193	124677	124350	124193	-993.523				536.705	36125	36761.6	36120.7	36458.2	36334.9	36209.9	-636.602				536.7	302265	303783	303126	303501	303318	303215	-1517.81
	536.65	302200	303797	303128	303509	303325	303220	-1596.81			536.669	124032	124846	124194	124685	124354	124194	-813.211				536.655	35935	36772.9	36120.7	36463.3	36338.9	36212.2	-837.945				536.65	302200	303797	303128	303509	303325	303220	-1596.81
	536.6	302115	303811	303131	303517	303331	303225	-1696.25			536.619	124241	124856	124194	124693	124357	124194	-615.102				536.605	36090	36785.1	36121.2	36468.9	36343.5	36215	-695.066				536.6	302115	303811	303131	303517	303331	303225	-1696.25
	536.55	302065	303826	303134	303525	303338	303230	-1761.28			536.569	124236	124867	124194	124700	124360	124194	-631.031				536.555	35980	36797.2	36121.2	36474.3	36347.8	36217.5	-817.156				536.55	302065	303826	303134	303525	303338	303230	-1761.28
	536.5	302040	303842	303137	303534	303345	303236	-1801.81			536.519	124207	124878	124194	124708	124364	124194	-670.281				536.505	36215	36809.8	36121.6	36480.1	36352.5	36220.4	-594.832				536.5	302040	303842	303137	303534	303345	303236	-1801.81
	536.45	301830	303858	303140	303543	303353	303242	-2027.84			536.469	124270	124889	124194	124716	124367	124194	-619.234				536.455	36590	36822.3	36121.3	36485.5	36356.7	36222.8	-232.305				536.45	301830	303858	303140	303543	303353	303242	-2027.84
	536.4	302120	303875	303144	303553	303361	303248	-1754.78			536.419	123892	124900	124194	124724	124370	124194	-1008.4				536.405	36070	36834.3	36120.2	36490.1	36360.2	36224.4	-764.269				536.4	302120	303875	303144	303553	303361	303248	-1754.78
	536.35	302030	303891	303147	303562	303368	303254	-1861.31			536.369	123762	124912	124194	124733	124374	124194	-1150.62				536.355	36095	36847.8	36120.3	36496.1	36365.1	36227.4	-752.828				536.35	302030	303891	303147	303562	303368	303254	-1861.31
	536.3	301930	303908	303150	303572	303376	303260	-1978.53			536.319	124005	124926	124195	124742	124379	124195	-920.93				536.305	36235	36861.8	36120.4	36502.2	36370	36230.4	-626.754				536.3	301930	303908	303150	303572	303376	303260	-1978.53
	536.25	301965	303926	303153	303582	303384	303267	-1961.41			536.269	124078	124938	124196	124751	124383	124196	-860.75				536.255	36300	36875.7	36120.1	36508	36374.7	36233.3	-575.734				536.25	301965	303926	303153	303582	303384	303267	-1961.41
	536.2	302075	303945	303157	303592	303393	303273	-1869.66			536.219	124230	124951	124196	124760	124387	124196	-721.625				536.205	35970	36890	36119.7	36513.9	36379.5	36236.1	-920.004				536.2	302075	303945	303157	303592	303393	303273	-1869.66
	536.15	302085	303963	303160	303602	303401	303280	-1878.09			536.169	124134	124964	124196	124769	124391	124196	-830.562				536.155	36265	36905.5	36120.1	36520.7	36385.2	36239.8	-640.496				536.15	302085	303963	303160	303602	303401	303280	-1878.09
	536.1	301995	303982	303163	303612	303410	303287	-1987			536.119	123846	124978	124196	124779	124395	124196	-1131.31				536.105	36455	36920.8	36119.7	36526.9	36390.3	36243	-465.762				536.1	301995	303982	303163	303612	303410	303287	-1987
	536.05	302045	304002	303166	303622	303418	303294	-1956.59			536.069	123942	124992	124197	124789	124400	124197	-1049.77				536.055	36335	36936.1	36118.9	36532.9	36395.2	36245.9	-601.094				536.05	302045	304002	303166	303622	303418	303294	-1956.59
	536	302175	304022	303169	303632	303427	303301	-1846.59			536.019	124382	125007	124197	124799	124405	124197	-625.109				536.005	36075	36952.2	36118.4	36539.3	36400.5	36249.2	-877.195				536	302175	304022	303169	303632	303427	303301	-1846.59
	535.95	301980	304042	303172	303643	303436	303308	-2061.81			535.969	124032	125021	124197	124809	124409	124197	-988.602				535.955	36900	36969.4	36118.5	36546.5	36406.7	36253.3	-69.4414				535.95	301980	304042	303172	303643	303436	303308	-2061.81
	535.9	302345	304063	303176	303654	303445	303315	-1718.16			535.919	124072	125036	124197	124820	124414	124197	-963.867				535.905	36895	36985.3	36116.7	36552	36411	36255.7	-90.3008				535.9	302345	304063	303176	303654	303445	303315	-1718.16
	535.85	302170	304084	303178	303664	303454	303322	-1914.06			535.869	124162	125052	124198	124830	124419	124198	-889.57				535.855	36710	37001.8	36114.8	36557.6	36415.6	36258.2	-291.754				535.85	302170	304084	303178	303664	303454	303322	-1914.06
	535.8	302150	304106	303181	303675	303463	303330	-1956.12			535.819	124213	125067	124198	124841	124424	124198	-854.641				535.805	36715	37019.3	36113.4	36563.9	36420.8	36261.4	-304.277				535.8	302150	304106	303181	303675	303463	303330	-1956.12
	535.75	302345	304129	303184	303686	303473	303338	-1783.88			535.769	124342	125084	124198	124852	124428	124198	-740.922				535.755	36585	37037.4	36112	36570.3	36426.3	36264.8	-452.394				535.75	302345	304129	303184	303686	303473	303338	-1783.88
	535.7	302445	304152	303186	303697	303482	303345	-1706.75			535.719	124263	125100	124197	124864	124433	124197	-836.289				535.705	36915	37056.5	36110.9	36577.3	36432.2	36268.8	-141.5				535.7	302445	304152	303186	303697	303482	303345	-1706.75
	535.65	302145	304175	303188	303708	303492	303353	-2030.09			535.669	124202	125117	124197	124875	124439	124197	-914.633				535.655	36875	37075.5	36109	36583.7	36437.7	36272.2	-200.519				535.65	302145	304175	303188	303708	303492	303353	-2030.09
	535.6	302050	304200	303191	303719	303502	303361	-2150.06			535.619	124382	125134	124197	124887	124444	124197	-752.469				535.605	36580	37095.4	36107.2	36590.4	36443.4	36276	-515.367				535.6	302050	304200	303191	303719	303502	303361	-2150.06
	535.55	302070	304226	303195	303732	303513	303370	-2156.09			535.569	124354	125152	124197	124899	124450	124197	-797.766				535.555	36705	37116.7	36106.1	36598	36450.1	36280.7	-411.719				535.55	302070	304226	303195	303732	303513	303370	-2156.09
	535.5	302515	304253	303198	303744	303524	303380	-1737.91			535.519	124472	125170	124196	124911	124455	124196	-697.734				535.505	36605	37138.6	36104.7	36605.6	36456.8	36285.5	-533.566				535.5	302515	304253	303198	303744	303524	303380	-1737.91
	535.45	302045	304279	303200	303756	303535	303388	-2234.31			535.469	124236	125189	124196	124924	124461	124196	-952.805				535.455	36875	37161.5	36103.5	36613.6	36464	36290.8	-286.496				535.45	302045	304279	303200	303756	303535	303388	-2234.31
	535.4	302165	304308	303203	303769	303547	303399	-2143.03			535.419	124184	125208	124196	124937	124467	124196	-1023.88				535.405	36930	37184.7	36101.7	36621.3	36470.9	36295.8	-254.699				535.4	302165	304308	303203	303769	303547	303399	-2143.03
	535.35	302255	304337	303206	303782	303559	303409	-2082.44			535.369	124715	125229	124196	124951	124474	124196	-513.547				535.355	36895	37208.7	36099.7	36629.1	36477.9	36301.1	-313.723				535.35	302255	304337	303206	303782	303559	303409	-2082.44
	535.3	302345	304368	303209	303795	303571	303420	-2022.59			535.319	124438	125248	124194	124964	124479	124194	-809.82				535.305	36715	37233.9	36097.8	36637.3	36485.4	36306.9	-518.867				535.3	302345	304368	303209	303795	303571	303420	-2022.59
	535.25	302735	304399	303211	303808	303583	303430	-1663.59			535.269	124157	125269	124194	124978	124486	124194	-1112.72				535.255	36880	37260.5	36096.4	36646.1	36493.6	36313.5	-380.461				535.25	302735	304399	303211	303808	303583	303430	-1663.59
	535.2	302705	304430	303213	303820	303594	303440	-1724.66			535.219	124501	125292	124194	124992	124493	124194	-791				535.205	36900	37287.8	36094.5	36654.9	36501.8	36320.2	-387.789				535.2	302705	304430	303213	303820	303594	303440	-1724.66
	535.15	302915	304462	303214	303833	303606	303451	-1547			535.169	124624	125314	124193	125007	124500	124193	-689.633				535.155	36600	37316.3	36092.6	36663.9	36510.3	36327.3	-716.269				535.15	302915	304462	303214	303833	303606	303451	-1547
	535.1	302805	304495	303215	303845	303618	303462	-1690.09			535.119	124647	125337	124192	125022	124507	124192	-689.375				535.105	36900	37346.7	36091.4	36674	36519.9	36335.7	-446.715				535.1	302805	304495	303215	303845	303618	303462	-1690.09
	535.05	302885	304530	303216	303858	303631	303473	-1644.94			535.069	124512	125360	124191	125037	124515	124191	-848.773				535.055	37140	37377.8	36089.5	36683.7	36529.2	36344	-237.84				535.05	302885	304530	303216	303858	303631	303473	-1644.94
	535	302475	304566	303217	303871	303644	303485	-2090.97			535.019	124337	125385	124191	125053	124522	124191	-1047.67				535.005	36810	37409.8	36087	36693.1	36538.4	36352.4	-599.793				535	302475	304566	303217	303871	303644	303485	-2090.97
	534.95	302630	304605	303219	303886	303658	303499	-1974.78			534.969	124980	125411	124190	125070	124531	124190	-430.625				534.955	36885	37444.1	36085.3	36703.7	36548.8	36362.2	-559.051				534.95	302630	304605	303219	303886	303658	303499	-1974.78
	534.9	303005	304645	303221	303900	303673	303513	-1639.78			534.919	124766	125436	124189	125086	124539	124189	-670.148				534.905	36805	37479.8	36083.4	36714.5	36559.5	36372.7	-674.773				534.9	303005	304645	303221	303900	303673	303513	-1639.78
	534.85	302995	304686	303222	303914	303687	303527	-1690.62			534.869	124557	125462	124187	125103	124547	124187	-905.711				534.855	37025	37517.4	36081.7	36725.8	36570.9	36384.2	-492.434				534.85	302995	304686	303222	303914	303687	303527	-1690.62
	534.8	303255	304728	303222	303928	303702	303542	-1473.41			534.819	124540	125490	124187	125121	124556	124187	-950.641				534.805	37370	37556.5	36079.5	36737.1	36582.4	36396.1	-186.523				534.8	303255	304728	303222	303928	303702	303542	-1473.41
	534.75	303280	304772	303222	303942	303716	303558	-1492.47			534.769	125093	125520	124186	125140	124566	124186	-426.742				534.755	37340	37596.8	36076.5	36747.9	36593.6	36408.2	-256.785				534.75	303280	304772	303222	303942	303716	303558	-1492.47
	534.7	303595	304819	303222	303957	303732	303574	-1223.72			534.719	125036	125548	124184	125158	124575	124184	-512.492				534.705	37405	37639.3	36073.5	36759.3	36605.4	36421.6	-234.324				534.7	303595	304819	303222	303957	303732	303574	-1223.72
	534.65	303715	304866	303221	303970	303747	303591	-1151.5			534.669	124647	125579	124182	125176	124584	124182	-931.227				534.655	37005	37684.1	36070.3	36770.9	36617.8	36436.1	-679.102				534.65	303715	304866	303221	303970	303747	303591	-1151.5
	534.6	303580	304917	303219	303984	303762	303609	-1336.69			534.619	124963	125611	124181	125197	124595	124181	-647.734				534.605	37380	37732.4	36068.1	36784	36631.7	36453	-352.43				534.6	303580	304917	303219	303984	303762	303609	-1336.69
	534.55	303600	304970	303218	303999	303779	303628	-1370.06			534.569	125228	125644	124179	125217	124606	124179	-415.422				534.555	37645	37782.8	36065	36796.7	36645.5	36470.7	-137.789				534.55	303600	304970	303218	303999	303779	303628	-1370.06
	534.5	303890	305027	303217	304014	303797	303650	-1136.56			534.519	125296	125677	124177	125237	124616	124177	-381.164				534.505	37945	37835.6	36061.3	36809.3	36659.4	36489.6	109.41				534.5	303890	305027	303217	304014	303797	303650	-1136.56
	534.45	303760	305086	303215	304029	303814	303673	-1325.66			534.469	124664	125711	124175	125258	124628	124175	-1046.98				534.455	37720	37891.1	36056.9	36821.7	36673.3	36509.8	-171.098				534.45	303760	305086	303215	304029	303814	303673	-1325.66
	534.4	304110	305149	303214	304045	303833	303698	-1039.03			534.419	125110	125749	124174	125281	124641	124174	-638.82				534.405	37440	37950.9	36052.9	36835.2	36688.7	36532.9	-510.91				534.4	304110	305149	303214	304045	303833	303698	-1039.03
	534.35	304365	305216	303211	304060	303852	303725	-850.656			534.369	125527	125786	124172	125304	124654	124172	-259.633				534.355	37930	38015.6	36049.7	36849.9	36705.6	36559.3	-85.5508				534.35	304365	305216	303211	304060	303852	303725	-850.656
	534.3	304565	305286	303208	304076	303872	303755	-721.219			534.319	125707	125825	124168	125327	124666	124168	-117.602				534.305	38180	38083.7	36045.2	36864.2	36722.3	36587.6	96.2852				534.3	304565	305286	303208	304076	303872	303755	-721.219
	534.25	304715	305362	303204	304091	303892	303787	-646.5			534.269	125521	125864	124165	125351	124679	124165	-343.141				534.255	38385	38156.3	36040.2	36878.5	36739.5	36618.7	228.711				534.25	304715	305362	303204	304091	303892	303787	-646.5
	534.2	305180	305442	303200	304106	303913	303822	-262.188			534.219	125341	125906	124162	125375	124693	124162	-565.438				534.205	38665	38234	36034.6	36892.9	36757.3	36653.1	431.012				534.2	305180	305442	303200	304106	303913	303822	-262.188
	534.15	305475	305528	303194	304121	303934	303861	-53.0938			534.169	125200	125950	124160	125402	124708	124160	-750.789				534.155	38535	38317.2	36028.4	36907.4	36775.6	36691.1	217.769				534.15	305475	305528	303194	304121	303934	303861	-53.0938
	534.1	305445	305621	303188	304136	303956	303904	-175.656			534.119	125442	125997	124157	125429	124725	124157	-554.445				534.105	38525	38407.6	36022.5	36923	36795.4	36734.2	117.375				534.1	305445	305621	303188	304136	303956	303904	-175.656
	534.05	305570	305721	303181	304151	303979	303954	-151.406			534.069	125324	126045	124154	125457	124742	124155	-720.547				534.055	38900	38505.7	36016.6	36939.4	36816.7	36782.8	394.285				534.05	305570	305721	303181	304151	303979	303954	-151.406
	534	305885	305831	303174	304167	304004	304009	54.0625			534.019	125397	126095	124152	125486	124761	124152	-697.844				534.005	39035	38611.1	36009.8	36955.7	36838.5	36836.5	423.898				534	305885	305831	303174	304167	304004	304009	54.0625
	533.95	306385	305950	303166	304182	304030	304071	435.156			533.969	125336	126147	124149	125517	124780	124149	-811.703				533.955	39250	38725.3	36002.7	36972.5	36861.7	36896.4	524.742				533.95	306385	305950	303166	304182	304030	304071	435.156
	533.9	306755	306079	303157	304197	304056	304140	676.312			533.919	125634	126202	124147	125548	124801	124147	-568.008				533.905	38700	38848.8	35995	36989.8	36886	36963.1	-148.848				533.9	306755	306079	303157	304197	304056	304140	676.312
	533.85	306640	306219	303147	304212	304084	304217	420.656			533.869	125764	126259	124144	125581	124822	124144	-495.328				533.855	39210	38984.6	35988.6	37009.2	36913.5	37039	225.441				533.85	306640	306219	303147	304212	304084	304217	420.656
	533.8	307120	306374	303137	304228	304115	304305	745.906			533.819	125736	126319	124140	125614	124845	124140	-583.312				533.805	39620	39131	35981	37028.6	36941.9	37122.5	489.019				533.8	307120	306374	303137	304228	304115	304305	745.906
	533.75	307215	306543	303126	304244	304147	304404	672.188			533.769	126136	126382	124136	125649	124869	124136	-245.859				533.755	39870	39288.9	35972.4	37047.9	36971.5	37214.3	581.106				533.75	307215	306543	303126	304244	304147	304404	672.188
	533.7	307755	306728	303114	304260	304182	304514	1026.94			533.719	126051	126447	124132	125684	124894	124132	-395.375				533.705	40100	39459.8	35963.2	37067.8	37003	37315.4	640.215				533.7	307755	306728	303114	304260	304182	304514	1026.94
	533.65	308000	306930	303101	304276	304218	304637	1070.03			533.669	126046	126515	124128	125722	124922	124128	-469.469				533.655	39755	39644.6	35953.4	37088.3	37036.6	37426.5	110.43				533.65	308000	306930	303101	304276	304218	304637	1070.03
	533.6	308675	307151	303087	304292	304258	304774	1523.84			533.619	126491	126588	124124	125761	124951	124124	-96.6328				533.605	40085	39845.5	35944.5	37110.8	37074	37549.6	239.539				533.6	308675	307151	303087	304292	304258	304774	1523.84
	533.55	308325	307391	303071	304307	304301	304925	933.75			533.569	126627	126664	124118	125800	124982	124119	-37.0469				533.555	40285	40061.9	35934.7	37133.9	37113.9	37683.4	223.121				533.55	308325	307391	303071	304307	304301	304925	933.75
	533.5	308340	307655	303056	304324	304348	305093	685.344			533.519	126176	126743	124113	125842	125015	124113	-567.555				533.505	40950	40294.2	35924.4	37157.9	37156.8	37828.3	655.805				533.5	308340	307655	303056	304324	304348	305093	685.344
	533.45	308635	307941	303040	304343	304402	305278	693.594			533.469	126051	126829	124109	125886	125052	124109	-777.398				533.455	41055	40542	35912.6	37181.7	37202.1	37983.3	513.027				533.45	308635	307941	303040	304343	304402	305278	693.594
	533.4	308655	308252	303024	304362	304460	305478	403.531			533.419	126576	126920	124104	125932	125092	124104	-343.695				533.405	40780	40806.6	35900.4	37206.8	37251.4	38149.2	-26.6328				533.4	308655	308252	303024	304362	304460	305478	403.531
	533.35	309300	308586	303008	304382	304525	305696	713.625			533.369	126762	127015	124099	125980	125134	124099	-253.266				533.355	40685	41088.8	35888.9	37234.2	37306.1	38326.2	-403.777				533.35	309300	308586	303008	304382	304525	305696	713.625
	533.3	309755	308943	302990	304403	304595	305926	811.906			533.319	126875	127116	124093	126029	125180	124093	-241.344				533.305	41130	41387.5	35877.6	37263.6	37366.3	38512.7	-257.523				533.3	309755	308943	302990	304403	304595	305926	811.906
	533.25	310025	309321	302971	304423	304672	306169	703.688			533.269	127027	127223	124087	126081	125230	124087	-196.602				533.255	41665	41699.3	35865.2	37293.8	37431.2	38704.7	-34.3086				533.25	310025	309321	302971	304423	304672	306169	703.688
	533.2	310020	309719	302951	304444	304757	306419	301.062			533.219	127050	127338	124081	126135	125283	124081	-287.742				533.205	41890	42021.9	35851.5	37324.6	37501	38899.2	-131.867				533.2	310020	309719	302951	304444	304757	306419	301.062
	533.15	310185	310133	302931	304467	304853	306674	52.2188			533.169	127507	127459	124074	126191	125342	124074	47.2969				533.155	42140	42352.5	35837.2	37356.9	37577.2	39092.8	-212.516				533.15	310185	310133	302931	304467	304853	306674	52.2188
	533.1	310290	310557	302910	304491	304959	306926	-266.938			533.119	127343	127589	124067	126250	125406	124067	-245.867				533.105	42140	42686.7	35822.3	37390.9	37660.4	39280.1	-546.656				533.1	310290	310557	302910	304491	304959	306926	-266.938
	533.05	311145	310983	302889	304517	305077	307166	162.312			533.069	127534	127728	124060	126311	125476	124060	-193.617				533.055	42520	43019.7	35807.4	37427.2	37751.9	39455.4	-499.719				533.05	311145	310983	302889	304517	305077	307166	162.312
	533	310765	311399	302865	304542	305207	307380	-633.844			533.019	127817	127876	124052	126376	125552	124052	-59.5547				533.005	42450	43343.5	35791.6	37465.1	37851.4	39610.2	-893.523				533	310765	311399	302865	304542	305207	307380	-633.844
	532.95	311305	311798	302842	304571	305352	307560	-493.281			532.969	128166	128035	124044	126444	125636	124044	131.109				532.955	43345	43652.8	35775.8	37505.7	37960.8	39737.9	-307.781				532.95	311305	311798	302842	304571	305352	307560	-493.281
	532.9	311485	312168	302818	304600	305512	307692	-682.812			532.919	128048	128205	124035	126514	125726	124035	-156.898				532.905	43370	43938.8	35758	37547.1	38078.6	39829	-568.801				532.9	311485	312168	302818	304600	305512	307692	-682.812
	532.85	311680	312500	302794	304632	305690	307765	-819.969			532.869	128296	128388	124026	126589	125825	124026	-91.7266				532.855	43430	44198.4	35740	37591.5	38207.8	39879.2	-768.453				532.85	311680	312500	302794	304632	305690	307765	-819.969
	532.8	311900	312788	302768	304665	305886	307773	-888.25			532.819	128561	128584	124017	126667	125934	124017	-22.5703				532.805	43960	44428.8	35721.8	37639	38349.2	39884.3	-468.82				532.8	311900	312788	302768	304665	305886	307773	-888.25
	532.75	312065	313032	302742	304701	306102	307714	-967.125			532.769	129108	128794	124007	126749	126051	124007	314.344				532.755	44670	44627.8	35702.4	37688.7	38502.3	39841.6	42.168				532.75	312065	313032	302742	304701	306102	307714	-967.125
	532.7	312900	313236	302715	304739	306339	307589	-335.844			532.719	129176	129018	123996	126835	126179	123996	157.43				532.705	44800	44798	35681.2	37740.4	38667.7	39752.3	2.02344				532.7	312900	313236	302715	304739	306339	307589	-335.844
	532.65	313100	313406	302686	304778	306597	307404	-306.219			532.669	129294	129259	123984	126925	126318	123984	34.4688				532.655	44780	44945.9	35659.7	37795.8	38847.6	39621.9	-165.926				532.65	313100	313406	302686	304778	306597	307404	-306.219
	532.6	313805	313557	302656	304819	306880	307171	247.938			532.619	129424	129519	123973	127021	126470	123973	-95.0781				532.605	44995	45079.4	35638.2	37855.5	39043.2	39457	-84.3828				532.6	313805	313557	302656	304819	306880	307171	247.938
	532.55	314095	313700	302624	304862	307185	306902	394.969			532.569	129723	129797	123961	127123	126635	123961	-73.4766				532.555	45520	45206.5	35616.1	37919.4	39255.2	39264.1	313.473				532.55	314095	313700	302624	304862	307185	306902	394.969
	532.5	314860	313850	302592	304908	307516	306608	1010.41			532.519	130005	130094	123948	127230	126813	123948	-89.2031				532.505	46120	45335.1	35592.7	37987	39482.8	39050.7	784.922				532.5	314860	313850	302592	304908	307516	306608	1010.41
	532.45	315050	314016	302556	304956	307872	306301	1033.81			532.469	130152	130413	123935	127343	127005	123935	-260.984				532.455	46220	45473.4	35567.8	38058.5	39727	38823.7	746.578				532.45	315050	314016	302556	304956	307872	306301	1033.81
	532.4	315005	314211	302521	305008	308255	305990	794.031			532.419	130338	130753	123922	127463	127212	123922	-415.906				532.405	46540	45630.1	35542.7	38135.5	39989.3	38590.7	909.879				532.4	315005	314211	302521	305008	308255	305990	794.031
	532.35	315245	314442	302485	305065	308665	305683	803.031			532.369	131240	131118	123908	127591	127434	123908	121.969				532.355	47075	45810.8	35516.7	38218	40269.8	38356.5	1264.15				532.35	315245	314442	302485	305065	308665	305683	803.031
	532.3	315760	314712	302449	305126	309099	305385	1047.94			532.319	131183	131505	123892	127726	127671	123892	-321.703				532.305	47190	46020.3	35489.4	38306.2	40568.4	38124.6	1169.69				532.3	315760	314712	302449	305126	309099	305385	1047.94
	532.25	316295	315023	302410	305191	309555	305098	1272.28			532.269	132063	131917	123876	127869	127924	123876	145.828				532.255	47840	46262.5	35461.8	38401.3	40885.4	37899.4	1577.51				532.25	316295	315023	302410	305191	309555	305098	1272.28
	532.2	316800	315373	302371	305260	310030	304825	1426.78			532.219	132350	132354	123858	128021	128191	123858	-3.96875				532.205	47805	46538.9	35432.6	38502.9	41219.5	37681.6	1266.13				532.2	316800	315373	302371	305260	310030	304825	1426.78
	532.15	317310	315761	302330	305334	310518	304567	1549.34			532.169	132638	132818	123839	128183	128474	123839	-179.344				532.155	48100	46852.4	35403.4	38613.3	41571.6	37474.3	1247.61				532.15	317310	315761	302330	305334	310518	304567	1549.34
	532.1	317630	316180	302287	305414	311016	304324	1449.88			532.119	133152	133308	123820	128357	128772	123820	-156.922				532.105	48620	47202.6	35373.4	38732.4	41939.5	37277.5	1417.38				532.1	317630	316180	302287	305414	311016	304324	1449.88
	532.05	317870	316623	302243	305500	311512	304097	1246.88			532.069	133744	133824	123800	128542	129082	123800	-80.8906				532.055	48790	47588.9	35342.1	38861	42321.3	37090.9	1201.08				532.05	317870	316623	302243	305500	311512	304097	1246.88
	532	318055	317080	302198	305593	311997	303886	975.031			532.019	134111	134366	123778	128741	129403	123778	-255.344				532.005	49035	48009.5	35310.4	39000.3	42714.3	36915.6	1025.5				532	318055	317080	302198	305593	311997	303886	975.031
	531.95	317860	317538	302153	305695	312460	303689	321.875			531.969	134460	134933	123756	128955	129733	123756	-472.438				531.955	49790	48462.1	35278	39151.5	43115.3	36751.2	1327.94				531.95	317860	317538	302153	305695	312460	303689	321.875
	531.9	318605	317984	302108	305806	312885	303508	621			531.919	134911	135522	123732	129186	130068	123732	-611.578				531.905	49825	48941.8	35243.7	39314.8	43518.4	36596.1	883.234				531.9	318605	317984	302108	305806	312885	303508	621
	531.85	318745	318399	302060	305926	313256	303338	345.625			531.869	135667	136134	123708	129436	130406	123708	-467.609				531.855	50155	49445.7	35209.3	39493.2	43919.7	36451.3	709.348				531.85	318745	318399	302060	305926	313256	303338	345.625
	531.8	318660	318769	302013	306056	313557	303181	-108.75			531.819	135926	136763	123682	129707	130737	123682	-836.344				531.805	50480	49968	35174	39688.1	44312.4	36315.5	511.969				531.8	318660	318769	302013	306056	313557	303181	-108.75
	531.75	318585	319078	301965	306199	313774	303035	-493.406			531.769	136439	137406	123655	130002	131059	123655	-966.359				531.755	50420	50500.9	35137.9	39901	44687.3	36188.4	-80.9531				531.75	318585	319078	301965	306199	313774	303035	-493.406
	531.7	318675	319316	301918	306356	313895	302900	-641.031			531.719	137009	138059	123627	130324	131362	123627	-1049.45				531.705	50430	51038.7	35101.8	40135.2	45037.1	36070	-608.731				531.7	318675	319316	301918	306356	313895	302900	-641.031
	531.65	318360	319473	301870	306528	313911	302774	-1113.25			531.669	137573	138717	123598	130676	131638	123598	-1143.94				531.655	50885	51573.7	35065.6	40393.5	45351.9	35959.4	-688.656				531.65	318360	319473	301870	306528	313911	302774	-1113.25
	531.6	318875	319549	301822	306717	313820	302657	-673.656			531.619	138391	139376	123567	131064	131880	123567	-985.719				531.605	50900	52097.4	35028.2	40678	45620.9	35855	-1197.37				531.6	318875	319549	301822	306717	313820	302657	-673.656
	531.55	318530	319543	301774	306923	313621	302546	-1012.75			531.569	138521	140032	123535	131490	132077	123535	-1511.08				531.555	51510	52605.2	34990.8	40994.1	45835.7	35757	-1095.23				531.55	318530	319543	301774	306923	313621	302546	-1012.75
	531.5	319255	319467	301726	307150	313326	302443	-212.031			531.519	139338	140682	123502	131962	132222	123502	-1343.47				531.505	51755	53089.9	34951.8	41344.1	45985.9	35663.6	-1334.95				531.5	319255	319467	301726	307150	313326	302443	-212.031
	531.45	318975	319332	301676	307399	312941	302343	-356.781			531.469	140027	141325	123468	132484	132309	123468	-1298.72				531.455	52260	53551.2	34912.1	41734.9	46065.7	35574.8	-1291.19				531.45	318975	319332	301676	307399	312941	302343	-356.781
	531.4	319075	319157	301626	307675	312486	302249	-81.875			531.419	140911	141964	123432	133065	132331	123432	-1052.83				531.405	52545	53989.9	34871.2	42172.6	46070	35489.6	-1444.88				531.4	319075	319157	301626	307675	312486	302249	-81.875
	531.35	318425	318960	301576	307980	311973	302159	-534.812			531.369	141425	142604	123394	133712	132286	123394	-1179.12				531.355	52660	54412.2	34829.4	42665.5	45997.6	35408	-1752.18				531.35	318425	318960	301576	307980	311973	302159	-534.812
	531.3	318710	318763	301528	308321	311423	302075	-52.625			531.319	142023	143254	123354	134432	132176	123354	-1230.97				531.305	53165	54829.1	34787.3	43224.2	45849.9	35329.7	-1664.13				531.3	318710	318763	301528	308321	311423	302075	-52.625
	531.25	318835	318582	301479	308700	310847	301993	253.094			531.269	142260	143925	123314	135236	132002	123314	-1665.31				531.255	54085	55253.3	34743.9	43857.3	45630.2	35253.6	-1168.3				531.25	318835	318582	301479	308700	310847	301993	253.094
	531.2	318405	318436	301429	309123	310258	301914	-31.4062			531.219	143698	144636	123272	136136	131772	123272	-937.812				531.205	54910	55703.1	34698.3	44577.3	45344	35178.3	-793.102				531.2	318405	318436	301429	309123	310258	301914	-31.4062
	531.15	318450	318345	301381	309599	309669	301838	104.875			531.169	144268	145400	123228	137138	131489	123228	-1132.11				531.155	56145	56201.4	34650.6	45399.3	44999.8	35103.5	-56.4219				531.15	318450	318345	301381	309599	309669	301838	104.875
	531.1	318735	318323	301332	310135	309087	301764	411.75			531.119	145350	146240	123182	138259	131164	123182	-890.125				531.105	56590	56773.1	34599.8	46338.8	44605.9	35028.1	-183.094				531.1	318735	318323	301332	310135	309087	301764	411.75
	531.05	318930	318386	301282	310738	308520	301692	544.469			531.069	147154	147176	123133	139505	130804	123133	-21.3125				531.055	57850	57449.2	34547.9	47417.9	44173.6	34953.5	400.781				531.05	318930	318386	301282	310738	308520	301692	544.469
	531	319390	318548	301232	311419	307971	301621	842.469			531.019	147555	148226	123081	140890	130416	123081	-670.297				531.005	59300	58256.2	34492.9	48652.6	43711.6	34877.8	1043.85				531	319390	318548	301232	311419	307971	301621	842.469
	530.95	320455	318824	301180	312189	307444	301550	1631.38			530.969	148869	149414	123028	142429	130012	123028	-544.344				530.955	61295	59225.3	34434.3	50065.7	43228.1	34800.1	2069.7				530.95	320455	318824	301180	312189	307444	301550	1631.38
	530.9	320635	319228	301124	313061	306939	301477	1407.47			530.919	149766	150757	122971	144132	129597	122971	-991.75				530.905	62880	60386.8	34370.9	51679.6	42729.9	34719	2493.22				530.9	320635	319228	301124	313061	306939	301477	1407.47
	530.85	321090	319778	301069	314052	306460	301404	1311.5			530.869	151481	152277	122913	146013	129177	122913	-796.609				530.855	64360	61772.6	34303.6	53519.3	42225.1	34635.4	2587.41				530.85	321090	319778	301069	314052	306460	301404	1311.5
	530.8	321915	320491	301011	315176	306006	301332	1424.06			530.819	153561	153983	122850	148077	128757	122850	-421.906				530.805	66585	63415.1	34232.6	55612.1	41719.1	34549.2	3169.88				530.8	321915	320491	301011	315176	306006	301332	1424.06
	530.75	322935	321382	300952	316450	305577	301257	1553.41			530.769	156297	155888	122784	150333	128339	122784	408.234				530.755	69875	65336.2	34156.2	57974	41216	34458.7	4538.76				530.75	322935	321382	300952	316450	305577	301257	1553.41
	530.7	324045	322468	300889	317892	305172	301181	1577.19			530.719	159269	158001	122710	152786	127925	122710	1267.55				530.705	72630	67559.8	34071.9	60626	40716.5	34361.2	5070.19				530.7	324045	322468	300889	317892	305172	301181	1577.19
	530.65	325600	323767	300822	319521	304789	301102	1832.56			530.669	161406	160326	122631	155438	127518	122631	1080.64				530.655	76145	70106.5	33980.9	63585.9	40224.6	34257.8	6038.5				530.65	325600	323767	300822	319521	304789	301102	1832.56
	530.6	326845	325300	300752	321357	304426	301020	1545.44			530.619	164164	162865	122546	158292	127119	122546	1298.91				530.605	79220	72986.5	33881.3	66862.1	39740.4	34146.7	6233.48				530.6	326845	325300	300752	321357	304426	301020	1545.44
	530.55	329700	327079	300677	323415	304084	300934	2621.09			530.569	166775	165604	122455	161328	126730	122455	1171.8				530.555	82600	76206.3	33774.3	70460	39266.1	34028.8	6393.7				530.55	329700	327079	300677	323415	304084	300934	2621.09
	530.5	332130	329119	300594	325712	303755	300841	3010.88			530.519	170362	168525	122359	164532	126352	122359	1836.58				530.505	85175	79742.5	33659	74354.6	38802.6	33903.3	5432.47				530.5	332130	329119	300594	325712	303755	300841	3010.88
	530.45	334875	331436	300504	328263	303439	300741	3439.25			530.469	173390	171597	122254	167870	125981	122254	1793.03				530.455	88705	83564.2	33537.4	78515.1	38351.8	33772.1	5140.79				530.45	334875	331436	300504	328263	303439	300741	3439.25
	530.4	338015	334039	300405	331081	303136	300633	3976.28			530.419	177084	174773	122142	171295	125620	122142	2311.16				530.405	92055	87601.8	33407.2	82871.9	37911.4	33632.8	4453.16				530.4	338015	334039	300405	331081	303136	300633	3976.28
	530.35	340240	336936	300298	334175	302840	300517	3303.5			530.369	179734	177990	122022	174745	125267	122022	1744.55				530.355	93760	91748.6	33268.7	87318.4	37481.8	33485.8	2011.38				530.35	340240	336936	300298	334175	302840	300517	3303.5
	530.3	344240	340122	300183	337540	302555	300394	4117.91			530.319	182865	181155	121897	178128	124924	121897	1709.7				530.305	97315	95858	33125.9	91708.7	37066.2	33334.9	1456.97				530.3	344240	340122	300183	337540	302555	300394	4117.91
	530.25	346575	343581	300057	341162	302273	300260	2994.22			530.269	184478	184163	121764	181338	124589	121764	314.344				530.255	99400	99708.1	32974.3	95820.8	36660.2	33175.8	-308.047				530.25	346575	343581	300057	341162	302273	300260	2994.22
	530.2	351090	347289	299924	345019	301998	300120	3801.31			530.219	187484	186891	121627	184253	124264	121627	592.812				530.205	101695	103056	32817.5	99413.1	36266.3	33011.7	-1361.09				530.2	351090	347289	299924	345019	301998	300120	3801.31
	530.15	353930	351190	299778	349056	301723	299967	2740.31			530.169	188724	189196	121483	186733	123947	121483	-472.281				530.155	103230	105630	32654.9	102214	35883.4	32842.2	-2399.7				530.15	353930	351190	299778	349056	301723	299967	2740.31
	530.1	357940	355217	299623	353208	301450	299805	2723.28			530.119	189773	190948	121336	188645	123639	121336	-1174.64				530.105	103540	107178	32488.3	103973	35512.4	32669.1	-3638.23				530.1	357940	355217	299623	353208	301450	299805	2723.28
	530.05	361400	359246	299456	357350	301176	299632	2154.53			530.069	190890	192020	121187	189865	123342	121187	-1130.02				530.055	103420	107521	32320.5	104512	35155.1	32495.2	-4101.03				530.05	361400	359246	299456	357350	301176	299632	2154.53
	530	363255	363135	299279	361343	300900	299449	120.438			530.019	191200	192327	121035	190309	123053	121035	-1127.31				530.005	103180	106586	32152.7	103758	34812	32321.4	-3406.19				530	363255	363135	299279	361343	300900	299449	120.438
	529.95	367155	366704	299096	365008	300628	299260	450.625			529.969	189858	191832	120882	189939	122775	120882	-1974.33				529.955	102530	104433	31985	101773	34482.5	32148.2	-1903.4				529.95	367155	366704	299096	365008	300628	299260	450.625
	529.9	369360	369739	298901	368130	300351	299060	-378.656			529.919	190382	190551	120732	188774	122509	120732	-168.641				529.905	101025	101236	31818.4	98730.2	34166.5	31976.3	-211.25				529.9	369360	369739	298901	368130	300351	299060	-378.656
	529.85	370855	372028	298700	370500	300074	298853	-1173.47			529.869	189040	188542	120580	186872	122250	120580	498.016				529.855	99845	97243.1	31655	94880	33865.3	31807.8	2601.86				529.85	370855	372028	298700	370500	300074	298853	-1173.47
	529.8	372870	373378	298493	371924	299798	298642	-508.062			529.819	186604	185922	120430	184349	122003	120430	681.984				529.805	96960	92718.2	31494	90487.2	33577.1	31642	4241.77				529.8	372870	373378	298493	371924	299798	298642	-508.062
	529.75	372705	373656	298280	372271	299522	298425	-951.062			529.769	184884	182819	120286	181336	121769	120286	2064.72				529.755	93375	87929.4	31339.5	85820.1	33305.4	31482.9	5445.6				529.75	372705	373656	298280	372271	299522	298425	-951.062
	529.7	371965	372820	298068	371498	299250	298207	-855.344			529.719	182233	179372	120145	177972	121546	120145	2860.36				529.705	90170	83083.6	31193	81086.7	33050.9	31332	7086.4				529.7	371965	372820	298068	371498	299250	298207	-855.344
	529.65	370750	370920	297856	369657	298984	297992	-169.875			529.669	179515	175715	120010	174391	121334	120010	3799.48				529.655	86295	78339.1	31053.8	76446	32812.1	31188.6	7955.88				529.65	370750	370920	297856	369657	298984	297992	-169.875
	529.6	369035	368084	297648	366876	298724	297779	950.562			529.619	175860	171960	119880	170706	121135	119880	3899.78				529.605	81690	73808	30923.3	72010.8	32589.8	31054.1	7882.02				529.6	369035	368084	297648	366876	298724	297779	950.562
	529.55	367090	364513	297443	363356	298473	297571	2577.25			529.569	173154	168214	119758	167024	120948	119758	4939.69				529.555	77990	69557.1	30803.5	67848.6	32385	30930.4	8432.91				529.55	367090	364513	297443	363356	298473	297571	2577.25
	529.5	364525	360418	297244	359308	298230	297368	4107.38			529.519	169804	164544	119641	163414	120772	119641	5258.98				529.505	73115	65633.3	30692.1	64007	32195.2	30815.3	7481.66				529.5	364525	360418	297244	359308	298230	297368	4107.38
	529.45	360300	356010	297052	354946	297996	297172	4289.81			529.469	165461	161009	119532	159933	120608	119532	4452.69				529.455	69445	62050.7	30591.9	60500.4	32022.5	30711.7	7394.27				529.45	360300	356010	297052	354946	297996	297172	4289.81
	529.4	356625	351478	296871	350455	297776	296988	5146.97			529.419	161958	157646	119432	156621	120457	119432	4312.31				529.405	64590	58807.2	30500.2	57327.5	31863.6	30616.6	5782.75				529.4	356625	351478	296871	350455	297776	296988	5146.97
	529.35	352200	346961	296700	345978	297569	296813	5238.78			529.369	158502	154476	119339	153498	120317	119339	4025.66				529.355	60235	55895.9	30419.7	54481.8	31720.8	30532.8	4339.06				529.35	352200	346961	296700	345978	297569	296813	5238.78
	529.3	349355	342582	296541	341636	297377	296651	6773.25			529.319	153956	151519	119254	150585	120188	119254	2436.56				529.305	56445	53296.1	30349.3	51943	31592.4	30459.3	3148.89				529.3	349355	342582	296541	341636	297377	296651	6773.25
	529.25	344455	338406	296390	337494	297194	296497	6049.47			529.269	150730	148780	119178	147886	120072	119178	1950.08				529.255	53025	50991.6	30287.7	49695.4	31476.8	30394.8	2033.4				529.25	344455	338406	296390	337494	297194	296497	6049.47
	529.2	339430	334487	296252	333609	297026	296357	4943.31			529.219	147939	146256	119109	145400	119965	119109	1683.09				529.205	49645	48954.9	30234	47711.9	31372.9	30338.2	690.07				529.2	339430	334487	296252	333609	297026	296357	4943.31
	529.15	335260	330853	296129	330006	296874	296231	4407.12			529.169	144634	143940	119046	143119	119867	119046	694.297				529.155	47420	47161.6	30188.2	45968.2	31280.1	30289.7	258.449				529.15	335260	330853	296129	330006	296874	296231	4407.12
	529.1	331375	327509	296017	326692	296735	296116	3865.56			529.119	141030	141824	118990	141036	119778	118990	-793.125				529.105	44300	45584.2	30147.5	44437.5	31195.5	30246.3	-1284.23				529.1	331375	327509	296017	326692	296735	296116	3865.56
	529.05	326340	324464	295916	323675	296608	296012	1875.97			529.069	138256	139903	118942	139147	119698	118942	-1647.61				529.055	42460	44199.7	30114.1	43096.8	31120.8	30210.4	-1739.73				529.05	326340	324464	295916	323675	296608	296012	1875.97
	529	323145	321709	295829	320946	296497	295923	1436.31			529.019	135346	138163	118900	137436	119627	118900	-2817.44				529.005	40435	42985.8	30085	41923.9	31053	30178.8	-2550.75				529	323145	321709	295829	320946	296497	295923	1436.31
	528.95	319880	319226	295750	318489	296396	295842	654.312			528.969	133372	136591	118864	135892	119564	118864	-3219.44				528.955	38865	41920	30060.5	40896.9	30992.2	30152	-3055.04				528.95	319880	319226	295750	318489	296396	295842	654.312
	528.9	316445	316999	295682	316287	296305	295771	-554.375			528.919	130682	135174	118833	134500	119506	118833	-4491.93				528.905	37490	40982.5	30039.7	39995.9	30937.1	30128.9	-3492.48				528.9	316445	316999	295682	316287	296305	295771	-554.375
	528.85	313720	315010	295622	314320	296225	295709	-1290.09			528.869	129148	133897	118807	133248	119456	118807	-4749.38				528.855	36250	40155.5	30022.2	39203.5	30887.2	30109.2	-3905.52				528.85	313720	315010	295622	314320	296225	295709	-1290.09
	528.8	310555	313242	295570	312574	296153	295655	-2686.47			528.819	127546	132751	118784	132125	119410	118784	-5204.95				528.805	35525	39423	30007.5	38503.7	30841.9	30092.3	-3897.99				528.8	310555	313242	295570	312574	296153	295655	-2686.47
	528.75	308740	311673	295527	311026	296092	295610	-2932.91			528.769	126322	131721	118765	131116	119369	118765	-5398.35				528.755	34720	38772.3	29994.4	37883.9	30799.9	30077.3	-4052.28				528.75	308740	311673	295527	311026	296092	295610	-2932.91
	528.7	306685	310281	295490	309654	296036	295571	-3596.44			528.719	124850	130795	118749	130212	119332	118749	-5944.88				528.705	34125	38191.4	29983.3	37332.4	30761.3	30064.2	-4066.38				528.7	306685	310281	295490	309654	296036	295571	-3596.44
	528.65	305035	309049	295458	308441	295987	295537	-4014.25			528.669	123993	129964	118735	129400	119299	118735	-5970.42				528.655	33725	37670.2	29973.5	36839.1	30725.5	30052.5	-3945.16				528.65	305035	309049	295458	308441	295987	295537	-4014.25
	528.6	303105	307956	295430	307366	295943	295508	-4851.53			528.619	123276	129214	118724	128669	119269	118724	-5937.55				528.605	32965	37200	29964.6	36395.6	30691.9	30041.8	-4235.02				528.6	303105	307956	295430	307366	295943	295508	-4851.53
	528.55	302175	306990	295408	306418	295905	295484	-4815.5			528.569	122363	128539	118714	128012	119241	118714	-6175.86				528.555	32580	36774.5	29957.5	35995.3	30661.2	30033	-4194.47				528.55	302175	306990	295408	306418	295905	295484	-4815.5
	528.5	301060	306132	295389	305576	295871	295463	-5072.09			528.519	121799	127930	118706	127420	119216	118706	-6131.32				528.505	32150	36387.9	29951.3	35632.9	30632.7	30025.1	-4237.92				528.5	301060	306132	295389	305576	295871	295463	-5072.09
	528.45	300140	305368	295373	304828	295841	295445	-5228.44			528.469	121241	127379	118699	126884	119194	118699	-6138.3				528.455	31960	36035.1	29946.2	35303.1	30606.1	30018.2	-4075.14				528.45	300140	305368	295373	304828	295841	295445	-5228.44
	528.4	299600	304687	295359	304162	295813	295430	-5087.09			528.419	120694	126879	118694	126400	119173	118694	-6184.81				528.405	31555	35711.5	29941.4	35001.5	30581	30011.9	-4156.54				528.4	299600	304687	295359	304162	295813	295430	-5087.09
	528.35	298945	304076	295347	303565	295788	295416	-5130.78			528.369	120812	126423	118689	125959	119154	118689	-5610.84				528.355	31605	35414.2	29937.6	34725.2	30557.7	30006.5	-3809.25				528.35	298945	304076	295347	303565	295788	295416	-5130.78
	528.3	298560	303527	295337	303031	295765	295404	-4967.06			528.319	120513	126006	118685	125556	119135	118685	-5493.06				528.305	31625	35139	29933.7	34470.1	30535.2	30001.1	-3514.03				528.3	298560	303527	295337	303031	295765	295404	-4967.06
	528.25	297860	303032	295327	302549	295744	295394	-5171.56			528.269	120338	125625	118681	125188	119118	118681	-5286.56				528.255	31280	34884.2	29929.7	34234.4	30513.4	29995.7	-3604.21				528.25	297860	303032	295327	302549	295744	295394	-5171.56
	528.2	297915	302583	295320	302113	295726	295385	-4668.28			528.219	120294	125274	118677	124850	119101	118677	-4980.27				528.205	31110	34648.2	29926.5	34016.9	30493.2	29991.1	-3538.22				528.2	297915	302583	295320	302113	295726	295385	-4668.28
	528.15	297685	302174	295313	301717	295707	295376	-4489.31			528.169	119960	124950	118674	124538	119085	118674	-4989.81				528.155	31130	34428.9	29923.7	33815.2	30474.2	29986.9	-3298.9				528.15	297685	302174	295313	301717	295707	295376	-4489.31
	528.1	296860	301800	295306	301354	295690	295368	-4940.09			528.119	119746	124651	118671	124251	119071	118671	-4904.71				528.105	30970	34224.2	29920.8	33627.4	30455.7	29982.8	-3254.25				528.1	296860	301800	295306	301354	295690	295368	-4940.09
	528.05	297020	301459	295302	301025	295675	295362	-4439.03			528.069	119510	124374	118668	123985	119057	118668	-4864.16				528.055	30935	34033.1	29918.4	33452.6	30438.3	29979	-3098.14				528.05	297020	301459	295302	301025	295675	295362	-4439.03
	528	296985	301144	295297	300721	295660	295356	-4159.25			528.019	119639	124116	118666	123738	119044	118666	-4477.03				528.005	30990	33854.5	29916	33289.6	30421.5	29975.4	-2864.53				528	296985	301144	295297	300721	295660	295356	-4159.25
	527.95	296630	300853	295292	300441	295646	295350	-4223.25			527.969	119599	123876	118664	123508	119032	118664	-4276.67				527.955	30985	33686.9	29913.4	33136.9	30405.2	29971.7	-2701.95				527.95	296630	300853	295292	300441	295646	295350	-4223.25
	527.9	296455	300584	295288	300182	295633	295345	-4129.5			527.919	119290	123652	118662	123294	119020	118662	-4361.62				527.905	30675	33529.6	29910.9	32994	30389.5	29968	-2854.59				527.9	296455	300584	295288	300182	295633	295345	-4129.5
	527.85	296405	300335	295285	299942	295621	295341	-3929.88			527.869	119244	123442	118661	123094	119009	118661	-4197.01				527.855	30535	33382.4	29909.1	32860.6	30375	29965	-2847.36				527.85	296405	300335	295285	299942	295621	295341	-3929.88
	527.8	296530	300103	295281	299720	295610	295336	-3572.78			527.819	119064	123245	118660	122906	118998	118660	-4180.87				527.805	30465	33243.9	29907.6	32735.5	30361.2	29962.5	-2778.92				527.8	296530	300103	295281	299720	295610	295336	-3572.78
	527.75	296580	299886	295278	299512	295598	295332	-3305.75			527.769	119115	123060	118659	122731	118989	118659	-3945.77				527.755	30575	33113.8	29906.3	32618.1	30348.2	29960.1	-2538.8				527.75	296580	299886	295278	299512	295598	295332	-3305.75
	527.7	296550	299682	295274	299318	295586	295327	-3132.47			527.719	119177	122887	118658	122565	118979	118658	-3709.88				527.705	30535	32990.8	29904.7	32507.5	30335.3	29957.5	-2455.77				527.7	296550	299682	295274	299318	295586	295327	-3132.47
	527.65	295910	299492	295270	299136	295575	295322	-3582.19			527.669	119188	122723	118657	122410	118970	118657	-3535.29				527.655	30465	32874.7	29903.2	32403.2	30322.9	29955	-2409.65				527.65	295910	299492	295270	299136	295575	295322	-3582.19
	527.6	296015	299315	295269	298967	295566	295319	-3300.09			527.619	118844	122568	118656	122263	118961	118656	-3724.48				527.605	30220	32765	29901.9	32305	30311.1	29952.7	-2544.99				527.6	296015	299315	295269	298967	295566	295319	-3300.09
	527.55	296315	299149	295266	298808	295557	295316	-2833.66			527.569	118804	122423	118655	122125	118953	118655	-3618.23				527.555	30095	32661.7	29901.2	32212.7	30300.2	29951	-2566.65				527.55	296315	299149	295266	298808	295557	295316	-2833.66
	527.5	296130	298991	295264	298659	295547	295312	-2861.19			527.519	118968	122285	118655	121995	118945	118655	-3317.18				527.505	30395	32564.2	29900.7	32125.9	30290.1	29949.6	-2169.18				527.5	296130	298991	295264	298659	295547	295312	-2861.19
	527.45	295970	298843	295261	298518	295538	295309	-2873.25			527.469	118612	122155	118654	121871	118938	118654	-3542.25				527.455	30240	32471.1	29899.5	32043.1	30279.5	29947.5	-2231.06				527.45	295970	298843	295261	298518	295538	295309	-2873.25
	527.4	295870	298704	295259	298386	295530	295306	-2834.16			527.419	118799	122032	118654	121755	118931	118654	-3232.67				527.405	30375	32383	29898.7	31965	30269.6	29945.8	-2008.01				527.4	295870	298704	295259	298386	295530	295306	-2834.16
	527.35	295875	298573	295257	298262	295522	295304	-2697.94			527.369	118906	121915	118654	121644	118924	118654	-3008.74				527.355	30465	32299	29897.6	31890.6	30259.8	29943.9	-1834.05				527.35	295875	298573	295257	298262	295522	295304	-2697.94
	527.3	295890	298449	295255	298145	295514	295301	-2559			527.319	118850	121803	118653	121540	118917	118653	-2953.46				527.305	30280	32218.9	29896.3	31819.7	30250	29941.7	-1938.89				527.3	295890	298449	295255	298145	295514	295301	-2559
	527.25	295765	298332	295254	298034	295507	295298	-2566.66			527.269	118669	121698	118653	121440	118911	118653	-3028.21				527.255	30150	32143.1	29895.3	31752.9	30240.9	29940	-1993.09				527.25	295765	298332	295254	298034	295507	295298	-2566.66
	527.2	295740	298221	295252	297929	295500	295296	-2480.84			527.219	118534	121597	118653	121346	118905	118653	-3063.2				527.205	30240	32071.2	29894.8	31689.6	30232.5	29938.6	-1831.2				527.2	295740	298221	295252	297929	295500	295296	-2480.84
	527.15	295800	298116	295251	297830	295493	295294	-2315.81			527.169	118855	121502	118653	121256	118899	118653	-2647.12				527.155	30130	32002.5	29893.9	31629.3	30224	29937	-1872.46				527.15	295800	298116	295251	297830	295493	295294	-2315.81
	527.1	295805	298016	295249	297736	295486	295292	-2210.84			527.119	118782	121411	118653	121170	118893	118653	-2628.74				527.105	30375	31937.1	29893.4	31572	30216.1	29935.7	-1562.13				527.1	295805	298016	295249	297736	295486	295292	-2210.84
	527.05	295635	297921	295248	297647	295480	295289	-2285.97			527.069	118732	121324	118652	121089	118888	118652	-2592.59				527.055	30365	31874.1	29892.2	31516.9	30207.8	29933.9	-1509.12				527.05	295635	297921	295248	297647	295480	295289	-2285.97
	527	295760	297831	295246	297563	295474	295287	-2071.25			527.019	118669	121241	118652	121011	118882	118652	-2572.08				527.005	30225	31814	29891.1	31464.4	30199.8	29932	-1588.98				527	295760	297831	295246	297563	295474	295287	-2071.25
	526.95	295865	297746	295245	297483	295468	295285	-1880.5			526.969	118692	121162	118652	120938	118877	118652	-2470.95				526.955	30310	31756.8	29890.3	31414.5	30192.4	29930.6	-1446.8				526.95	295865	297746	295245	297483	295468	295285	-1880.5

## Sheet: Fig.1e XPS (Mn2p)
MnO2	659.96	208473	208918	207988	208017	208093	208128	208646		MnCoOx-0.1	660	162950	163355	162950	162998	163120	162981	163106		MnCoOx-0.5	659.95	125125	124709	124276	124320	124440	124316	124460		MnCoOx-2.0	660	81580	81019	80398.7	80448.8	80597	80463.7	80705.6
	659.91	208615	208930	207987	208015	208093	208127	208656			659.95	163070	163360	162950	162998	163123	162981	163109			659.9	124815	124713	124273	124318	124440	124313	124461			659.95	80915	81024.5	80395.1	80445.5	80596.3	80460.5	80707.6
	659.86	208645	208942	207985	208013	208092	208125	208665			659.9	163160	163366	162950	162998	163125	162981	163112			659.85	124505	124718	124272	124317	124441	124312	124463			659.9	80705	81032.3	80393.6	80444.2	80597.7	80459.3	80711.7
	659.81	208603	208955	207982	208011	208091	208124	208675			659.85	163210	163372	162949	162998	163127	162981	163114			659.8	124425	124724	124271	124316	124443	124312	124466			659.85	81485	81040.9	80392.6	80443.6	80599.8	80458.8	80716.6
	659.76	208529	208968	207980	208009	208091	208123	208685			659.8	163240	163377	162948	162997	163129	162980	163116			659.75	124640	124730	124270	124316	124445	124311	124469			659.8	80910	81047.4	80389.3	80440.6	80599.6	80455.9	80719.3
	659.71	208828	208981	207978	208007	208091	208122	208696			659.75	163150	163382	162947	162997	163130	162979	163119			659.7	124590	124736	124269	124315	124446	124311	124472			659.75	80955	81055.8	80387.8	80439.3	80601.3	80454.7	80723.9
	659.66	208705	208994	207975	208005	208089	208119	208707			659.7	162995	163388	162947	162996	163133	162979	163121			659.65	124130	124742	124268	124315	124448	124310	124475			659.7	81190	81064.4	80386.1	80437.9	80602.8	80453.4	80728.5
	659.61	209065	209008	207973	208002	208089	208118	208718			659.65	162980	163395	162947	162996	163135	162979	163125			659.6	124555	124750	124269	124315	124451	124310	124479			659.65	80885	81072.5	80383.6	80435.7	80603.7	80451.4	80732.6
	659.56	208760	209021	207969	207999	208087	208115	208728			659.6	163170	163402	162946	162997	163138	162979	163128			659.55	124420	124756	124268	124315	124453	124310	124482			659.6	80960	81081.8	80382.1	80434.5	80605.6	80450.3	80737.8
	659.51	209082	209036	207966	207996	208086	208113	208740			659.55	163270	163408	162946	162996	163140	162979	163131			659.5	124390	124764	124267	124314	124456	124310	124486			659.55	81115	81091.1	80380.4	80433.1	80607.4	80449	80742.9
	659.46	209026	209050	207962	207992	208084	208110	208751			659.5	163545	163414	162945	162996	163142	162978	163134			659.45	124335	124771	124267	124314	124458	124310	124490			659.5	81170	81100.3	80378.2	80431.1	80608.7	80447.2	80747.8
	659.41	208864	209065	207959	207989	208082	208107	208762			659.45	163120	163420	162943	162994	163144	162976	163136			659.4	124425	124779	124267	124314	124461	124310	124495			659.45	80420	81109.5	80375.8	80429.1	80610	80445.2	80752.7
	659.36	208861	209080	207955	207986	208081	208105	208775			659.4	163010	163427	162942	162994	163146	162976	163139			659.35	124950	124787	124266	124314	124464	124309	124499			659.4	80525	81121.4	80375.7	80429.2	80613.6	80445.5	80760
	659.31	209193	209096	207952	207983	208080	208103	208788			659.35	162805	163435	162942	162994	163149	162976	163143			659.3	124995	124793	124264	124312	124465	124308	124502			659.35	81385	81133.2	80375.2	80429.1	80616.9	80445.5	80767.3
	659.26	208998	209112	207948	207979	208077	208099	208800			659.3	163140	163443	162943	162995	163153	162977	163148			659.25	124810	124800	124262	124310	124466	124306	124504			659.3	81130	81142.8	80372.2	80426.3	80617.8	80442.9	80772.2
	659.21	208846	209129	207944	207975	208076	208097	208814			659.25	163395	163451	162942	162994	163156	162976	163152			659.2	125125	124807	124260	124309	124468	124304	124508			659.25	80920	81153.4	80369.9	80424.4	80619.5	80441	80778.1
	659.16	209322	209147	207941	207972	208075	208095	208829			659.2	163005	163458	162941	162993	163158	162975	163155			659.15	125040	124814	124258	124307	124468	124302	124510			659.2	80760	81165.1	80368.2	80423	80622	80439.8	80784.9
	659.11	208969	209164	207936	207968	208072	208091	208843			659.15	162955	163466	162940	162993	163161	162975	163159			659.1	125545	124821	124255	124305	124470	124300	124514			659.15	81260	81177.5	80367.1	80422.2	80625	80439.1	80792.4
	659.06	209238	209183	207933	207964	208071	208088	208858			659.1	163230	163475	162940	162993	163165	162975	163164			659.05	125095	124827	124252	124301	124469	124296	124515			659.1	81485	81188.9	80364.4	80419.8	80626.6	80436.8	80798.7
	659.01	209302	209202	207928	207960	208069	208085	208873			659.05	162720	163484	162939	162993	163168	162974	163168			659	124895	124835	124249	124299	124470	124294	124518			659.05	81875	81200	80361	80416.7	80627.7	80433.9	80804.6
	658.96	209373	209221	207923	207955	208067	208081	208889			659	163150	163494	162940	162994	163172	162975	163174			658.95	124810	124843	124247	124297	124472	124292	124523			659	81310	81210.3	80356.4	80412.5	80627.6	80429.8	80809.6
	658.91	209265	209241	207918	207950	208064	208077	208905			658.95	163140	163503	162939	162994	163175	162975	163179			658.9	124865	124852	124245	124296	124474	124291	124527			658.95	81495	81222.7	80353.6	80409.9	80629.4	80427.4	80816.6
	658.86	209104	209262	207914	207946	208062	208073	208923			658.9	163400	163512	162939	162993	163179	162975	163184			658.85	125045	124861	124243	124294	124477	124289	124532			658.9	81380	81235	80350.1	80406.8	80630.7	80424.4	80823.3
	658.81	209301	209285	207910	207942	208060	208070	208941			658.85	163435	163521	162937	162992	163181	162973	163188			658.8	124885	124870	124241	124292	124478	124287	124536			658.85	81515	81248.1	80347	80404.1	80632.5	80421.8	80830.7
	658.76	209323	209307	207905	207937	208058	208066	208960			658.8	163275	163530	162936	162991	163184	162972	163192			658.75	125040	124880	124239	124290	124480	124285	124541			658.8	81540	81261.3	80343.5	80400.9	80634	80418.8	80838.1
	658.71	209067	209331	207900	207933	208056	208062	208979			658.75	163175	163540	162935	162990	163187	162971	163197			658.7	125255	124889	124237	124288	124482	124283	124545			658.75	81770	81274.8	80339.9	80397.6	80635.6	80415.6	80845.7
	658.66	209106	209356	207896	207929	208055	208059	209001			658.7	163485	163551	162934	162990	163191	162971	163203			658.65	125395	124898	124234	124285	124484	124281	124549			658.7	81495	81288.2	80335.6	80393.6	80636.5	80411.8	80853
	658.61	209149	209382	207892	207925	208053	208056	209023			658.65	164235	163561	162932	162988	163194	162969	163208			658.6	125235	124908	124230	124282	124485	124277	124554			658.65	81850	81303	80332.1	80390.5	80638.5	80408.8	80861.5
	658.56	209532	209409	207887	207921	208052	208053	209046			658.6	163535	163569	162928	162985	163195	162966	163210			658.55	125365	124918	124227	124279	124486	124275	124558			658.6	81745	81317.3	80327.5	80386.3	80639.5	80404.7	80869.3
	658.51	209790	209436	207882	207915	208049	208048	209068			658.55	162815	163579	162927	162983	163197	162964	163216			658.5	125175	124928	124224	124276	124488	124272	124563			658.55	82125	81332.4	80323.2	80382.4	80640.9	80400.9	80877.9
	658.46	209364	209463	207875	207909	208046	208043	209091			658.5	163260	163593	162927	162984	163203	162965	163223			658.45	124980	124939	124221	124274	124490	124269	124569			658.5	82145	81347	80317.8	80377.3	80641.4	80396	80885.8
	658.41	209648	209493	207870	207904	208044	208038	209117			658.45	164120	163605	162926	162983	163207	162964	163230			658.4	125820	124951	124218	124272	124493	124267	124575			658.45	82010	81362.2	80312.3	80372.1	80641.9	80391	80894.1
	658.36	209598	209524	207864	207898	208041	208033	209142			658.4	163810	163615	162922	162980	163208	162960	163234			658.35	125325	124961	124214	124267	124493	124262	124579			658.4	82090	81378.5	80307.2	80367.4	80643	80386.4	80903.3
	658.31	209783	209555	207857	207892	208038	208029	209169			658.35	163790	163626	162920	162978	163211	162958	163239			658.3	125380	124973	124210	124264	124495	124259	124585			658.35	81680	81395.2	80301.8	80362.4	80644	80381.6	80912.8
	658.26	209577	209588	207851	207885	208035	208023	209197			658.3	164180	163638	162917	162975	163214	162955	163245			658.25	125565	124986	124207	124261	124497	124256	124592			658.3	81910	81413.9	80297.7	80358.6	80646.4	80377.9	80924
	658.21	209801	209622	207845	207880	208033	208018	209226			658.25	164000	163649	162913	162972	163215	162952	163250			658.2	125155	124998	124203	124257	124498	124252	124598			658.25	82060	81432.7	80292.8	80354.1	80648.3	80373.6	80935.1
	658.16	209971	209657	207838	207873	208030	208012	209256			658.2	163655	163662	162910	162969	163218	162949	163256			658.15	125365	125012	124200	124255	124501	124250	124605			658.2	82245	81451.9	80287.5	80349.1	80649.9	80368.8	80946.4
	658.11	209963	209694	207831	207866	208026	208006	209288			658.15	164185	163675	162907	162967	163222	162947	163263			658.1	125665	125027	124196	124251	124504	124247	124613			658.15	81870	81471.3	80281.6	80343.6	80651.1	80363.5	80957.8
	658.06	209980	209732	207823	207859	208022	208000	209320			658.1	164085	163688	162903	162963	163224	162943	163269			658.05	125555	125040	124192	124247	124506	124243	124620			658.1	81940	81492.8	80276.8	80339.2	80653.7	80359.2	80971.1
	658.01	209750	209771	207816	207851	208019	207994	209354			658.05	163960	163702	162900	162960	163227	162940	163276			658	125790	125055	124188	124243	124508	124239	124628			658.05	82155	81515	80271.8	80334.6	80656.3	80354.8	80984.8
	657.96	210277	209814	207809	207845	208016	207988	209391			658	163690	163717	162897	162957	163230	162937	163284			657.95	126090	125070	124183	124239	124510	124234	124636			658	81945	81537.6	80266.1	80329.3	80658.4	80349.6	80998.6
	657.91	210343	209856	207800	207836	208012	207981	209428			657.95	164065	163733	162894	162955	163234	162935	163293			657.9	126070	125085	124177	124234	124511	124229	124643			657.95	82330	81561.9	80261.1	80324.6	80661.4	80345.1	81013.9
	657.86	210023	209900	207792	207828	208008	207973	209466			657.9	164250	163749	162890	162952	163237	162931	163301			657.85	125725	125101	124171	124228	124512	124223	124651			657.9	82805	81586.1	80254.8	80318.8	80663.4	80339.5	81028.9
	657.81	210348	209947	207784	207820	208005	207967	209507			657.85	163875	163765	162886	162948	163240	162927	163310			657.8	125965	125118	124166	124224	124514	124219	124661			657.85	82370	81610.2	80247.1	80311.5	80664.3	80332.4	81043.5
	657.76	210397	209995	207775	207812	208000	207959	209548			657.8	163945	163783	162883	162945	163245	162925	163320			657.75	125770	125136	124161	124219	124516	124214	124670			657.8	82580	81636.8	80240.8	80305.5	80666.7	80326.5	81060.3
	657.71	210370	210045	207766	207803	207996	207951	209592			657.75	163795	163802	162880	162942	163249	162922	163330			657.7	125380	125155	124156	124214	124519	124210	124681			657.75	82190	81664.1	80233.7	80298.9	80668.7	80320.1	81077.6
	657.66	210693	210097	207757	207794	207992	207943	209638			657.7	163785	163822	162877	162940	163254	162919	163342			657.65	125985	125177	124152	124211	124523	124206	124694			657.7	82145	81694	80227.8	80293.4	80672.2	80314.8	81097.1
	657.61	210652	210151	207747	207784	207987	207934	209685			657.65	163605	163844	162874	162938	163259	162917	163355			657.6	126450	125197	124147	124206	124526	124201	124706			657.65	82365	81725.6	80222	80288	80676.1	80309.6	81118
	657.56	210604	210207	207736	207774	207982	207926	209734			657.6	164440	163866	162872	162936	163265	162915	163368			657.55	126015	125218	124140	124199	124527	124194	124717			657.6	83000	81758.2	80215.6	80282	80679.6	80303.7	81139.6
	657.51	210875	210265	207726	207764	207978	207917	209786			657.55	163985	163888	162867	162931	163269	162910	163381			657.5	126245	125241	124134	124194	124530	124189	124731			657.55	82840	81790.6	80207.2	80274	80681.5	80296	81160.7
	657.46	210848	210326	207716	207754	207972	207907	209839			657.5	164615	163912	162864	162928	163274	162907	163395			657.45	126160	125265	124128	124188	124533	124183	124744			657.5	82745	81825.4	80199.3	80266.5	80684.2	80288.6	81183.8
	657.41	210849	210389	207705	207743	207967	207898	209895			657.45	164280	163935	162859	162923	163278	162902	163409			657.4	126415	125290	124122	124182	124536	124177	124760			657.45	83545	81862.4	80191.6	80259.3	80687.6	80281.6	81208.7
	657.36	210869	210455	207694	207732	207963	207888	209953			657.4	164150	163961	162854	162919	163283	162898	163424			657.35	126050	125316	124115	124175	124539	124171	124775			657.4	83465	81899.1	80181.5	80249.6	80688.8	80272.1	81233
	657.31	211041	210524	207683	207722	207958	207879	210014			657.35	163760	163989	162850	162916	163289	162894	163442			657.3	125920	125345	124109	124170	124543	124165	124794			657.35	83150	81938.4	80171.6	80240.2	80690.7	80262.9	81259.5
	657.26	211188	210595	207671	207710	207953	207868	210076			657.3	164065	164019	162847	162914	163296	162892	163461			657.25	126070	125376	124103	124165	124547	124160	124813			657.3	82940	81981	80162.6	80231.6	80693.9	80254.5	81288.8
	657.21	211388	210668	207659	207698	207947	207858	210141			657.25	164435	164051	162844	162910	163303	162888	163482			657.2	126110	125408	124097	124159	124552	124155	124834			657.25	83160	82026.9	80154.3	80223.7	80698.1	80246.8	81321
	657.16	211520	210744	207646	207685	207941	207846	210209			657.2	164745	164083	162839	162906	163309	162884	163502			657.15	126335	125442	124091	124154	124557	124149	124857			657.2	83310	82074.9	80145.2	80215.1	80702.1	80238.4	81354.8
	657.11	211675	210823	207632	207672	207935	207834	210278			657.15	164960	164116	162833	162900	163314	162878	163523			657.1	126420	125478	124085	124147	124562	124143	124880			657.15	83675	82125.4	80135.7	80206	80706.1	80229.5	81390.7
	657.06	211720	210904	207618	207658	207929	207821	210351			657.1	164670	164151	162826	162894	163319	162872	163546			657.05	127060	125516	124078	124141	124567	124136	124905			657.1	83635	82178	80125	80195.8	80709.5	80219.5	81428.2
	657.01	211990	210989	207604	207644	207922	207809	210426			657.05	164850	164188	162821	162889	163325	162867	163571			657	126915	125554	124068	124132	124570	124127	124931			657.05	83520	82234.2	80114.4	80185.7	80713.5	80209.6	81468.6
	656.96	212136	211076	207589	207629	207915	207795	210503			657	164755	164228	162815	162883	163331	162861	163597			656.95	126575	125596	124060	124124	124574	124119	124959			657	83340	82294.4	80104.2	80175.9	80718.3	80200.1	81512.6
	656.91	212071	211166	207573	207614	207908	207781	210583			656.95	164945	164270	162809	162878	163338	162855	163626			656.9	126740	125641	124052	124117	124580	124112	124990			656.95	84085	82359	80094.4	80166.6	80724.3	80191	81560.3
	656.86	212166	211260	207557	207599	207901	207766	210666			656.9	164600	164315	162802	162872	163345	162849	163657			656.85	126620	125689	124044	124109	124586	124104	125023			656.9	83690	82425.5	80082.4	80155.1	80728.6	80179.7	81609.4
	656.81	212222	211357	207541	207583	207894	207752	210752			656.85	164695	164364	162796	162867	163353	162844	163691			656.8	127355	125741	124036	124101	124592	124097	125059			656.85	83525	82497.8	80071.5	80144.7	80734.6	80169.5	81663.6
	656.76	212276	211457	207525	207567	207887	207737	210842			656.8	164460	164415	162791	162861	163362	162838	163727			656.75	127095	125794	124026	124092	124597	124087	125096			656.8	84215	82575.3	80061.1	80134.8	80741.9	80159.8	81722.2
	656.71	212465	211562	207509	207551	207880	207722	210934			656.75	164700	164471	162786	162857	163372	162834	163767			656.7	127345	125851	124017	124083	124603	124079	125137			656.75	84660	82655.8	80048.6	80122.8	80747.7	80148	81783.1
	656.66	212495	211669	207491	207534	207873	207707	211030			656.7	164480	164530	162780	162851	163382	162828	163809			656.65	127075	125912	124007	124073	124610	124069	125181			656.7	84115	82740.3	80034.7	80109.4	80753	80134.9	81847.2
	656.61	212858	211781	207474	207517	207867	207691	211128			656.65	165110	164593	162774	162846	163393	162823	163855			656.6	126845	125978	123998	124064	124617	124060	125229			656.65	84375	82832.2	80022.4	80097.6	80760.6	80123.3	81918
	656.56	212702	211895	207455	207498	207859	207674	211229			656.6	165505	164658	162767	162840	163402	162816	163902			656.55	127320	126049	123989	124056	124626	124052	125281			656.6	84585	82929.6	80009.3	80085	80768.4	80110.9	81993.2
	656.51	213135	212013	207437	207480	207853	207657	211334			656.55	164945	164726	162759	162832	163412	162808	163952			656.5	127750	126123	123979	124047	124635	124042	125336			656.55	84840	83032.6	79995.5	80071.7	80776.4	80097.9	82073.2
	656.46	213235	212134	207417	207461	207845	207639	211441			656.5	165380	164800	162752	162826	163423	162802	164007			656.45	128125	126201	123967	124036	124643	124031	125393			656.5	85315	83141.7	79980.9	80057.6	80784.6	80084.1	82158.3
	656.41	213525	212259	207397	207441	207838	207620	211551			656.45	165320	164878	162744	162818	163434	162794	164065			656.4	127765	126283	123955	124024	124651	124019	125454			656.45	85220	83256.6	79964.9	80042.1	80792.3	80068.8	82248.1
	656.36	213454	212387	207376	207420	207830	207601	211664			656.4	165220	164961	162736	162811	163447	162787	164127			656.35	127700	126373	123943	124013	124661	124008	125521			656.4	85080	83379.4	79949	80026.8	80801.4	80053.7	82344.6
	656.31	213752	212519	207355	207399	207823	207581	211780			656.35	165575	165050	162729	162803	163460	162780	164193			656.3	127665	126468	123932	124002	124672	123997	125593			656.35	85425	83510.9	79933.6	80011.9	80812.2	80039	82448.5
	656.26	213617	212655	207332	207377	207816	207561	211898			656.3	165775	165143	162720	162795	163474	162771	164263			656.25	127915	126569	123921	123991	124684	123987	125670			656.3	85795	83649.5	79917	79995.9	80823.1	80023.3	82558.3
	656.21	213851	212794	207311	207355	207810	207541	212020			656.25	165700	165240	162710	162786	163487	162762	164337			656.2	127520	126677	123909	123979	124697	123975	125752			656.25	85320	83795.9	79899.3	79978.7	80834.3	80006.4	82674.5
	656.16	213894	212937	207288	207333	207803	207520	212145			656.2	165695	165345	162701	162778	163502	162753	164416			656.15	127850	126792	123898	123969	124712	123965	125840			656.2	85595	83952.9	79883	79962.9	80848.4	79990.9	82799.8
	656.11	214361	213084	207265	207310	207798	207499	212272			656.15	166255	165455	162692	162769	163519	162745	164500			656.1	128210	126914	123886	123957	124728	123953	125933			656.15	86145	84118.8	79865.8	79946.2	80863.2	79974.5	82932.3
	656.06	214492	213233	207240	207286	207792	207476	212400			656.1	166325	165570	162681	162759	163535	162734	164587			656.05	128370	127042	123873	123945	124744	123941	126031			656.1	86010	84293.3	79846.9	79927.9	80878	79956.4	83071.6
	656.01	214467	213385	207215	207261	207786	207452	212531			656.05	166605	165691	162670	162748	163552	162723	164679			656	128385	127177	123859	123932	124761	123927	126135			656.05	86080	84478.4	79828.3	79909.9	80895	79938.7	83219.8
	655.96	214572	213541	207190	207236	207781	207429	212664			656	165630	165819	162658	162736	163570	162712	164776			655.95	128600	127321	123845	123918	124779	123914	126245			656	86555	84674.2	79809.5	79891.6	80913.8	79920.7	83376.5
	655.91	215094	213700	207164	207211	207777	207405	212799			655.95	166240	165956	162649	162728	163592	162703	164880			655.9	128605	127472	123831	123904	124799	123900	126360			655.95	86570	84879.7	79789.2	79871.9	80933.2	79901.2	83540.8
	655.86	214847	213860	207137	207184	207772	207380	212934			655.9	167105	166098	162638	162717	163614	162692	164988			655.85	128450	127631	123816	123891	124821	123887	126482			655.9	87050	85096.6	79768.7	79852.1	80954.8	79881.7	83714.2
	655.81	214850	214024	207110	207157	207770	207355	213072			655.85	166850	166245	162624	162704	163636	162679	165099			655.8	129225	127799	123802	123877	124846	123873	126611			655.85	87225	85324.1	79746.8	79830.7	80977.4	79860.6	83895.7
	655.76	215090	214191	207083	207131	207769	207330	213210			655.8	166225	166400	162611	162692	163660	162667	165216			655.75	128375	127974	123786	123861	124870	123857	126744			655.8	87125	85562.9	79724.3	79808.8	81002.1	79839	84085.8
	655.71	215240	214359	207055	207103	207768	207304	213349			655.75	166280	166563	162600	162681	163688	162656	165339			655.7	128930	128160	123772	123848	124900	123844	126885			655.75	86840	85814	79702	79787.1	81029.9	79817.6	84285.4
	655.66	215479	214529	207027	207075	207769	207277	213488			655.7	167060	166733	162589	162671	163718	162645	165466			655.65	129595	128353	123756	123833	124930	123829	127031			655.7	87730	86078.3	79680.5	79766.2	81061.5	79797	84495
	655.61	215381	214700	206997	207046	207770	207250	213625			655.65	167140	166908	162575	162657	163749	162632	165596			655.6	129660	128553	123739	123816	124961	123812	127181			655.65	87790	86352.1	79656.2	79742.6	81093.6	79773.7	84710.9
	655.56	215578	214872	206968	207017	207774	207223	213762			655.6	167235	167089	162561	162644	163782	162618	165728			655.55	129600	128761	123721	123798	124995	123794	127336			655.6	87565	86638.3	79631.7	79718.7	81129.1	79750.1	84935.6
	655.51	216096	215044	206938	206988	207779	207195	213897			655.55	167465	167275	162547	162630	163817	162604	165864			655.5	129620	128977	123703	123781	125033	123777	127495			655.55	87835	86936.7	79607.8	79695.4	81168.9	79727.2	85168.6
	655.46	215973	215215	206906	206956	207784	207165	214028			655.5	167520	167466	162531	162616	163855	162590	166000			655.45	129810	129200	123685	123764	125074	123760	127658			655.5	87555	87245.6	79583	79671.3	81211.8	79703.3	85408.3
	655.41	215986	215386	206875	206925	207792	207136	214157			655.45	167375	167661	162516	162601	163896	162575	166138			655.4	129645	129429	123667	123746	125118	123742	127824			655.45	88065	87566.3	79559	79647.9	81259.8	79680.3	85655.4
	655.36	216321	215555	206843	206894	207802	207106	214283			655.4	167670	167859	162501	162587	163941	162560	166276			655.35	129675	129665	123648	123728	125166	123724	127992			655.4	89205	87895.5	79533.4	79622.9	81310.7	79655.6	85906.5
	655.31	216470	215722	206810	206861	207813	207076	214402			655.35	167620	168060	162485	162572	163989	162545	166411			655.3	130605	129906	123630	123710	125218	123707	128161			655.35	89540	88230.7	79504.2	79594.4	81363	79627.5	86158.5
	655.26	216039	215886	206777	206828	207827	207044	214517			655.3	167425	168261	162470	162556	164041	162530	166543			655.25	130375	130146	123609	123690	125272	123686	128325			655.3	89730	88572	79474	79564.9	81419.3	79598.3	86411.6
	655.21	216200	216048	206745	206796	207845	207014	214626			655.25	167630	168462	162454	162542	164098	162515	166671			655.2	130425	130389	123589	123670	125332	123667	128487			655.25	90030	88918.8	79443.1	79534.6	81480.4	79568.4	86664.7
	655.16	216416	216207	206712	206764	207866	206984	214728			655.2	168305	168660	162438	162527	164158	162500	166791			655.15	130620	130632	123568	123650	125396	123646	128643			655.2	90010	89268.7	79411.2	79503.4	81546.2	79537.5	86915.2
	655.11	216486	216360	206678	206730	207889	206952	214822			655.15	168190	168851	162420	162509	164222	162482	166900			655.1	131010	130872	123547	123629	125465	123626	128792			655.15	90090	89620.4	79379.3	79472.2	81618.1	79506.6	87161.4
	655.06	216489	216507	206644	206697	207915	206920	214907			655.1	167960	169037	162403	162492	164291	162465	166999			655.05	131710	131106	123524	123607	125537	123604	128929			655.1	89920	89971.6	79347	79440.6	81696.2	79475.4	87400.4
	655.01	216817	216649	206610	206663	207944	206889	214982			655.05	168635	169216	162386	162476	164365	162448	167085			655	131240	131331	123499	123583	125614	123580	129052			655.05	90315	90319	79315.2	79409.5	81781.2	79444.6	87629.2
	654.96	217177	216783	206574	206628	207976	206855	215046			655	168820	169383	162367	162457	164443	162430	167153			654.95	131525	131548	123476	123560	125697	123557	129160			655	91075	90658.5	79282	79377.1	81872	79412.6	87843
	654.91	216851	216909	206537	206591	208011	206821	215097			654.95	169140	169537	162347	162438	164527	162411	167203			654.9	131440	131752	123451	123536	125786	123533	129250			654.95	91245	90985.6	79246.5	79342.2	81967.7	79378.1	88037.1
	654.86	217111	217028	206501	206556	208051	206788	215138			654.9	169605	169679	162326	162418	164616	162390	167233			654.85	131665	131944	123427	123513	125882	123510	129320			654.9	92300	91298.8	79210.4	79306.8	82070.4	79343.1	88209.6
	654.81	217040	217137	206465	206520	208094	206753	215165			654.85	169285	169805	162304	162396	164710	162368	167242			654.8	132150	132119	123402	123489	125984	123486	129367			654.85	92845	91592.4	79170.9	79268.1	82178	79304.8	88354.3
	654.76	217228	217239	206428	206483	208141	206719	215179			654.8	169535	169918	162282	162376	164811	162348	167231			654.75	131535	132275	123376	123463	126091	123460	129389			654.8	92525	91864	79129.8	79227.7	82291.8	79264.7	88469
	654.71	217138	217330	206390	206446	208192	206684	215179			654.75	169755	170017	162260	162354	164918	162326	167199			654.7	132130	132416	123351	123439	126207	123436	129387			654.75	91940	92113.9	79089.4	79188.1	82414.9	79225.5	88553.5
	654.66	217344	217413	206353	206409	208248	206649	215165			654.7	169855	170101	162237	162332	165032	162303	167144			654.65	132425	132536	123324	123413	126328	123410	129358			654.7	92470	92340.4	79050.7	79150.1	82548.4	79188	88606
	654.61	217392	217486	206315	206371	208308	206613	215137			654.65	169070	170172	162213	162309	165154	162281	167070			654.6	132510	132637	123297	123386	126456	123383	129303			654.65	92560	92538.5	79010.2	79110.5	82689	79148.7	88621.1
	654.56	217180	217549	206276	206333	208372	206578	215094			654.6	169815	170234	162192	162289	165285	162260	166978			654.55	132375	132720	123269	123359	126591	123356	129222			654.6	92745	92708.6	78969.4	79070.4	82838.5	79109.1	88598.9
	654.51	217344	217603	206238	206296	208442	206542	215038			654.55	169675	170285	162169	162266	165422	162237	166868			654.5	131995	132788	123241	123332	126733	123329	129118			654.55	93150	92849.8	78927.9	79029.7	82996.2	79068.8	88538.8
	654.46	217371	217648	206200	206258	208516	206506	214968			654.5	169795	170329	162146	162244	165567	162215	166742			654.45	132040	132842	123215	123306	126884	123304	128993			654.5	93330	92961.9	78885.1	78987.7	83161.8	79027.2	88440.5
	654.41	217581	217684	206161	206219	208594	206470	214883			654.45	170240	170367	162122	162221	165719	162192	166603			654.4	132625	132884	123188	123280	127043	123278	128848			654.45	94195	93046.9	78841.6	78945	83335.9	78984.9	88305.8
	654.36	217186	217710	206121	206180	208676	206433	214785			654.4	170775	170400	162098	162197	165879	162168	166451			654.35	133040	132913	123160	123252	127207	123250	128684			654.4	93400	93104.6	78795.3	78899.5	83516.3	78939.9	88134.8
	654.31	217188	217730	206083	206142	208764	206398	214675			654.35	170700	170432	162071	162171	166045	162142	166288			654.3	132425	132934	123130	123223	127376	123221	128504			654.35	92955	93142.4	78751.3	78856.4	83708.1	78897.2	87934.7
	654.26	217432	217741	206044	206104	208855	206362	214553			654.3	170950	170464	162044	162145	166219	162116	166118			654.25	132555	132951	123102	123196	127553	123193	128314			654.3	93300	93161.8	78708.5	78814.4	83909.3	78855.7	87708
	654.21	217776	217744	206005	206065	208950	206325	214418			654.25	170745	170498	162017	162119	166399	162089	165943			654.2	132545	132965	123073	123168	127737	123166	128114			654.25	94315	93163.4	78664.6	78771.3	84117.3	78813.1	87455.4
	654.16	217539	217739	205964	206025	209047	206287	214272			654.2	170585	170537	161990	162093	166588	162063	165765			654.15	132735	132976	123044	123140	127925	123138	127906			654.2	93690	93148.2	78617.4	78725	84329.5	78767.3	87178.7
	654.11	217296	217728	205924	205985	209148	206250	214116			654.15	170890	170583	161964	162067	166785	162037	165586			654.1	133545	132987	123015	123111	128117	123109	127694			654.15	93895	93123.9	78572	78680.5	84549.9	78723.2	86886.4
	654.06	217225	217711	205884	205946	209251	206213	213953			654.1	171160	170633	161936	162041	166987	162011	165405			654.05	133325	132996	122983	123080	128310	123078	127476			654.1	93765	93090.6	78525.9	78635.2	84775.4	78678.4	86579.3
	654.01	217061	217687	205845	205907	209356	206177	213781			654.05	172115	170690	161908	162013	167194	161983	165225			654	133370	133006	122952	123050	128506	123048	127258			654.05	94210	93051.4	78479.9	78590.2	85004.9	78633.9	86262.4
	653.96	217369	217658	205806	205868	209462	206141	213603			654	171460	170750	161877	161983	167402	161952	165044			653.95	133400	133018	122920	123019	128702	123017	127041			654	94595	93006.1	78432.6	78543.7	85235.3	78587.9	85936.9
	653.91	217251	217620	205765	205829	209566	206104	213417			653.95	171765	170819	161847	161954	167616	161924	164868			653.9	133340	133030	122888	122988	128896	122986	126825			653.95	94000	92955.8	78383.9	78495.9	85465.1	78540.6	85605.8
	653.86	217195	217575	205726	205789	209669	206067	213227			653.9	171860	170893	161817	161925	167832	161894	164695			653.85	133565	133042	122857	122957	129087	122956	126613			653.9	94875	92904	78336.8	78449.8	85694.9	78495	85274.8
	653.81	217129	217523	205686	205750	209768	206030	213031			653.85	171730	170971	161786	161895	168047	161864	164525			653.8	133415	133052	122824	122926	129272	122924	126404			653.85	93810	92845.9	78287	78400.9	85918.1	78446.7	84941.2
	653.76	216959	217462	205646	205711	209863	205994	212833			653.8	171575	171053	161756	161865	168261	161834	164360			653.75	133530	133059	122792	122894	129448	122893	126201			653.8	93790	92786.5	78240.2	78355.1	86137.1	78401.4	84613.6
	653.71	216929	217392	205607	205672	209951	205958	212631			653.75	171770	171136	161725	161836	168472	161805	164201			653.7	133265	133060	122760	122863	129614	122861	126002			653.75	94430	92721	78193.4	78309.2	86345.9	78356	84290.2
	653.66	216554	217312	205567	205633	210031	205922	212428			653.7	171945	171218	161695	161806	168676	161775	164046			653.65	133205	133054	122728	122832	129766	122831	125810			653.7	93775	92645.6	78144.5	78261.2	86539.1	78308.6	83970.1
	653.61	216593	217220	205529	205596	210101	205887	212224			653.65	171635	171295	161663	161775	168871	161744	163895			653.6	133520	133036	122696	122801	129901	122800	125624			653.65	93285	92561.7	78097.4	78215.1	86717.1	78263.1	83658.6
	653.56	216464	217116	205491	205558	210159	205852	212019			653.6	171825	171366	161633	161746	169055	161714	163750			653.55	133425	133005	122664	122769	130015	122768	125443			653.6	93430	92466	78051.6	78170.4	86876.1	78218.9	83355.5
	653.51	216182	216997	205452	205520	210204	205817	211814			653.55	172035	171427	161601	161715	169222	161684	163611			653.5	133090	132958	122631	122737	130108	122737	125269			653.55	93920	92353.8	78005.3	78125.1	87010.2	78174.2	83060.3
	653.46	216154	216864	205415	205483	210233	205784	211609			653.5	172365	171474	161569	161684	169371	161652	163475			653.45	132850	132893	122599	122706	130176	122706	125102			653.5	93405	92221.2	77957.4	78078.1	87115.1	78127.8	82772.2
	653.41	215947	216715	205378	205447	210246	205750	211406			653.45	172270	171504	161536	161652	169498	161620	163344			653.4	133060	132808	122568	122676	130218	122676	124943			653.45	93460	92068.6	77910.8	78032.6	87191	78082.9	82494.5
	653.36	215629	216550	205341	205411	210242	205717	211204			653.4	172365	171515	161503	161620	169600	161588	163218			653.35	132640	132700	122536	122645	130231	122645	124788			653.4	93265	91891.9	77864	77986.8	87233.5	78037.7	82225.8
	653.31	215477	216368	205305	205375	210219	205685	211005			653.35	172530	171504	161470	161588	169675	161555	163096			653.3	132860	132571	122506	122616	130215	122616	124642			653.35	92215	91689.9	77817.6	77941.5	87241.6	77993	81966.5
	653.26	215423	216170	205270	205341	210178	205653	210808			653.3	172060	171468	161436	161555	169720	161522	162979			653.25	132390	132417	122475	122585	130169	122585	124501			653.3	91655	91464.4	77774.2	77899.2	87216.5	77951.4	81720
	653.21	215369	215955	205235	205306	210118	205621	210614			653.25	172190	171406	161403	161523	169735	161490	162868			653.2	131725	132240	122445	122556	130094	122557	124367			653.25	91170	91213.2	77732.4	77858.4	87156.4	77911.3	81484.3
	653.16	214898	215724	205200	205271	210040	205590	210422			653.2	171445	171317	161370	161491	169718	161458	162761			653.15	131755	132043	122416	122529	129993	122530	124240			653.2	91395	90936.6	77691.9	77819.1	87061.6	77872.5	81259.2
	653.11	214473	215481	205166	205238	209946	205560	210234			653.15	171935	171202	161339	161461	169671	161428	162660			653.1	131895	131824	122388	122502	129865	122502	124119			653.15	91100	90633.2	77650.6	77778.9	86930.9	77833	81042.3
	653.06	214579	215225	205134	205207	209837	205532	210050			653.1	171670	171058	161307	161430	169591	161397	162562			653.05	131245	131585	122359	122474	129711	122475	124003			653.1	90610	90306.2	77610.1	77739.5	86767.9	77794.3	80834.9
	653.01	214614	214957	205101	205174	209713	205503	209869			653.05	171590	170887	161275	161399	169480	161366	162468			653	131465	131331	122332	122448	129537	122449	123894			653.05	90215	89959.1	77571	77701.5	86575.8	77757	80637.6
	652.96	213896	214680	205068	205142	209576	205474	209691			653	171130	170691	161243	161369	169340	161335	162378			652.95	131075	131062	122305	122422	129342	122423	123789			653	89855	89593.9	77532.9	77664.6	86357.4	77720.8	80449.8
	652.91	213813	214396	205037	205112	209430	205447	209518			652.95	171505	170473	161213	161339	169174	161305	162293			652.9	130575	130781	122278	122396	129132	122397	123690			652.95	89375	89213.7	77495.8	77628.6	86115.7	77685.5	80271.1
	652.86	213451	214108	205006	205082	209275	205421	209349			652.9	171645	170233	161181	161309	168983	161275	162211			652.85	130680	130492	122253	122372	128909	122373	123597			652.9	89025	88822	77460	77594	85854.9	77651.7	80101.4
	652.81	213208	213817	204977	205053	209114	205396	209184			652.85	170820	169974	161149	161278	168770	161244	162131			652.8	130720	130196	122228	122348	128675	122349	123507			652.85	88315	88421.4	77425.1	77560.4	85577.6	77618.8	79940.1
	652.76	213010	213524	204949	205026	208948	205372	209024			652.8	170875	169702	161119	161249	168541	161215	162056			652.75	130435	129895	122202	122323	128432	122325	123421			652.8	88145	88017	77392.3	77528.8	85289.2	77587.9	79788
	652.71	212798	213232	204920	204998	208779	205348	208868			652.75	170780	169418	161089	161221	168297	161186	161984			652.7	130260	129594	122177	122299	128185	122301	123340			652.75	87605	87609.8	77359.9	77497.6	84991.1	77557.6	79643.3
	652.66	212762	212941	204893	204972	208607	205325	208716			652.7	170460	169125	161060	161192	168042	161157	161914			652.65	129640	129293	122152	122276	127934	122278	123263			652.7	87625	87203.6	77329.1	77468	84687.5	77528.7	79506.5
	652.61	212289	212653	204866	204945	208435	205302	208568			652.65	170520	168826	161031	161164	167778	161129	161848			652.6	128990	128995	122130	122254	127684	122257	123190			652.65	87335	86799.4	77298.1	77438.3	84379.6	77499.8	79375.9
	652.56	212304	212370	204840	204920	208265	205281	208424			652.6	169835	168523	161002	161136	167507	161101	161784			652.55	129225	128704	122109	122235	127436	122237	123123			652.6	87005	86399.8	77267.8	77409.4	84070.6	77471.6	79251.7
	652.51	211725	212092	204814	204895	208095	205260	208285			652.55	169240	168221	160975	161111	167235	161075	161725			652.5	128625	128416	122088	122214	127190	122217	123058			652.55	86710	86007.8	77238.5	77381.3	83763.4	77444.4	79134.1
	652.46	211555	211821	204790	204871	207929	205241	208150			652.5	169030	167921	160949	161086	166964	161051	161669			652.45	128475	128137	122068	122196	126949	122199	122997			652.5	86115	85624.4	77209.9	77354.1	83459.5	77418.1	79022.6
	652.41	211208	211557	204767	204849	207767	205222	208019			652.45	169415	167624	160924	161063	166693	161027	161615			652.4	128180	127865	122048	122177	126712	122181	122940			652.45	85890	85251.8	77183.1	77328.6	83161.4	77393.5	78917.7
	652.36	211016	211301	204744	204827	207609	205204	207893			652.4	169610	167330	160898	161038	166424	161002	161562			652.35	127960	127601	122030	122160	126482	122163	122885			652.4	84755	84889.9	77156.9	77303.8	82869.3	77369.5	78818.1
	652.31	210836	211053	204722	204806	207455	205188	207771			652.35	169205	167040	160872	161013	166157	160977	161510			652.3	127955	127346	122012	122143	126258	122147	122833			652.35	84635	84541.9	77134	77282.3	82586.7	77348.9	78726
	652.26	210863	210813	204701	204786	207306	205171	207653			652.3	168860	166758	160846	160988	165896	160952	161460			652.25	127750	127100	121994	122126	126041	122130	122783			652.3	84240	84206.1	77111.4	77261.1	82312.1	77328.6	78638.5
	652.21	210408	210580	204680	204765	207161	205155	207538			652.25	168035	166484	160821	160965	165642	160929	161413			652.2	127315	126863	121976	122110	125831	122115	122736			652.25	84255	83883.2	77089.9	77241	82046.7	77309.4	78555.9
	652.16	210378	210356	204660	204746	207022	205140	207427			652.2	168145	166220	160799	160944	165397	160908	161370			652.15	127205	126636	121960	122095	125630	122100	122692			652.2	83965	83572.5	77068.4	77220.9	81789.6	77290.2	78476.8
	652.11	209968	210141	204640	204727	206888	205126	207320			652.15	167505	165965	160777	160923	165159	160887	161327			652.1	127155	126419	121944	122081	125436	122086	122649			652.15	83400	83274.7	77047.6	77201.6	81542.2	77271.9	78401.9
	652.06	210050	209935	204621	204709	206760	205113	207217			652.1	166715	165719	160756	160904	164930	160867	161287			652.05	126795	126210	121929	122066	125250	122071	122608			652.1	82915	82990.6	77028.4	77183.9	81305.2	77255.2	78331.6
	652.01	209840	209736	204603	204691	206636	205099	207117			652.05	166765	165485	160738	160887	164711	160850	161251			652	127070	126012	121914	122053	125073	122058	122570			652.05	83260	82720.3	77010.7	77167.7	81079	77240	78265.8
	651.96	209483	209546	204584	204674	206518	205087	207020			652	166195	165260	160719	160870	164500	160833	161216			651.95	126650	125822	121898	122039	124902	122044	122532			652	82810	82460.9	76991.9	77150.4	80860.9	77223.7	78201.5
	651.91	209376	209365	204567	204658	206406	205075	206928			651.95	166395	165046	160703	160855	164299	160817	161183			651.9	126525	125642	121884	122026	124740	122032	122496			651.95	81920	82214.5	76974.3	77134.4	80653.3	77208.7	78141.1
	651.86	209334	209191	204551	204642	206299	205064	206838			651.9	166610	164839	160685	160839	164106	160801	161150			651.85	126085	125470	121870	122013	124585	122019	122462			651.9	81430	81982.3	76959.4	77121.1	80457.4	77196.5	78085.7
	651.81	209203	209025	204534	204626	206196	205054	206751			651.85	166045	164641	160667	160822	163919	160784	161117			651.8	125875	125308	121857	122002	124439	122008	122430			651.85	81850	81762.3	76946	77109.2	80271.5	77185.7	78033.8
	651.76	208861	208867	204518	204611	206099	205043	206668			651.8	165505	164454	160650	160807	163743	160769	161087			651.75	125410	125154	121845	121991	124300	121998	122400			651.8	81495	81552.1	76931.2	77096.1	80093.3	77173.6	77982.8
	651.71	208804	208716	204503	204596	206006	205034	206587			651.75	165775	164276	160635	160794	163576	160756	161059			651.7	125160	125010	121834	121982	124169	121989	122372			651.75	81135	81353.4	76917.5	77083.9	79924.5	77162.6	77934.6
	651.66	208574	208573	204488	204582	205918	205025	206510			651.7	165600	164107	160620	160779	163415	160741	161030			651.65	125385	124873	121824	121973	124046	121981	122346			651.7	81765	81165.7	76904.8	77072.9	79765	77152.8	77889.3
	651.61	208298	208436	204474	204569	205835	205018	206435			651.65	165165	163945	160604	160766	163263	160728	161003			651.6	124990	124743	121813	121964	123928	121972	122319			651.65	81750	80985.8	76890.1	77060	79611.5	77141	77843.7
	651.56	208277	208307	204460	204557	205756	205011	206364			651.6	165375	163793	160590	160753	163119	160715	160978			651.55	125015	124620	121804	121956	123817	121964	122295			651.6	81170	80814.8	76875.5	77047	79465.4	77129.2	77799.5
	651.51	208076	208184	204447	204545	205681	205004	206295			651.55	165030	163648	160576	160740	162982	160702	160952			651.5	125155	124504	121794	121947	123712	121956	122271			651.55	80840	80654.7	76862.5	77035.9	79328.6	77119.3	77758.6
	651.46	208142	208067	204434	204533	205611	204998	206229			651.5	164320	163511	160562	160728	162852	160690	160928			651.45	124865	124394	121784	121939	123612	121948	122247			651.5	80625	80503.9	76850.6	77025.6	79199.7	77110.3	77719.9
	651.41	207984	207956	204421	204521	205543	204992	206164			651.45	163990	163383	160550	160718	162731	160680	160906			651.4	124970	124291	121774	121931	123518	121941	122225			651.45	80225	80361.7	76839.2	77016.1	79078.1	77102	77683.1
	651.36	207691	207850	204409	204510	205479	204986	206102			651.4	163860	163263	160540	160710	162617	160671	160886			651.35	124510	124192	121765	121923	123428	121933	122203			651.4	80285	80228.4	76829	77007.7	78964.1	77094.9	77648.6
	651.31	207649	207751	204398	204499	205419	204982	206043			651.35	163880	163149	160530	160701	162509	160662	160867			651.3	124485	124101	121756	121916	123345	121927	122182			651.35	80305	80101.9	76818.6	76999.1	78855.9	77087.7	77614.9
	651.26	207469	207656	204386	204489	205363	204977	205986			651.3	163875	163042	160519	160693	162407	160654	160848			651.25	124415	124014	121748	121910	123266	121920	122163			651.3	80100	79982.3	76808.1	76990.5	78753.4	77080.4	77582.2
	651.21	207143	207567	204376	204479	205309	204974	205932			651.25	164085	162940	160509	160684	162310	160645	160829			651.2	124375	123933	121740	121903	123191	121915	122144			651.25	79810	79869.8	76798.1	76982.5	78656.9	77073.8	77551
	651.16	207191	207483	204366	204471	205259	204972	205880			651.2	163600	162843	160498	160675	162218	160636	160810			651.15	123875	123855	121732	121897	123121	121909	122125			651.2	80020	79764.3	76789.1	76975.4	78566.5	77068.1	77521.6
	651.11	207167	207403	204356	204462	205211	204969	205829			651.15	163780	162753	160489	160667	162132	160628	160792			651.1	123905	123784	121726	121892	123055	121904	122109			651.15	79625	79663.9	76779.3	76967.6	78480.2	77061.8	77492.3
	651.06	206864	207327	204346	204454	205166	204967	205780			651.1	163520	162666	160479	160659	162050	160619	160775			651.05	123885	123716	121719	121887	122993	121900	122092			651.1	79660	79570	76770.8	76961.1	78399.5	77056.6	77465
	651.01	206741	207256	204338	204446	205123	204966	205734			651.05	163030	162586	160469	160652	161973	160612	160758			651	123850	123653	121712	121883	122935	121896	122076			651.05	79690	79481.2	76762.1	76954.4	78323.1	77051.5	77438.3
	650.96	206548	207189	204329	204439	205084	204966	205689			651	163005	162511	160461	160646	161901	160606	160743			650.95	123450	123592	121706	121878	122880	121892	122061			651	79775	79397.1	76753.2	76947.6	78250.6	77046.3	77412.2
	650.91	206526	207126	204322	204432	205046	204966	205647			650.95	162955	162441	160454	160640	161834	160600	160729			650.9	123740	123537	121701	121874	122828	121889	122047			650.95	79170	79317.2	76744.1	76940.6	78181.6	77040.8	77386.5
	650.86	206352	207066	204314	204426	205010	204966	205606			650.9	163010	162374	160446	160634	161770	160594	160714			650.85	124320	123483	121694	121870	122779	121885	122032			650.9	79285	79243.4	76736.8	76935.5	78117.9	77037.3	77363.2
	650.81	206281	207010	204307	204420	204977	204968	205566			650.85	163035	162311	160438	160628	161709	160588	160700			650.8	123935	123430	121687	121864	122730	121880	122016			650.85	79560	79173.1	76729.1	76930	78057.1	77033.4	77340.1
	650.76	206179	206957	204300	204414	204945	204969	205528			650.8	162360	162251	160430	160622	161651	160582	160686			650.75	124095	123382	121680	121859	122684	121875	122002			650.8	79700	79105.8	76720.6	76923.7	77998.5	77028.8	77316.7
	650.71	206105	206907	204294	204409	204915	204971	205492			650.75	162545	162196	160424	160619	161598	160578	160674			650.7	124155	123335	121672	121854	122641	121871	121987			650.75	79255	79041.5	76711.6	76916.9	77942.3	77023.8	77293.5
	650.66	206044	206860	204287	204404	204887	204974	205457			650.7	162725	162144	160418	160614	161547	160574	160662			650.65	123310	123291	121665	121848	122599	121866	121972			650.7	79255	78981.8	76704	76911.6	77890.1	77020.1	77272
	650.61	205946	206816	204281	204399	204860	204977	205423			650.65	162495	162094	160410	160609	161499	160569	160650			650.6	123405	123251	121660	121845	122562	121864	121960			650.65	78825	78925.2	76696.3	76906.2	77840.4	77016.6	77251
	650.56	206182	206774	204275	204395	204834	204980	205391			650.6	162415	162047	160404	160605	161453	160565	160638			650.55	123755	123213	121655	121842	122526	121861	121948			650.6	78750	78872.7	76689.9	76902.1	77794.2	77014.3	77231.7
	650.51	205873	206734	204269	204389	204809	204983	205358			650.55	162235	162003	160398	160601	161409	160561	160627			650.5	123730	123176	121648	121838	122490	121857	121935			650.55	78870	78823.2	76683.7	76898.3	77750.4	77012.4	77213.1
	650.46	205754	206696	204263	204385	204786	204987	205328			650.5	162200	161962	160392	160598	161369	160557	160616			650.45	123380	123141	121642	121834	122456	121854	121922			650.5	78645	78775.8	76677.1	76894.2	77708.2	77010.2	77194.5
	650.41	205773	206661	204258	204381	204764	204991	205299			650.45	162085	161923	160387	160595	161330	160554	160606			650.4	123495	123108	121637	121831	122425	121852	121911			650.45	79005	78731.5	76671.2	76890.7	77668.6	77008.7	77177
	650.36	205945	206628	204253	204378	204742	204996	205271			650.4	162595	161886	160382	160592	161293	160551	160596			650.35	123325	123077	121631	121827	122394	121849	121899			650.4	79285	78688.3	76664.1	76886.2	77629.6	77006.2	77158.7
	650.31	205706	206597	204247	204373	204721	205000	205242			650.35	161860	161850	160375	160587	161257	160547	160584			650.3	123145	123048	121626	121824	122366	121847	121888			650.35	79250	78646.3	76656.2	76880.9	77591.2	77002.9	77140
	650.26	205481	206567	204242	204369	204702	205006	205216			650.3	161590	161817	160370	160585	161224	160544	160576			650.25	122950	123021	121621	121822	122339	121845	121878			650.3	79135	78606.4	76648.4	76875.7	77554.5	76999.9	77121.6
	650.21	205604	206541	204237	204367	204684	205012	205191			650.25	161875	161787	160366	160584	161193	160543	160568			650.2	123500	122995	121617	121820	122313	121845	121869			650.25	78890	78568.8	76640.9	76870.9	77519.6	76997.2	77104
	650.16	205329	206515	204233	204363	204666	205018	205166			650.2	161710	161758	160362	160582	161163	160541	160559			650.15	123165	122970	121612	121817	122287	121842	121858			650.2	78895	78533.6	76634.2	76866.8	77486.6	76995.3	77087.4
	650.11	205523	206492	204229	204361	204650	205025	205143			650.15	161790	161731	160358	160580	161134	160539	160551			650.1	123025	122946	121607	121815	122263	121841	121848			650.15	79005	78500	76627.4	76862.7	77454.8	76993.5	77071
	650.06	205589	206469	204224	204358	204633	205032	205120			650.1	161515	161705	160353	160578	161107	160538	160542			650.05	123200	122924	121603	121813	122240	121840	121839			650.1	78730	78467.7	76620.2	76858.4	77423.8	76991.5	77054.6
	650.01	205619	206448	204220	204355	204617	205038	205097			650.05	161410	161681	160350	160578	161081	160537	160535			650	123205	122903	121598	121811	122218	121838	121829			650.05	78485	78437.7	76613.8	76854.9	77394.7	76990.4	77039.2
	649.96	205434	206428	204215	204352	204601	205045	205074			650	162450	161658	160346	160577	161057	160536	160528			649.95	122950	122882	121593	121808	122196	121837	121820			650	78555	78409.8	76608.2	76852.1	77367.3	76990.1	77024.9
	649.91	205734	206410	204211	204349	204586	205053	205053			649.95	161635	161633	160340	160573	161030	160533	160518			649.9	123185	122863	121589	121807	122175	121837	121811			649.95	78300	78383.1	76602.3	76849.2	77340.6	76989.6	77010.6
	649.86	205634	206392	204205	204346	204571	205060	205031			649.9	161925	161612	160336	160572	161007	160531	160511			649.85	123135	122845	121584	121805	122155	121835	121802			649.9	77825	78358.4	76597.2	76847.1	77315.5	76990.1	76997.3
	649.81	205457	206375	204200	204342	204556	205067	205010			649.85	161855	161592	160331	160570	160984	160529	160503			649.8	123030	122827	121579	121803	122135	121835	121793			649.85	78500	78336.3	76593.5	76846.5	77292.6	76992.1	76985.6
	649.76	205688	206360	204196	204340	204543	205075	204990			649.8	161600	161572	160326	160568	160961	160528	160495			649.75	122965	122811	121575	121801	122116	121834	121784			649.8	78325	78313.4	76587.8	76843.9	77268.5	76992.2	76972.2
	649.71	205448	206346	204191	204336	204529	205083	204970			649.75	161295	161554	160323	160567	160941	160527	160488			649.7	122985	122796	121571	121800	122098	121834	121776			649.75	78780	78292.2	76582.5	76841.8	77245.7	76992.9	76959.4
	649.66	205709	206334	204186	204334	204516	205092	204951			649.7	161780	161538	160320	160567	160921	160527	160482			649.65	123210	122781	121566	121798	122081	121833	121768			649.7	78975	78270.6	76575.9	76838.4	77222.1	76992.3	76945.5
	649.61	205837	206321	204181	204330	204502	205100	204932			649.65	161725	161521	160315	160566	160901	160526	160474			649.6	123265	122767	121561	121796	122063	121833	121759			649.65	77915	78249.5	76568.7	76834.5	77198.6	76991.3	76931.2
	649.56	205707	206310	204175	204326	204489	205108	204912			649.6	161810	161505	160311	160565	160882	160525	160467			649.55	123525	122752	121556	121794	122045	121832	121750			649.6	78390	78232.6	76564.6	76833.8	77178.8	76993.6	76920.3
	649.51	205664	206299	204170	204323	204476	205117	204894			649.55	161650	161490	160306	160563	160863	160523	160459			649.5	122690	122738	121550	121791	122028	121830	121741			649.55	78885	78215.2	76559.1	76831.7	77158.2	76994.6	76908.1
	649.46	205538	206290	204165	204320	204463	205126	204875			649.5	161295	161476	160302	160562	160845	160523	160452			649.45	122770	122727	121547	121790	122013	121831	121734			649.5	78090	78197.3	76552.1	76828.2	77136.7	76994.2	76894.6
	649.41	205623	206282	204160	204317	204451	205136	204858			649.45	161260	161463	160299	160563	160829	160523	160447			649.4	122785	122717	121543	121790	121998	121832	121727			649.45	78255	78182.6	76547.5	76827.1	77118	76996.4	76883.6
	649.36	205682	206275	204155	204314	204439	205147	204841			649.4	161155	161452	160296	160563	160813	160524	160441			649.35	122825	122707	121539	121789	121983	121833	121720			649.4	78450	78168.4	76542.4	76825.6	77099.3	76998.2	76872.3
	649.31	205589	206269	204150	204311	204427	205157	204823			649.35	161810	161441	160293	160564	160798	160525	160436			649.3	122975	122698	121535	121789	121969	121833	121713			649.35	78500	78154.4	76536.6	76823.6	77080.5	76999.5	76860.6
	649.26	205412	206264	204145	204308	204416	205168	204807			649.3	161530	161430	160289	160563	160781	160524	160429			649.25	123140	122688	121531	121788	121955	121834	121705			649.3	78410	78141	76530.7	76821.4	77062	77000.9	76848.8
	649.21	205793	206261	204140	204305	204406	205179	204791			649.25	161010	161419	160285	160563	160766	160524	160423			649.2	123050	122679	121526	121786	121940	121834	121697			649.25	78605	78128.8	76525	76819.6	77044.1	77002.6	76837.5
	649.16	205637	206257	204135	204302	204394	205190	204774			649.2	161320	161411	160283	160564	160752	160526	160418			649.15	122935	122671	121522	121785	121927	121835	121690			649.2	78855	78116.8	76518.8	76817.3	77026.1	77004	76825.7
	649.11	205710	206254	204129	204299	204383	205202	204758			649.15	161310	161403	160279	160564	160738	160527	160413			649.1	122730	122663	121517	121784	121913	121835	121683			649.15	78480	78104.8	76511.7	76814.2	77007.7	77004.8	76813.3
	649.06	205539	206252	204124	204296	204372	205214	204742			649.1	161375	161395	160276	160565	160725	160528	160407			649.05	122805	122657	121514	121784	121901	121837	121676			649.1	78840	78094.6	76505.8	76812.4	76990.8	77006.8	76802.1
	649.01	205658	206252	204119	204293	204361	205227	204727			649.05	161735	161387	160273	160566	160711	160528	160402			649	122785	122651	121510	121784	121889	121839	121669			649.05	78430	78084.2	76498.8	76809.5	76973.1	77008	76789.9
	648.96	205999	206252	204114	204290	204351	205240	204712			649	161695	161379	160268	160565	160697	160528	160395			648.95	123035	122646	121506	121783	121877	121840	121663			649	78115	78075.7	76492.9	76807.9	76957	77010.5	76779.1
	648.91	205978	206252	204107	204286	204339	205252	204696			648.95	161455	161372	160264	160565	160683	160528	160389			648.9	122875	122640	121501	121783	121864	121842	121656			648.95	78455	78068.9	76488.1	76807.4	76942.1	77014.2	76769.4
	648.86	205889	206253	204100	204282	204328	205265	204680			648.9	161410	161366	160260	160565	160671	160529	160383			648.85	123010	122635	121497	121782	121852	121843	121649			648.9	78205	78061.8	76482.1	76805.9	76926.5	77017.1	76758.7
	648.81	205955	206255	204094	204278	204317	205278	204664			648.85	161345	161360	160257	160566	160658	160530	160377			648.8	122840	122631	121493	121782	121840	121845	121642			648.85	78455	78056.1	76476.9	76805.2	76912	77020.9	76748.9
	648.76	205927	206257	204088	204274	204306	205292	204649			648.8	161200	161356	160254	160567	160646	160532	160372			648.75	122820	122627	121488	121782	121829	121847	121635			648.8	78445	78050.4	76471	76803.8	76896.9	77024.2	76738.5
	648.71	206107	206261	204081	204270	204295	205306	204634			648.75	161150	161352	160251	160568	160635	160534	160367			648.7	122960	122625	121484	121782	121818	121849	121629			648.75	78715	78045.4	76465	76802.6	76882.2	77027.7	76728.1
	648.66	206173	206265	204074	204266	204284	205320	204618			648.7	161360	161349	160248	160570	160624	160536	160363			648.65	123170	122622	121480	121781	121807	121851	121622			648.7	78585	78040.4	76458.3	76800.6	76866.9	77030.6	76717.1
	648.61	206236	206269	204067	204261	204272	205335	204602			648.65	161245	161345	160244	160571	160613	160538	160358			648.6	122740	122619	121475	121781	121795	121853	121615			648.65	78595	78036.4	76451.9	76799.1	76852.2	77034.2	76706.5
	648.56	206204	206275	204060	204257	204260	205350	204586			648.6	160985	161343	160241	160572	160603	160540	160353			648.55	122375	122618	121471	121781	121785	121856	121609			648.6	78535	78033	76445.4	76797.6	76837.7	77038	76695.9
	648.51	206216	206281	204052	204252	204249	205365	204571			648.55	161350	161342	160239	160575	160593	160544	160349			648.5	122975	122618	121468	121783	121776	121860	121604			648.55	78120	78030.6	76439.1	76796.5	76823.6	77042.2	76685.6
	648.46	206207	206289	204045	204247	204238	205382	204556			648.5	161350	161340	160236	160576	160583	160546	160344			648.45	122865	122617	121464	121783	121765	121863	121597			648.5	78335	78030	76434	76796.6	76811	77047.9	76676.7
	648.41	206365	206297	204037	204243	204226	205398	204540			648.45	161630	161339	160232	160578	160572	160548	160339			648.4	122755	122617	121459	121783	121755	121866	121591			648.45	78535	78029.5	76428.3	76796.2	76797.9	77053.2	76667.1
	648.36	206308	206306	204029	204238	204215	205415	204525			648.4	161400	161338	160228	160579	160561	160550	160333			648.35	122700	122618	121456	121784	121746	121870	121585			648.4	78360	78029.1	76422	76795.4	76784.4	77058.2	76657.1
	648.31	206308	206316	204021	204233	204203	205433	204510			648.35	161635	161337	160224	160580	160551	160552	160328			648.3	122740	122620	121452	121785	121737	121874	121579			648.35	78300	78030	76416.1	76795.1	76771.6	77064.1	76647.6
	648.26	206584	206327	204013	204228	204192	205452	204494			648.3	161905	161337	160220	160581	160540	160554	160322			648.25	122710	122622	121448	121786	121727	121879	121573			648.3	78605	78031.7	76410.5	76795.1	76759.2	77070.4	76638.4
	648.21	206385	206338	204004	204222	204180	205470	204479			648.25	161505	161336	160215	160581	160529	160556	160315			648.2	122965	122624	121444	121787	121718	121883	121568			648.25	78555	78033.2	76403.9	76794.4	76746	77076.1	76628.3
	648.16	206631	206351	203996	204217	204168	205490	204463			648.2	161610	161336	160211	160583	160519	160559	160310			648.15	123635	122627	121439	121788	121709	121887	121561			648.2	78790	78035.6	76397.4	76793.9	76733.2	77082.2	76618.4
	648.11	206358	206364	203987	204212	204156	205509	204448			648.15	161570	161337	160207	160584	160509	160561	160304			648.1	122885	122627	121433	121787	121697	121889	121553			648.15	78925	78037.9	76390.2	76792.8	76719.8	77088.1	76607.9
	648.06	206658	206379	203978	204207	204144	205531	204433			648.1	161360	161339	160202	160586	160499	160564	160298			648.05	123000	122631	121428	121788	121688	121894	121547			648.1	79005	78040.7	76382.5	76791.4	76706.1	77093.8	76597
	648.01	206679	206395	203969	204201	204132	205552	204417			648.05	161430	161342	160199	160588	160490	160568	160293			648	123140	122635	121424	121789	121678	121899	121540			648.05	78620	78043.9	76374.6	76789.9	76692.3	77099.7	76585.9
	647.96	206599	206411	203960	204195	204120	205574	204401			648	161620	161345	160195	160590	160481	160571	160288			647.95	123140	122639	121418	121789	121669	121903	121533			648	78400	78049	76367.9	76789.6	76679.8	77107.1	76576.1
	647.91	206706	206430	203951	204190	204108	205598	204386			647.95	161275	161348	160191	160592	160472	160575	160283			647.9	123105	122643	121413	121790	121659	121908	121526			647.95	78545	78055.5	76361.7	76790.2	76668.1	77115.5	76566.9
	647.86	206726	206449	203941	204184	204095	205622	204370			647.9	161800	161353	160187	160595	160463	160580	160278			647.85	123205	122649	121408	121790	121650	121913	121520			647.9	78925	78062.4	76355.2	76790.5	76656.1	77123.9	76557.4
	647.81	206817	206469	203931	204178	204083	205647	204355			647.85	161735	161356	160182	160597	160453	160583	160272			647.8	123490	122654	121403	121791	121640	121918	121513			647.85	78495	78068.9	76347.4	76789.7	76643.1	77131.6	76546.7
	647.76	206882	206491	203921	204172	204070	205673	204339			647.8	161600	161360	160178	160598	160444	160586	160266			647.75	123060	122659	121396	121791	121629	121923	121505			647.8	78625	78077.6	76340.9	76790.5	76631.5	77141.1	76537.4
	647.71	207078	206513	203911	204166	204058	205700	204323			647.75	162005	161366	160173	160601	160435	160591	160260			647.7	123240	122666	121391	121792	121620	121929	121498			647.75	78655	78086.6	76334.1	76790.9	76619.6	77150.6	76527.7
	647.66	207087	206537	203900	204159	204044	205728	204306			647.7	161580	161370	160168	160602	160425	160594	160253			647.65	123410	122674	121386	121793	121611	121935	121491			647.7	78230	78096.4	76327.1	76791.5	76607.7	77160.5	76518
	647.61	206757	206562	203889	204152	204031	205756	204290			647.65	161935	161377	160163	160605	160416	160599	160248			647.6	123565	122681	121380	121794	121601	121941	121484			647.65	79045	78108.4	76321.3	76793.5	76597.2	77172.1	76509.6
	647.56	207077	206590	203879	204147	204018	205788	204274			647.6	161960	161383	160158	160607	160406	160603	160241			647.55	123590	122688	121373	121794	121591	121947	121476			647.6	79050	78118.8	76313.1	76793.2	76584.4	77181.9	76498.8
	647.51	207215	206618	203868	204140	204005	205819	204258			647.55	161805	161389	160152	160609	160396	160608	160235			647.5	123060	122697	121366	121795	121580	121953	121467			647.55	78620	78130.1	76304.9	76793.1	76571.6	77192.1	76488
	647.46	207419	206648	203856	204133	203991	205852	204241			647.5	161830	161397	160147	160611	160387	160613	160229			647.45	123195	122707	121361	121797	121572	121961	121461			647.5	78675	78143.6	76297.9	76794.4	76560.2	77204.3	76478.5
	647.41	207518	206679	203844	204125	203976	205885	204224			647.45	161835	161405	160142	160614	160378	160619	160222			647.4	123455	122718	121356	121798	121563	121969	121454			647.45	79565	78157.9	76290.8	76795.8	76548.7	77216.8	76468.9
	647.36	207431	206712	203831	204117	203961	205920	204206			647.4	161945	161414	160137	160617	160369	160624	160216			647.35	123595	122729	121349	121800	121553	121977	121446			647.4	79125	78170.5	76280.9	76794.6	76534.6	77227.3	76456.6
	647.31	207610	206746	203819	204110	203947	205957	204189			647.35	161710	161423	160131	160619	160359	160630	160210			647.3	123035	122740	121342	121801	121543	121985	121438			647.35	79135	78185.5	76272.3	76795.1	76522	77239.8	76445.7
	647.26	207448	206783	203805	204102	203932	205995	204171			647.3	161815	161434	160127	160623	160351	160637	160204			647.25	123330	122753	121337	121804	121535	121995	121432			647.3	79570	78201.5	76263.7	76795.7	76509.3	77252.9	76434.7
	647.21	207512	206822	203793	204094	203917	206036	204153			647.25	161985	161445	160121	160626	160342	160644	160198			647.2	123600	122767	121331	121806	121526	122005	121425			647.25	79180	78217.2	76253.7	76795.1	76495.5	77265.3	76422.5
	647.16	207551	206863	203780	204086	203902	206078	204136			647.2	161840	161456	160116	160629	160333	160651	160191			647.15	123400	122780	121324	121807	121516	122014	121417			647.2	79020	78235.3	76244.9	76796	76482.8	77279.7	76411.5
	647.11	207655	206907	203767	204079	203887	206122	204118			647.15	162060	161468	160110	160633	160324	160659	160185			647.1	123370	122795	121318	121810	121506	122025	121409			647.15	79240	78255	76236.6	76797.6	76470.7	77295.4	76400.9
	647.06	207726	206952	203753	204071	203872	206169	204100			647.1	161830	161481	160104	160637	160315	160666	160178			647.05	123540	122812	121312	121812	121497	122036	121402			647.1	79510	78275.2	76227.5	76798.8	76458	77311.2	76389.7
	647.01	207946	207000	203739	204063	203856	206217	204082			647.05	162115	161495	160099	160641	160306	160675	160171			647	123780	122828	121305	121815	121488	122048	121394			647.05	79545	78295.9	76217.6	76799.4	76444.6	77327	76377.8
	646.96	208230	207050	203725	204054	203840	206267	204063			647	162015	161509	160093	160645	160297	160683	160164			646.95	124025	122845	121298	121816	121477	122059	121385			647	79115	78317.8	76207.6	76800.2	76431.1	77343.6	76365.7
	646.91	208191	207102	203709	204045	203822	206319	204044			646.95	161880	161525	160087	160649	160288	160693	160158			646.9	123910	122862	121289	121818	121466	122070	121376			646.95	79185	78342.3	76198.8	76802.6	76418.9	77362.4	76354.9
	646.86	208146	207157	203694	204035	203805	206374	204024			646.9	162235	161541	160082	160654	160279	160703	160151			646.85	124055	122881	121281	121820	121456	122083	121367			646.9	79690	78368	76189.9	76805	76406.6	77382	76343.9
	646.81	208304	207215	203678	204026	203788	206431	204004			646.85	162095	161558	160075	160658	160269	160713	160144			646.8	123740	122900	121273	121821	121445	122095	121357			646.85	79385	78393.7	76179.3	76806.2	76392.8	77401.2	76331.4
	646.76	208706	207277	203662	204017	203770	206491	203984			646.8	161870	161576	160069	160662	160260	160723	160137			646.75	123650	122921	121266	121824	121435	122110	121349			646.8	79750	78421.8	76169.6	76808.6	76380	77422.3	76319.9
	646.71	208618	207340	203644	204006	203751	206553	203963			646.75	162210	161595	160063	160668	160252	160735	160130			646.7	123845	122944	121258	121828	121425	122126	121341			646.75	79675	78450.4	76158.9	76810.2	76366.1	77443.5	76307.2
	646.66	208585	207407	203627	203996	203732	206619	203942			646.7	162510	161615	160057	160673	160243	160747	160123			646.65	123875	122968	121251	121831	121415	122142	121332			646.7	79575	78480.9	76148.3	76812.4	76352.4	77466.2	76294.8
	646.61	208532	207478	203610	203986	203713	206688	203921			646.65	162655	161635	160049	160678	160232	160759	160115			646.6	123600	122993	121243	121834	121404	122159	121323			646.65	79570	78513.6	76137.9	76815.2	76339.1	77490.4	76282.7
	646.56	208687	207553	203593	203976	203695	206760	203900			646.6	162105	161656	160041	160682	160222	160771	160106			646.55	123800	123020	121235	121839	121395	122178	121315			646.6	79560	78548.1	76127.6	76818.4	76325.9	77516.1	76270.6
	646.51	208843	207631	203575	203966	203676	206836	203879			646.55	161825	161680	160035	160688	160213	160786	160099			646.5	123730	123049	121228	121843	121385	122198	121306			646.55	79815	78584.5	76117.3	76822	76312.7	77543.2	76258.5
	646.46	208879	207714	203557	203955	203656	206916	203857			646.5	162560	161706	160029	160696	160204	160802	160093			646.45	124175	123079	121220	121848	121375	122219	121298			646.5	79765	78622.3	76106.1	76825.2	76298.8	77571.1	76245.6
	646.41	209062	207800	203538	203945	203636	206999	203835			646.45	162865	161731	160021	160701	160194	160817	160084			646.4	123955	123109	121211	121852	121364	122240	121288			646.45	80625	78662.3	76095.1	76828.9	76285	77600.8	76232.9
	646.36	209181	207891	203519	203934	203615	207087	203812			646.4	162375	161757	160013	160706	160183	160832	160075			646.35	124325	123143	121203	121857	121354	122263	121278			646.4	80240	78702.1	76081.5	76830.5	76268.7	77629.6	76217.6
	646.31	209380	207986	203499	203923	203594	207178	203789			646.35	163645	161786	160005	160713	160173	160850	160067			646.3	124225	123177	121193	121861	121342	122286	121268			646.35	80505	78745.5	76068.9	76833.7	76253.5	77661.6	76203.5
	646.26	209495	208085	203479	203911	203573	207273	203765			646.3	163435	161813	159994	160717	160160	160865	160055			646.25	124375	123213	121184	121865	121331	122311	121258			646.3	80395	78790.6	76055.6	76836.5	76237.6	77694.6	76188.5
	646.21	209579	208190	203458	203900	203551	207373	203741			646.25	162840	161842	159984	160721	160147	160882	160044			646.2	124415	123251	121175	121870	121319	122338	121248			646.25	80460	78838.8	76042.5	76840.2	76222	77730.2	76173.9
	646.16	210070	208299	203437	203888	203528	207477	203717			646.2	163020	161875	159975	160728	160136	160903	160034			646.15	124675	123292	121165	121875	121307	122367	121237			646.2	80260	78889.6	76029.2	76844.1	76206.2	77767.8	76159.1
	646.11	209774	208412	203414	203874	203504	207585	203691			646.15	162640	161909	159966	160735	160124	160924	160024			646.1	124505	123334	121154	121880	121295	122396	121225			646.15	80700	78944.2	76016.4	76849.1	76191.1	77808.4	76144.8
	646.06	209768	208532	203392	203862	203480	207700	203665			646.1	162860	161947	159957	160743	160114	160948	160015			646.05	124840	123379	121144	121885	121283	122429	121214			646.1	80660	79000.7	76002.3	76853.4	76174.6	77850.5	76129.2
	646.01	209953	208659	203370	203850	203457	207820	203640			646.05	162505	161986	159948	160751	160103	160973	160006			646	125010	123427	121133	121890	121270	122462	121202			646.05	80850	79060.8	75988.3	76858.4	76158.3	77895.3	76113.7
	645.96	210369	208790	203347	203838	203433	207945	203614			646	163150	162029	159941	160761	160093	161001	159997			645.95	124865	123477	121121	121896	121256	122498	121190			646	81180	79124.1	75973.6	76863.3	76141.4	77942.7	76097.7
	645.91	210699	208927	203322	203825	203407	208075	203587			645.95	163245	162073	159931	160770	160081	161029	159987			645.9	125375	123530	121110	121902	121243	122537	121178			645.95	81415	79190.3	75958	76867.9	76123.5	77992.2	76080.6
	645.86	210845	209070	203297	203811	203381	208210	203558			645.9	163635	162119	159921	160778	160069	161059	159976			645.85	124870	123586	121097	121907	121228	122577	121164			645.9	81215	79260	75941.5	76872.4	76104.8	78044.6	76062.7
	645.81	210754	209218	203270	203796	203353	208351	203529			645.85	163655	162167	159909	160786	160056	161090	159964			645.8	124980	123647	121085	121914	121215	122622	121152			645.85	81100	79335	75925.6	76878.3	76086.8	78101.4	76045.5
	645.76	210971	209375	203244	203782	203326	208499	203500			645.8	163540	162218	159898	160795	160042	161124	159952			645.75	125550	123712	121074	121921	121202	122670	121139			645.8	81370	79415.1	75910.1	76885.1	76069.1	78162.4	76028.6
	645.71	211193	209537	203218	203768	203298	208653	203471			645.75	163315	162274	159887	160804	160029	161161	159940			645.7	125285	123779	121060	121928	121187	122720	121125			645.75	81480	79499.6	75893.6	76891.9	76050.6	78227	76010.8
	645.66	211364	209707	203190	203753	203270	208813	203440			645.7	163485	162333	159876	160815	160017	161201	159929			645.65	125365	123852	121047	121935	121172	122774	121112			645.7	82005	79589.2	75876.8	76899.2	76031.8	78296	75992.7
	645.61	211612	209884	203161	203738	203240	208980	203409			645.65	164055	162396	159865	160827	160004	161244	159917			645.6	125590	123929	121034	121944	121158	122833	121098			645.65	81990	79683.3	75858.3	76905.6	76011.3	78368.3	75972.9
	645.56	211800	210067	203132	203723	203210	209153	203377			645.6	163995	162461	159852	160837	159989	161289	159904			645.55	126035	124011	121020	121952	121142	122895	121083			645.6	82205	79783.9	75839.8	76913.1	75990.9	78446.2	75953.2
	645.51	211797	210258	203102	203707	203179	209334	203345			645.55	163920	162532	159839	160848	159975	161337	159891			645.5	125930	124097	121005	121960	121125	122960	121068			645.55	82065	79890.5	75820.7	76920.8	75969.8	78529.1	75932.8
	645.46	212246	210458	203072	203692	203148	209522	203312			645.5	163355	162607	159827	160860	159960	161390	159878			645.45	125800	124190	120990	121968	121109	123031	121052			645.5	82240	80004.8	75801.9	76929.8	75949.2	78618.6	75912.8
	645.41	212541	210665	203040	203676	203115	209716	203277			645.45	163800	162689	159816	160875	159948	161449	159866			645.4	126020	124289	120976	121979	121093	123108	121037			645.45	82080	80126.4	75782.5	76939.4	75927.9	78714.3	75892.2
	645.36	212740	210879	203007	203659	203081	209917	203242			645.4	164235	162776	159804	160890	159934	161511	159854			645.35	126095	124394	120960	121989	121076	123189	121021			645.4	82390	80256.8	75763.5	76950.5	75907.2	78817.5	75872.1
	645.31	212837	211101	202973	203642	203046	210126	203206			645.35	164515	162867	159790	160904	159919	161576	159839			645.3	125990	124506	120945	122000	121059	123277	121005			645.35	83335	80395.3	75743.5	76961.9	75885.4	78927.6	75850.9
	645.26	212801	211332	202939	203625	203011	210343	203169			645.3	164415	162964	159776	160918	159903	161646	159824			645.25	126080	124626	120930	122012	121043	123371	120989			645.3	83720	80540.2	75720.7	76971.6	75860.8	79042.8	75826.9
	645.21	213234	211572	202904	203609	202976	210568	203132			645.25	164710	163068	159761	160934	159887	161722	159810			645.2	126685	124754	120914	122026	121026	123472	120973			645.25	83345	80694	75696.6	76981.4	75835	79165.5	75801.7
	645.16	213812	211820	202869	203592	202939	210800	203094			645.2	164775	163177	159746	160950	159870	161803	159794			645.15	127085	124888	120897	122038	121007	123578	120955			645.2	83680	80859.7	75673.5	76993.8	75810.3	79298.6	75777.6
	645.11	213863	212074	202831	203574	202900	211038	203054			645.15	165005	163295	159731	160967	159853	161890	159778			645.1	126485	125030	120878	122051	120987	123691	120935			645.15	84000	81035.8	75649.4	77006.6	75784.5	79440.5	75752.4
	645.06	213870	212338	202792	203556	202861	211284	203013			645.1	164790	163420	159715	160985	159836	161983	159761			645.05	126315	125184	120861	122066	120969	123814	120918			645.1	83705	81223.2	75624.2	77020	75757.8	79592	75726.2
	645.01	214114	212612	202754	203539	202822	211539	202972			645.05	164845	163554	159699	161004	159818	162083	159745			645	126750	125347	120844	122084	120951	123945	120901			645.05	83855	81424.1	75599.9	77036	75731.8	79755.3	75700.8
	644.96	214663	212894	202714	203522	202781	211802	202931			645	165725	163696	159683	161025	159801	162191	159729			644.95	127345	125519	120826	122101	120932	124084	120882			645	83720	81638.2	75575	77053.2	75705.4	79929.7	75674.9
	644.91	214657	213183	202673	203504	202739	212071	202887			644.95	165480	163846	159665	161045	159781	162304	159710			644.9	127225	125701	120807	122119	120911	124230	120862			644.95	84130	81866.9	75550.5	77072.9	75679.4	80116.9	75649.3
	644.86	214847	213482	202631	203487	202697	212348	202843			644.9	165155	164006	159647	161068	159762	162426	159692			644.85	127300	125894	120787	122138	120890	124386	120842			644.9	85055	82109.6	75524.6	77093.3	75652	80315.8	75622.5
	644.81	215255	213788	202589	203471	202653	212631	202799			644.85	165430	164178	159630	161093	159744	162557	159674			644.8	127395	126099	120768	122160	120869	124551	120822			644.85	84860	82365.7	75495.9	77113.1	75621.8	80525.8	75592.8
	644.76	215414	214103	202545	203454	202609	212922	202753			644.8	165445	164360	159612	161119	159725	162697	159656			644.75	128520	126315	120748	122182	120848	124727	120801			644.8	85020	82638.8	75467.7	77135.9	75592.1	80750.3	75563.6
	644.71	215452	214425	202500	203437	202563	213218	202706			644.75	165745	164553	159594	161148	159705	162845	159638			644.7	128025	126541	120724	122204	120823	124909	120777			644.75	85480	82928.9	75438.9	77160.7	75561.9	80989.2	75533.8
	644.66	215718	214756	202455	203422	202518	213523	202659			644.7	166050	164757	159575	161178	159685	163003	159619			644.65	128165	126781	120702	122229	120800	125104	120754			644.7	86190	83235.9	75408.7	77186.9	75530.3	81242.2	75502.6
	644.61	216081	215094	202409	203407	202471	213832	202611			644.65	166380	164973	159555	161209	159664	163169	159598			644.6	128355	127034	120679	122256	120776	125309	120731			644.65	86055	83560	75376.2	77213.8	75496.4	81509.2	75469.2
	644.56	216516	215438	202361	203393	202423	214145	202561			644.6	166405	165200	159534	161242	159642	163344	159577			644.55	129080	127300	120656	122285	120752	125524	120707			644.6	86125	83904.8	75344.1	77244.3	75462.9	81793.6	75436.1
	644.51	217123	215787	202312	203378	202373	214462	202510			644.55	166730	165441	159513	161277	159620	163530	159555			644.5	128270	127578	120631	122314	120725	125749	120681			644.55	86340	84269.6	75311.6	77278	75429.1	82094.5	75402.8
	644.46	217183	216141	202261	203363	202321	214782	202457			644.5	167280	165694	159491	161315	159596	163725	159533			644.45	128955	127873	120607	122349	120701	125987	120658			644.5	86105	84655.2	75278.4	77314.6	75394.6	82412.4	75368.7
	644.41	217245	216500	202209	203350	202268	215105	202403			644.45	167205	165959	159467	161354	159571	163929	159509			644.4	129235	128180	120582	122385	120675	126234	120632			644.45	87155	85063.6	75245.7	77355.9	75360.7	82749.1	75335.2
	644.36	217692	216863	202156	203339	202215	215430	202349			644.4	167015	166238	159444	161396	159546	164143	159485			644.35	129240	128501	120556	122424	120648	126491	120605			644.4	87410	85491.5	75209.9	77398.2	75323.5	83100.9	75298.4
	644.31	217976	217229	202102	203328	202160	215754	202293			644.35	167360	166533	159420	161443	159522	164369	159461			644.3	129835	128835	120530	122466	120620	126759	120579			644.35	87865	85942.4	75173.1	77444.4	75285.5	83471	75260.8
	644.26	218134	217596	202047	203319	202105	216078	202236			644.3	167450	166840	159396	161493	159496	164603	159436			644.25	129590	129182	120501	122511	120591	127035	120550			644.3	88205	86415.1	75134.9	77494	75246.1	83857.9	75221.7
	644.21	218653	217964	201991	203311	202048	216400	202179			644.25	167670	167161	159371	161547	159471	164847	159411			644.2	129970	129544	120474	122560	120563	127320	120522			644.25	88565	86910.7	75095.5	77547.8	75205.5	84262.3	75181.5
	644.16	218769	218330	201934	203305	201990	216717	202119			644.2	167660	167495	159346	161605	159444	165099	159385			644.15	130060	129917	120445	122613	120533	127613	120493			644.2	88685	87429.3	75054.9	77606.2	75163.7	84684.1	75140.1
	644.11	218918	218694	201875	203301	201931	217029	202059			644.15	168585	167843	159320	161668	159417	165360	159359			644.1	130270	130302	120416	122671	120503	127913	120463			644.15	88990	87971.6	75013.9	77670.2	75121.5	85123.3	75098.3
	644.06	219060	219055	201816	203300	201871	217334	201998			644.1	168500	168201	159292	161734	159388	165625	159331			644.05	130585	130697	120386	122733	120472	128218	120433			644.1	89740	88537.6	74971.8	77739.8	75078.2	85579.4	75055.4
	644.01	219452	219410	201756	203302	201810	217629	201936			644.05	168610	168570	159264	161805	159359	165896	159302			644	131100	131101	120355	122800	120440	128525	120402			644.05	90255	89123.8	74927.3	77814	75032.6	86048.9	75010.1
	643.96	219706	219757	201694	203306	201748	217913	201873			644	168730	168949	159235	161883	159329	166170	159273			643.95	131675	131511	120323	122872	120407	128832	120369			644	90385	89730.9	74881.1	77893.9	74985.3	86531.7	74963.2
	643.91	219746	220095	201632	203313	201685	218184	201809			643.95	169125	169337	159206	161966	159299	166447	159243			643.9	131840	131926	120288	122948	120372	129137	120334			643.95	90145	90358.7	74834.4	77981.4	74937.5	87027.2	74915.7
	643.86	220146	220423	201569	203324	201622	218440	201744			643.9	169105	169730	159175	162055	159267	166722	159213			643.85	132520	132343	120253	123031	120336	129438	120298			643.9	91525	91006.6	74788.3	78077.9	74890.3	87534.4	74868.8
	643.81	220341	220736	201504	203338	201556	218676	201678			643.85	169465	170129	159145	162152	159236	166994	159182			643.8	132335	132758	120216	123119	120298	129729	120261			643.85	91690	91668.6	74737.8	78179.3	74838.8	88046.3	74817.7
	643.76	220697	221034	201439	203356	201490	218893	201611			643.8	169445	170527	159113	162256	159203	167258	159150			643.75	132040	133170	120180	123215	120260	130010	120224			643.8	92520	92343.7	74686.8	78289.5	74786.7	88562	74765.9
	643.71	220799	221315	201372	203378	201423	219087	201543			643.75	169760	170924	159081	162368	159171	167513	159118			643.7	132310	133577	120144	123320	120224	130277	120187			643.75	92310	93027.6	74633	78407.1	74731.9	89076.2	74711.4
	643.66	221071	221577	201304	203405	201355	219256	201474			643.7	170665	171316	159049	162488	159137	167752	159085			643.65	132670	133973	120107	123434	120186	130523	120150			643.7	93140	93719.3	74579.8	78535.9	74677.7	89587.7	74657.5
	643.61	221056	221818	201236	203437	201286	219399	201403			643.65	170765	171696	159013	162615	159100	167971	159049			643.6	132975	134354	120069	123555	120147	130746	120112			643.65	94055	94411.3	74523.9	78673.3	74620.8	90088	74600.8
	643.56	220792	222037	201167	203475	201216	219513	201333			643.6	170840	172064	158977	162752	159063	168167	159012			643.55	133690	134715	120030	123686	120107	130939	120072			643.6	94370	95098.8	74465	78819.8	74560.9	90571.8	74541.3
	643.51	221343	222234	201099	203520	201148	219599	201263			643.55	171075	172415	158940	162899	159026	168336	158976			643.5	133470	135053	119988	123824	120065	131099	120031			643.55	94440	95776.1	74405.1	78977.4	74500	91033.2	74480.7
	643.46	221475	222405	201028	203570	201077	219651	201192			643.5	170460	172746	158903	163057	158988	168473	158938			643.45	133625	135367	119948	123974	120024	131222	119989			643.5	95420	96438.6	74344.7	79147.6	74438.7	91466.7	74419.6
	643.41	221748	222551	200957	203627	201005	219671	201119			643.45	171425	173056	158868	163228	158952	168578	158902			643.4	134340	135652	119906	124135	119981	131307	119948			643.45	95390	97076.8	74281.2	79328.3	74374.3	91862.4	74355.5
	643.36	222038	222669	200885	203690	200933	219656	201046			643.4	171895	173338	158829	163409	158912	168642	158863			643.35	134635	135906	119862	124306	119937	131347	119904			643.4	96170	97687	74217.6	79522.9	74309.8	92216	74291.2
	643.31	222061	222760	200811	203759	200859	219607	200971			643.35	172460	173592	158789	163601	158871	168665	158823			643.3	134170	136127	119818	124488	119891	131342	119859			643.35	95540	98260.8	74151.5	79729.9	74242.7	92518.2	74224.5
	643.26	221943	222826	200738	203836	200784	219523	200895			643.3	172190	173815	158747	163805	158828	168644	158781			643.25	135355	136318	119774	124684	119847	131294	119815			643.3	96345	98794.7	74087.1	79953.4	74177.4	92765.7	74159.4
	643.21	222103	222866	200664	203922	200710	219405	200820			643.25	172540	174012	158706	164023	158786	168581	158739			643.2	135755	136474	119727	124890	119799	131198	119767			643.25	96680	99279.2	74020	80189.9	74109.4	92948.3	74091.7
	643.16	222139	222881	200589	204016	200635	219253	200745			643.2	172630	174180	158663	164255	158743	168476	158696			643.15	135970	136599	119679	125109	119750	131057	119718			643.2	97100	99711.2	73951.8	80441.1	74040.3	93062.3	74022.8
	643.11	222202	222871	200515	204119	200560	219068	200668			643.15	172830	174322	158620	164501	158699	168331	158653			643.1	136185	136696	119629	125341	119700	130874	119669			643.15	97755	100087	73882	80707.1	73969.7	93103.6	73952.5
	643.06	222185	222839	200439	204230	200484	218851	200592			643.1	173270	174442	158577	164762	158655	168147	158609			643.05	136450	136768	119579	125586	119649	130652	119618			643.1	98565	100403	73810.1	80987.8	73896.9	93069.1	73879.9
	643.01	222250	222786	200364	204350	200408	218603	200515			643.05	173320	174542	158532	165037	158609	167927	158564			643	136395	136819	119528	125846	119598	130393	119567			643.05	99630	100659	73735.5	81282.2	73821.5	92957.2	73804.8
	642.96	222460	222713	200288	204480	200332	218327	200438			643	173995	174626	158486	165328	158563	167677	158518			642.95	136735	136854	119477	126120	119546	130104	119515			643	99755	100854	73657.5	81589.8	73742.7	92768.2	73726.2
	642.91	222203	222623	200211	204618	200254	218023	200359			642.95	174205	174698	158439	165632	158515	167397	158471			642.9	137020	136876	119425	126408	119493	129786	119463			642.95	99185	100994	73578.9	81913.5	73663.3	92507.4	73647
	642.86	222128	222518	200134	204766	200177	217695	200282			642.9	173950	174763	158390	165953	158466	167094	158422			642.85	136410	136889	119371	126711	119439	129445	119409			642.9	100375	101085	73501.8	82254.9	73585.3	92180.7	73569.2
	642.81	222425	222400	200058	204924	200100	217345	200204			642.85	174465	174826	158343	166290	158417	166774	158374			642.8	137465	136901	119320	127029	119387	129087	119357			642.85	99420	101125	73420.8	82608.9	73503.6	91787.6	73487.7
	642.76	222235	222270	199980	205089	200022	216973	200125			642.8	175050	174891	158293	166641	158367	166438	158324			642.75	137485	136910	119265	127359	119331	128712	119302			642.8	99785	101127	73342.5	82980.2	73424.5	91341.3	73408.8
	642.71	222320	222132	199903	205264	199945	216584	200046			642.75	174790	174959	158242	167006	158315	166091	158272			642.7	137510	136922	119210	127702	119275	128327	119247			642.75	99990	101093	73262.8	83364.2	73344.1	90844.5	73328.6
	642.66	222172	221986	199825	205447	199866	216179	199967			642.7	175175	175036	158191	167387	158263	165738	158221			642.65	137905	136941	119154	128058	119219	127935	119191			642.7	100505	101028	73182.3	83760.2	73262.8	90304.9	73247.6
	642.61	221696	221834	199747	205638	199788	215760	199889			642.65	175625	175123	158139	167781	158210	165380	158169			642.6	137630	136967	119098	128425	119162	127539	119134			642.65	100280	100939	73100	84165.4	73179.7	89728.8	73164.7
	642.56	221885	221680	199671	205837	199712	215332	199811			642.6	175810	175222	158085	168186	158156	165021	158115			642.55	137240	137004	119041	128803	119105	127143	119077			642.6	100430	100831	73018.1	84580.6	73097.1	89124.9	73082.3
	642.51	221934	221522	199594	206042	199634	214894	199733			642.55	175660	175333	158031	168602	158101	164663	158060			642.5	137915	137054	118986	129191	119050	126750	119022			642.55	100870	100708	72935.5	85000.9	73013.8	88500.4	72999.2
	642.46	222235	221360	199516	206250	199556	214448	199654			642.5	176175	175459	157976	169027	158046	164310	158006			642.45	137475	137112	118929	129583	118992	126359	118964			642.5	100700	100572	72851.4	85422.9	72928.9	87860	72914.5
	642.41	222128	221196	199437	206460	199477	213996	199574			642.45	176190	175596	157921	169458	157990	163960	157950			642.4	137325	137181	118873	129981	118935	125976	118908			642.45	100800	100428	72767.5	85844.6	72844.3	87211.4	72830.1
	642.36	221870	221028	199358	206671	199397	213540	199494			642.4	176690	175744	157864	169894	157933	163618	157894			642.35	137960	137259	118817	130380	118879	125600	118852			642.4	101090	100275	72683	86261.1	72759.2	86558.9	72745.1
	642.31	221819	220859	199280	206882	199319	213084	199415			642.35	176650	175900	157807	170329	157875	163282	157836			642.3	138135	137341	118759	130774	118820	125230	118794			642.35	100720	100113	72597.5	86667.6	72672.9	85905.9	72659.1
	642.26	221900	220685	199202	207088	199240	212626	199335			642.3	176475	176063	157749	170760	157816	162956	157778			642.25	137990	137425	118700	131161	118761	124870	118735			642.3	101305	99942.1	72512.7	87059.3	72587.5	85259.6	72573.9
	642.21	221820	220506	199123	207288	199161	212170	199255			642.25	176565	176228	157691	171185	157758	162640	157720			642.2	137935	137508	118642	131537	118702	124520	118676			642.25	100630	99756.5	72426	87428.3	72500.1	84619.5	72486.6
	642.16	221464	220318	199044	207477	199082	211715	199175			642.2	176455	176390	157633	171597	157700	162333	157662			642.15	137470	137585	118584	131896	118643	124180	118617			642.2	101120	99556.8	72341	87771.9	72414.5	83992.3	72401.2
	642.11	221443	220121	198966	207655	199004	211264	199097			642.15	176695	176545	157576	171991	157641	162037	157604			642.1	137430	137653	118526	132234	118585	123852	118560			642.15	101415	99335.1	72254.3	88080.3	72327.1	83376.6	72314
	642.06	221391	219912	198888	207815	198925	210818	199017			642.1	176410	176687	157517	172361	157582	161751	157545			642.05	137530	137703	118469	132545	118528	123536	118502			642.1	100695	99087	72166.5	88348	72238.6	82774.2	72225.7
	642.01	221335	219686	198810	207954	198847	210376	198938			642.05	176405	176809	157459	172701	157523	161475	157487			642	138235	137731	118411	132821	118469	123231	118444			642.05	100385	98811	72080.5	88570.7	72152.1	82190.6	72139.3
	641.96	221245	219442	198731	208069	198768	209940	198859			642	176745	176905	157401	173005	157465	161211	157428			641.95	138245	137728	118351	133055	118409	122934	118384			642	101135	98500.7	71995.3	88741.8	72066.2	81625	72053.5
	641.91	221125	219176	198653	208156	198689	209511	198780			641.95	176370	176968	157341	173264	157405	160955	157369			641.9	136955	137691	118291	133245	118348	122649	118324			641.95	100720	98148.5	71907.5	88853	71977.8	81074.9	71965.3
	641.86	220708	218886	198575	208212	198611	209088	198701			641.9	176120	176993	157283	173476	157346	160711	157310			641.85	136955	137619	118235	133388	118291	122377	118267			641.9	100000	97754.2	71820.7	88903.6	71890.4	80544.2	71878.1
	641.81	220159	218571	198498	208235	198534	208674	198623			641.85	176850	176974	157225	173635	157287	160476	157252			641.8	137280	137504	118178	133477	118234	122117	118210			641.85	99620	97315.5	71735.8	88891.7	71804.9	80033.7	71792.7
	641.76	219724	218229	198423	208224	198458	208269	198547			641.8	176765	176905	157165	173733	157227	160250	157192			641.75	137050	137341	118120	133508	118176	121866	118152			641.8	99335	96830.7	71651.8	88814.3	71720.3	79543.3	71708.3
	641.71	219798	217859	198349	208176	198384	207873	198472			641.75	176345	176783	157105	173769	157166	160032	157131			641.7	136600	137130	118063	133481	118118	121625	118094			641.75	99165	96298.9	71568.4	88671.2	71636.3	79072.2	71624.4
	641.66	219152	217458	198274	208090	198309	207485	198396			641.7	176790	176607	157046	173742	157106	159825	157072			641.65	135900	136870	118007	133395	118061	121396	118038			641.7	98790	95720.8	71485.3	88463.4	71552.6	78619.8	71540.9
	641.61	218372	217029	198202	207968	198236	207107	198323			641.65	175930	176374	156985	173649	157045	159625	157011			641.6	135955	136562	117953	133252	118007	121177	117983			641.65	97785	95099.4	71403	88194.1	71469.8	78186.3	71458.2
	641.56	217470	216575	198132	207812	198166	206740	198252			641.6	176505	176087	156927	173495	156986	159435	156953			641.55	135385	136206	117898	133051	117952	120968	117929			641.6	96820	94439.5	71323.5	87869	71389.7	77773	71378.3
	641.51	217198	216098	198064	207625	198098	206385	198184			641.55	175740	175745	156867	173277	156926	159251	156893			641.5	135345	135806	117845	132799	117898	120769	117876			641.55	96355	93746.8	71246.7	87493.5	71312.4	77380	71301.1
	641.46	216504	215598	197998	207405	198032	206039	198116			641.5	175775	175353	156809	173002	156867	159077	156834			641.45	135000	135365	117792	132496	117845	120578	117822			641.5	95050	93024.5	71171.1	87071.6	71236.2	77005	71225
	641.41	215911	215078	197934	207158	197967	205703	198051			641.45	175835	174915	156751	172674	156809	158910	156776			641.4	135005	134888	117740	132149	117792	120396	117770			641.45	94040	92280.7	71099.1	86612.1	71163.7	76649.8	71152.7
	641.36	215321	214544	197871	206888	197904	205378	197988			641.4	175365	174435	156692	172296	156750	158749	156717			641.35	133490	134378	117688	131763	117740	120222	117717			641.4	92735	91520.5	71030	86120.5	71094	76312.9	71083.2
	641.31	214639	213997	197810	206597	197843	205063	197926			641.35	174830	173918	156635	171877	156692	158596	156660			641.3	133140	133847	117640	131347	117691	120059	117669			641.35	92865	90749.8	70964.6	85603.8	71028.1	75994.5	71017.4
	641.26	214162	213443	197752	206289	197785	204759	197867			641.3	174760	173374	156579	171423	156635	158450	156604			641.25	132775	133296	117593	130905	117644	119904	117622			641.3	91730	89971.7	70898.7	85065	70961.6	75690.1	70951
	641.21	213608	212884	197695	205969	197727	204464	197809			641.25	174525	172805	156523	170939	156579	158309	156548			641.2	132170	132730	117547	130442	117598	119756	117576			641.25	90195	89194.4	70835.9	84513.4	70898.3	75402.6	70887.9
	641.16	212936	212323	197640	205638	197672	204179	197753			641.2	173610	172218	156468	170432	156523	158175	156492			641.15	131475	132156	117503	129963	117553	119616	117532			641.2	88850	88424	70777.6	83955.6	70839.5	75132.5	70829.2
	641.11	212570	211765	197587	205303	197618	203905	197699			641.15	173015	171620	156415	169909	156470	158048	156439			641.1	130580	131577	117460	129475	117510	119483	117489			641.15	87565	87664.3	70723.1	83396.1	70784.6	74878.8	70774.3
	641.06	212053	211211	197534	204963	197566	203639	197646			641.1	172340	171016	156364	169375	156419	157927	156388			641.05	130360	131000	117421	128983	117470	119359	117449			641.1	86050	86917.9	70672.4	82838.4	70733.3	74640.2	70723.2
	641.01	211752	210664	197484	204623	197515	203383	197595			641.05	172655	170412	156315	168837	156369	157813	156339			641	129385	130425	117381	128490	117430	119240	117410			641.05	84925	86190.4	70626.1	82288.3	70686.5	74417.4	70676.5
	640.96	211241	210125	197434	204284	197465	203135	197544			641	171880	169807	156265	168294	156319	157702	156289			640.95	129115	129860	117345	127999	117394	119129	117373			641	84035	85482.5	70583	81747.2	70642.9	74208.3	70633.1
	640.91	210640	209598	197386	203948	197417	202896	197496			640.95	171775	169210	156217	167755	156271	157596	156241			640.9	128275	129303	117309	127514	117358	119023	117337			640.95	84160	84795.4	70542.5	81217.1	70601.9	74011.6	70592.2
	640.86	210239	209083	197340	203619	197371	202666	197449			640.9	170565	168620	156169	167220	156222	157494	156193			640.85	127000	128760	117276	127038	117324	118923	117304			640.9	82950	84127.9	70501.5	80697.3	70560.4	73823.8	70550.8
	640.81	209858	208583	197296	203296	197326	202445	197403			640.85	169990	168045	156125	166696	156178	157399	156148			640.8	126365	128233	117247	126574	117294	118831	117274			640.85	81920	83484.4	70464	80192.9	70522.5	73648	70512.9
	640.76	209266	208097	197252	202981	197282	202231	197359			640.8	169745	167483	156083	166183	156135	157309	156106			640.75	125955	127722	117219	126123	117266	118744	117247			640.8	81040	82866.7	70429.4	79705.9	70487.5	73483.6	70478.1
	640.71	208555	207627	197210	202675	197240	202026	197316			640.75	169210	166937	156041	165682	156092	157222	156064			640.7	125765	127228	117193	125685	117239	118662	117220			640.75	80820	82274.2	70397.5	79236.4	70455.1	73329.4	70445.8
	640.66	207934	207174	197171	202380	197200	201830	197276			640.7	168415	166408	156000	165196	156052	157139	156023			640.65	125550	126751	117167	125261	117213	118584	117194			640.7	80095	81705.2	70366.1	78783.2	70423.2	73183	70414
	640.61	207748	206738	197133	202096	197163	201642	197238			640.65	167595	165898	155962	164727	156013	157060	155985			640.6	124960	126290	117141	124850	117187	118509	117168			640.65	79285	81161.2	70336.8	78348.3	70393.5	73045.3	70384.4
	640.56	207496	206318	197096	201821	197126	201461	197200			640.6	166320	165407	155926	164274	155977	156987	155949			640.55	123970	125849	117118	124456	117163	118438	117144			640.6	78685	80641.8	70309.8	77931.9	70366.1	72916.2	70357.1
	640.51	206972	205914	197060	201556	197089	201286	197163			640.55	166580	164938	155894	163842	155945	156919	155917			640.5	123795	125428	117097	124080	117142	118373	117123			640.55	77735	80147.3	70284.6	77534.4	70340.4	72794.7	70331.5
	640.46	206563	205526	197026	201303	197055	201118	197128			640.5	165950	164485	155862	163424	155911	156852	155884			640.45	123275	125025	117077	123720	117122	118311	117103			640.5	77745	79677.7	70262.1	77156.4	70317.5	72681.4	70308.8
	640.41	206221	205155	196993	201060	197021	200957	197094			640.45	165325	164053	155831	163024	155880	156789	155853			640.4	122970	124640	117058	123376	117102	118252	117084			640.45	77080	79229.6	70239.6	76794.8	70294.6	72573.1	70285.9
	640.36	205583	204799	196961	200829	196989	200802	197062			640.4	164675	163641	155802	162643	155851	156729	155823			640.35	122370	124273	117040	123047	117084	118196	117066			640.4	76290	78804.5	70219	76451.5	70273.5	72471.5	70264.9
	640.31	205530	204461	196931	200608	196959	200655	197031			640.35	163910	163247	155774	162279	155823	156673	155796			640.3	122185	123925	117024	122735	117068	118144	117050			640.35	75790	78401.7	70200.7	76126.2	70254.8	72376.4	70246.3
	640.26	205353	204136	196901	200397	196929	200512	197000			640.3	163905	162874	155749	161934	155798	156620	155771			640.25	122100	123593	117008	122439	117052	118094	117034			640.3	75350	78020.6	70183.9	75818.4	70237.6	72287	70229.2
	640.21	204886	203826	196871	200196	196899	200375	196970			640.25	163180	162518	155724	161605	155772	156569	155746			640.2	121285	123278	116993	122156	117036	118046	117018			640.25	75075	77659.7	70168.3	75527	70221.6	72202.7	70213.3
	640.16	204800	203530	196844	200005	196871	200243	196942			640.2	162650	162180	155701	161293	155749	156521	155723			640.15	121190	122980	116980	121890	117023	118002	117005			640.2	74810	77317.8	70153.5	75251.1	70206.4	72122.6	70198.2
	640.11	204778	203247	196816	199823	196843	200116	196913			640.15	162550	161860	155680	160997	155727	156476	155701			640.1	121265	122697	116967	121637	117010	117960	116992			640.15	74795	76994.2	70139.5	74990.2	70192	72046.6	70183.9
	640.06	204650	202977	196788	199649	196815	199993	196885			640.1	161835	161556	155659	160716	155706	156432	155680			640.05	120915	122429	116954	121398	116996	117918	116979			640.1	74055	76687	70125.5	74742.7	70177.6	71973.6	70169.6
	640.01	204183	202720	196761	199483	196788	199874	196857			640.05	160910	161269	155640	160452	155686	156391	155661			640	119970	122175	116942	121171	116984	117879	116967			640.05	73700	76398.3	70113.6	74510.7	70165.3	71905.7	70157.4
	639.96	204087	202475	196735	199327	196762	199761	196831			640	160600	160999	155624	160204	155670	156354	155645			639.95	119735	121937	116933	120960	116975	117844	116957			640	73465	76125.8	70102.8	74292.3	70154.1	71841.5	70146.3
	639.91	203908	202241	196710	199178	196736	199651	196805			639.95	160145	160745	155609	159969	155654	156319	155629			639.9	119460	121712	116924	120760	116966	117811	116949			639.95	73500	75868.4	70092.7	74086.6	70143.6	71780.4	70135.9
	639.86	203480	202018	196685	199037	196711	199545	196779			639.9	160275	160504	155595	159749	155640	156285	155615			639.85	119165	121500	116917	120573	116958	117780	116941			639.9	72780	75624.7	70082.4	73892.1	70133	71721.6	70125.3
	639.81	203215	201807	196661	198904	196687	199444	196755			639.85	159525	160276	155580	159539	155625	156253	155601			639.8	119020	121301	116910	120396	116951	117750	116934			639.85	73175	75395.7	70074.3	73710.3	70124.5	71667	70116.9
	639.76	203054	201606	196638	198779	196664	199347	196731			639.8	159150	160062	155568	159343	155613	156223	155588			639.75	119030	121112	116904	120230	116944	117722	116927			639.8	73105	75178.1	70065	73537.8	70114.8	71613.2	70107.3
	639.71	202566	201415	196616	198659	196642	199254	196708			639.75	158625	159861	155557	159160	155602	156195	155577			639.7	118845	120934	116897	120074	116937	117694	116921			639.75	72790	74972.3	70055.8	73375.1	70105.3	71561.6	70097.9
	639.66	202013	201234	196595	198547	196621	199164	196687			639.7	158500	159672	155548	158988	155592	156169	155568			639.65	118295	120767	116891	119926	116931	117668	116915			639.7	72300	74778.3	70047.6	73222.4	70096.7	71512.6	70089.3
	639.61	201641	201063	196576	198443	196602	199080	196668			639.65	158335	159494	155539	158826	155582	156144	155559			639.6	118200	120609	116887	119789	116927	117644	116910			639.65	72270	74596.1	70040.8	73079.9	70089.5	71466.8	70082.3
	639.56	201250	200900	196559	198345	196584	198999	196649			639.6	158060	159325	155530	158673	155574	156121	155550			639.55	118265	120461	116883	119660	116922	117622	116906			639.6	72105	74423.4	70034.1	72945.3	70082.5	71422.6	70075.3
	639.51	200480	200747	196543	198252	196567	198922	196633			639.55	158055	159167	155522	158530	155565	156098	155542			639.5	118380	120321	116879	119538	116918	117600	116902			639.55	71755	74260.4	70027.8	72818.9	70075.9	71380.4	70068.8
	639.46	200156	200603	196529	198167	196553	198850	196618			639.5	157855	159018	155515	158395	155557	156076	155534			639.45	118080	120188	116874	119423	116913	117578	116897			639.5	71595	74107.1	70022.6	72700.8	70070.3	71340.6	70063.3
	639.41	199807	200466	196516	198088	196541	198781	196605			639.45	156990	158877	155507	158268	155550	156056	155527			639.4	117740	120063	116871	119316	116909	117557	116893			639.45	71360	73962.1	70017.9	72589.7	70065.2	71302.6	70058.3
	639.36	199312	200336	196505	198013	196529	198716	196593			639.4	157180	158746	155503	158151	155545	156038	155522			639.35	117680	119946	116868	119215	116906	117538	116891			639.4	71420	73825.4	70013.9	72485.5	70060.9	71266.6	70054
	639.31	198930	200214	196495	197944	196519	198654	196583			639.35	157340	158622	155498	158039	155540	156020	155517			639.3	117230	119836	116866	119121	116903	117520	116888			639.35	71265	73695.3	70009.6	72386.9	70056.3	71231.5	70049.5
	639.26	198471	200099	196487	197880	196511	198595	196574			639.3	157455	158504	155492	157934	155534	156002	155511			639.25	117900	119732	116864	119033	116902	117504	116887			639.3	71045	73572.4	70005.8	72294.2	70052.2	71198.1	70045.4
	639.21	198268	199991	196480	197820	196503	198540	196566			639.25	157070	158392	155486	157834	155527	155985	155505			639.2	117720	119632	116861	118948	116899	117486	116883			639.25	70930	73456.3	70002.7	72207.3	70048.7	71166.3	70042.1
	639.16	197983	199887	196473	197764	196497	198487	196559			639.2	156495	158287	155481	157741	155522	155969	155500			639.15	117350	119538	116859	118868	116896	117470	116881			639.2	70510	73346.2	69999.9	72125.4	70045.6	71135.9	70039
	639.11	197818	199790	196468	197712	196492	198437	196554			639.15	155975	158189	155478	157654	155519	155954	155497			639.1	117640	119450	116857	118794	116894	117455	116879			639.15	70885	73242.7	69998.4	72049.1	70043.8	71107.8	70037.2
	639.06	197683	199697	196464	197663	196487	198389	196548			639.1	156135	158098	155477	157574	155517	155942	155495			639.05	117445	119365	116855	118723	116891	117439	116877			639.1	70675	73143	69995.7	71975.7	70040.8	71079.4	70034.3
	639.01	197360	199608	196459	197617	196482	198343	196544			639.05	156590	158011	155474	157497	155515	155930	155493			639	117525	119286	116853	118656	116889	117425	116875			639.05	70685	73048.7	69993.7	71906.8	70038.4	71052.5	70032
	638.96	197369	199524	196456	197574	196479	198300	196540			639	156215	157927	155471	157424	155511	155917	155489			638.95	117530	119210	116851	118593	116887	117410	116873			639	70595	72958.8	69991.6	71841.4	70036	71026.4	70029.7
	638.91	197265	199444	196453	197533	196476	198257	196536			638.95	156450	157848	155469	157355	155508	155905	155487			638.9	117165	119137	116849	118533	116885	117396	116870			638.95	70800	72873.2	69989.8	71779.6	70033.9	71001.4	70027.6
	638.86	197155	199367	196450	197495	196473	198217	196533			638.9	155915	157772	155466	157289	155505	155892	155484			638.85	116815	119069	116848	118477	116884	117384	116869			638.9	70805	72790.8	69987.3	71720.1	70031.1	70976.5	70024.9
	638.81	197176	199294	196448	197459	196470	198178	196530			638.85	155910	157702	155464	157228	155503	155882	155482			638.8	117335	119005	116848	118424	116883	117373	116869			638.85	70350	72711.8	69984.9	71663.5	70028.4	70952.3	70022.2
	638.76	197032	199224	196445	197425	196468	198140	196527			638.8	155645	157635	155463	157170	155502	155872	155481			638.75	117030	118943	116847	118373	116882	117360	116868			638.8	70195	72637.7	69983.8	71610.9	70027	70930.2	70020.9
	638.71	196984	199156	196443	197392	196465	198104	196524			638.75	155640	157571	155462	157116	155501	155863	155480			638.7	117175	118884	116846	118326	116881	117349	116867			638.75	70515	72567.2	69983.1	71561.3	70026	70909.2	70020
	638.66	196915	199092	196441	197361	196463	198069	196522			638.7	155725	157511	155462	157064	155500	155854	155480			638.65	116930	118828	116845	118280	116880	117338	116866			638.7	70370	72498.7	69981.5	71513	70024.1	70887.9	70018.2
	638.61	197013	199030	196440	197332	196462	198035	196520			638.65	155725	157453	155461	157015	155499	155845	155479			638.6	117095	118774	116845	118237	116879	117328	116865			638.65	70340	72433.3	69980.3	71467.2	70022.7	70867.6	70016.8
	638.56	196911	198970	196438	197304	196459	198002	196517			638.6	155720	157398	155460	156968	155498	155837	155478			638.55	117215	118723	116844	118195	116878	117317	116865			638.6	70195	72370.6	69979.3	71423.6	70021.3	70848	70015.5
	638.51	196894	198913	196436	197277	196458	197970	196515			638.55	155625	157345	155460	156923	155497	155828	155477			638.5	117115	118673	116843	118155	116877	117307	116863			638.55	70640	72310.9	69978.6	71382.3	70020.4	70829.4	70014.6
	638.46	196906	198857	196434	197252	196456	197940	196513			638.5	155910	157295	155459	156880	155496	155821	155476			638.45	117320	118626	116842	118117	116876	117297	116862			638.5	70260	72252.1	69976.6	71341.4	70018.1	70810	70012.4
[truncated: 30 more rows]

## Sheet: Fig. 2(a&b) Ligt-off curve
MnCoOx-0.1	Temp, oC	C2H6 conv. %	1000/T	rate, umol g-1 s-1	In(Rate)		Region I	Conv. Range = 5-10%												MnCoOx-0.2	Temp, oC	C2H6 conv. %	1000/T	rate, umol g-1 s-1	In(Rate)		Region I	Conv. Range = 5-10%												MnCoOx-0.5	Temp, oC	C2H6 conv. %	1000/T	rate, umol g-1 s-1	In(Rate)		Region I	Conv. Range = 5-10%
[truncated: 42 more rows]
[truncated: 57 more columns]

[truncated: 19 more sheets: Fig. 2c Correlation, Fig.2d, Fig.2e Compar, Fig.2f, Fig.2g, Fig.2h, Fig.4a C2H6 TPSR, Fig.4b O isotopic, Fig.4c TAP sum, Figs.4 (d-h) TAP, Fig.5a XPS-Co2p, Fig.5a XPS Mn 2p, Fig.5a XPS-O1s, Fig.5b IR, Fig. 5c Compar, Fig.6a, Fig.6c, Fig.6d, Fig.6f]
