# Supplementary material for: Redox-induced controllable engineering of MnO2-MnxCo3-xO4 interface to boost catalytic oxidation of ethane
Source: Nat Commun. 2024 May 15;15:4118. doi: 10.1038/s41467-024-48120-8 (PMC11096404; doi:10.1038/s41467-024-48120-8)
Supplement: Supplementary file 3 — Source Data [file 41467_2024_48120_MOESM3_ESM.zip › Source Data/Source Data_Supplementary Information 2024.04.10.xlsx]

## Sheet: Fig. S2-FT-IR
Co3O4	399	0		MnCoOx-0.1	399	40.7916		MnCoOx-0.2	399	62.9722		MnCoOx-0.5	399	79.7176		MnCoOx-1.0	399	99.9134		MnCoOx-2.0	399	130.634		MnO2	399	145.065
	400	27.2			400	69.6916			400	87.1722			400	114.618			400	129.613			400	159.534			400	168.065
	401	26.6			401	69.4916			401	86.9722			401	114.418			401	129.413			401	159.634			401	168.065
	402	26			402	69.2916			402	86.8722			402	114.218			402	129.413			402	159.734			402	167.965
	403	25.3			403	69.1916			403	86.7722			403	114.018			403	129.313			403	159.834			403	167.965
	404	24.6			404	68.9916			404	86.6722			404	113.818			404	129.113			404	159.934			404	167.865
	405	24			405	68.6916			405	86.5722			405	113.618			405	128.913			405	160.034			405	167.865
	406	23.3			406	68.4916			406	86.3722			406	113.318			406	128.713			406	160.034			406	167.765
	407	22.7			407	68.1916			407	86.1722			407	113.118			407	128.513			407	160.034			407	167.765
	408	22			408	67.8916			408	85.8722			408	112.718			408	128.313			408	160.034			408	167.665
	409	21.5			409	67.5916			409	85.5722			409	112.418			409	128.013			409	160.134			409	167.665
	410	21			410	67.2916			410	85.2722			410	112.118			410	127.813			410	160.034			410	167.665
	411	20.4			411	66.9916			411	84.8722			411	111.718			411	127.513			411	160.034			411	167.565
	412	20			412	66.7916			412	84.5722			412	111.418			412	127.213			412	160.034			412	167.565
	413	19.6			413	66.4916			413	84.2722			413	111.118			413	127.013			413	160.034			413	167.565
	414	18.9			414	66.2916			414	83.9722			414	110.718			414	126.713			414	159.934			414	167.565
	415	18.6			415	66.0916			415	83.7722			415	110.318			415	126.513			415	159.934			415	167.665
	416	18.3			416	65.8916			416	83.5722			416	110.018			416	126.413			416	159.934			416	167.865
	417	17.9			417	65.7916			417	83.4722			417	109.718			417	126.213			417	159.934			417	167.965
	418	17.7			418	65.5916			418	83.3722			418	109.418			418	126.113			418	159.934			418	168.165
	418	17.4			418	65.3916			418	83.3722			418	109.118			418	125.913			418	160.034			418	168.365
	419	17.1			419	65.1916			419	83.2722			419	108.818			419	125.713			419	160.134			419	168.665
	420	16.9			420	64.9916			420	83.1722			420	108.618			420	125.513			420	160.234			420	168.865
	421	16.6			421	64.7916			421	83.0722			421	108.318			421	125.313			421	160.334			421	169.065
	422	16.4			422	64.5916			422	82.9722			422	108.218			422	125.113			422	160.434			422	169.165
	423	16			423	64.3916			423	82.6722			423	107.918			423	124.813			423	160.434			423	169.165
	424	15.7			424	64.1916			424	82.5722			424	107.718			424	124.613			424	160.434			424	169.265
	425	15.4			425	63.9916			425	82.3722			425	107.518			425	124.513			425	160.534			425	169.265
	426	15.2			426	63.7916			426	82.2722			426	107.418			426	124.313			426	160.534			426	169.365
	427	14.9			427	63.5916			427	82.1722			427	107.218			427	124.213			427	160.534			427	169.465
	428	14.7			428	63.4916			428	82.0722			428	107.018			428	124.113			428	160.534			428	169.565
	429	14.6			429	63.2916			429	82.0722			429	106.918			429	124.013			429	160.534			429	169.665
	430	14.4			430	63.1916			430	81.9722			430	106.818			430	123.913			430	160.534			430	169.765
	431	14.2			431	63.0916			431	81.9722			431	106.718			431	123.813			431	160.634			431	169.965
	432	14			432	62.9916			432	81.8722			432	106.518			432	123.713			432	160.634			432	170.065
	433	13.8			433	62.8916			433	81.8722			433	106.418			433	123.613			433	160.734			433	170.265
	434	13.7			434	62.7916			434	81.8722			434	106.318			434	123.513			434	160.734			434	170.365
	435	13.5			435	62.7916			435	81.8722			435	106.218			435	123.413			435	160.834			435	170.565
	436	13.3			436	62.7916			436	81.8722			436	106.218			436	123.313			436	160.934			436	170.665
	437	13.2			437	62.7916			437	81.8722			437	106.118			437	123.313			437	161.034			437	170.865
	438	13.2			438	62.7916			438	81.9722			438	106.118			438	123.413			438	161.134			438	171.065
	439	13.1			439	62.7916			439	82.0722			439	106.118			439	123.413			439	161.234			439	171.265
	440	12.9			440	62.8916			440	82.0722			440	106.118			440	123.413			440	161.234			440	171.465
	441	12.7			441	62.8916			441	82.0722			441	106.118			441	123.413			441	161.334			441	171.565
	442	12.6			442	62.8916			442	82.0722			442	106.118			442	123.413			442	161.434			442	171.765
	443	12.4			443	62.8916			443	82.0722			443	106.018			443	123.413			443	161.534			443	171.965
	444	12.3			444	62.8916			444	82.0722			444	106.018			444	123.313			444	161.634			444	172.065
	445	12.2			445	62.8916			445	82.0722			445	105.918			445	123.213			445	161.734			445	172.265
	445	12.1			445	62.8916			445	82.0722			445	105.918			445	123.313			445	161.834			445	172.465
	446	12			446	62.8916			446	82.1722			446	105.918			446	123.313			446	161.934			446	172.665
	447	11.8			447	62.8916			447	82.1722			447	105.818			447	123.213			447	162.034			447	172.865
	448	11.7			448	62.8916			448	82.2722			448	105.818			448	123.213			448	162.134			448	173.065
	449	11.6			449	62.8916			449	82.2722			449	105.818			449	123.213			449	162.234			449	173.165
	450	11.5			450	62.9916			450	82.2722			450	105.718			450	123.213			450	162.234			450	173.365
	451	11.3			451	62.9916			451	82.3722			451	105.718			451	123.213			451	162.334			451	173.565
	452	11.2			452	63.0916			452	82.3722			452	105.818			452	123.213			452	162.434			452	173.765
	453	11.2			453	63.0916			453	82.4722			453	105.918			453	123.313			453	162.534			453	173.865
	454	11.1			454	63.1916			454	82.5722			454	106.018			454	123.313			454	162.634			454	174.065
	455	11.1			455	63.2916			455	82.6722			455	106.118			455	123.413			455	162.734			455	174.265
	456	11			456	63.3916			456	82.7722			456	106.218			456	123.513			456	162.934			456	174.465
	457	10.8			457	63.4916			457	82.8722			457	106.318			457	123.613			457	163.034			457	174.665
	458	10.7			458	63.5916			458	82.8722			458	106.318			458	123.713			458	163.234			458	174.865
	459	10.5			459	63.5916			459	82.9722			459	106.418			459	123.713			459	163.434			459	174.965
	460	10.4			460	63.6916			460	82.9722			460	106.418			460	123.713			460	163.534			460	175.165
	461	10.2			461	63.5916			461	83.0722			461	106.318			461	123.713			461	163.734			461	175.265
	462	10.1			462	63.5916			462	83.0722			462	106.318			462	123.713			462	163.834			462	175.465
	463	9.99			463	63.5916			463	83.0722			463	106.318			463	123.713			463	164.034			463	175.565
	464	9.89			464	63.5916			464	83.0722			464	106.318			464	123.713			464	164.134			464	175.665
	465	9.8			465	63.4916			465	83.0722			465	106.318			465	123.713			465	164.234			465	175.765
	466	9.69			466	63.4916			466	83.0722			466	106.318			466	123.713			466	164.334			466	175.865
	467	9.56			467	63.3916			467	82.9722			467	106.318			467	123.713			467	164.534			467	176.065
	468	9.45			468	63.3916			468	82.9722			468	106.318			468	123.713			468	164.634			468	176.165
	469	9.36			469	63.3916			469	83.0722			469	106.318			469	123.713			469	164.734			469	176.365
	470	9.28			470	63.4916			470	83.1722			470	106.318			470	123.813			470	164.834			470	176.465
	471	9.13			471	63.4916			471	83.1722			471	106.218			471	123.813			471	164.934			471	176.565
	472	8.97			472	63.4916			472	83.2722			472	106.218			472	123.813			472	165.034			472	176.765
	472	8.81			472	63.4916			472	83.2722			472	106.218			472	123.713			472	165.234			472	176.865
	473	8.68			473	63.4916			473	83.3722			473	106.218			473	123.713			473	165.334			473	176.965
	474	8.57			474	63.4916			474	83.3722			474	106.118			474	123.713			474	165.434			474	177.065
	475	8.48			475	63.4916			475	83.3722			475	106.118			475	123.713			475	165.534			475	177.165
	476	8.45			476	63.4916			476	83.4722			476	106.118			476	123.713			476	165.734			476	177.365
	477	8.38			477	63.4916			477	83.5722			477	106.118			477	123.713			477	165.934			477	177.465
	478	8.3			478	63.4916			478	83.5722			478	106.118			478	123.713			478	166.034			478	177.665
	479	8.2			479	63.4916			479	83.5722			479	106.118			479	123.713			479	166.234			479	177.765
	480	8.09			480	63.4916			480	83.5722			480	106.018			480	123.713			480	166.334			480	177.865
	481	7.96			481	63.4916			481	83.5722			481	105.918			481	123.613			481	166.434			481	177.965
	482	7.82			482	63.4916			482	83.5722			482	105.818			482	123.613			482	166.634			482	178.065
	483	7.68			483	63.4916			483	83.5722			483	105.718			483	123.513			483	166.734			483	178.165
	484	7.54			484	63.4916			484	83.5722			484	105.718			484	123.513			484	166.834			484	178.265
	485	7.35			485	63.4916			485	83.5722			485	105.618			485	123.413			485	167.034			485	178.265
	486	7.24			486	63.4916			486	83.6722			486	105.618			486	123.413			486	167.134			486	178.365
	487	7.13			487	63.5916			487	83.7722			487	105.618			487	123.413			487	167.334			487	178.465
	488	7.03			488	63.5916			488	83.7722			488	105.618			488	123.413			488	167.434			488	178.465
	489	6.93			489	63.5916			489	83.8722			489	105.618			489	123.413			489	167.634			489	178.565
	490	6.85			490	63.5916			490	83.9722			490	105.618			490	123.413			490	167.734			490	178.665
	491	6.77			491	63.6916			491	83.9722			491	105.618			491	123.413			491	167.934			491	178.765
	492	6.7			492	63.6916			492	84.0722			492	105.618			492	123.413			492	168.034			492	178.865
	493	6.62			493	63.6916			493	84.1722			493	105.618			493	123.513			493	168.134			493	178.965
	494	6.53			494	63.6916			494	84.1722			494	105.618			494	123.513			494	168.334			494	179.065
	495	6.43			495	63.5916			495	84.1722			495	105.618			495	123.513			495	168.434			495	179.165
	496	6.32			496	63.5916			496	84.2722			496	105.618			496	123.613			496	168.534			496	179.265
	497	6.18			497	63.5916			497	84.2722			497	105.518			497	123.613			497	168.634			497	179.365
	498	6.09			498	63.5916			498	84.3722			498	105.518			498	123.613			498	168.734			498	179.465
	499	6.06			499	63.6916			499	84.4722			499	105.518			499	123.613			499	168.934			499	179.665
	499	6.03			499	63.6916			499	84.5722			499	105.518			499	123.713			499	169.034			499	179.765
	500	5.94			500	63.6916			500	84.6722			500	105.518			500	123.713			500	169.234			500	179.965
	501	5.79			501	63.7916			501	84.6722			501	105.518			501	123.713			501	169.434			501	180.065
	502	5.62			502	63.7916			502	84.7722			502	105.518			502	123.713			502	169.534			502	180.365
	503	5.52			503	63.7916			503	84.8722			503	105.518			503	123.713			503	169.734			503	180.565
	504	5.47			504	63.8916			504	84.9722			504	105.518			504	123.813			504	169.934			504	180.765
	505	5.44			505	63.8916			505	85.0722			505	105.618			505	123.813			505	170.134			505	180.965
	506	5.36			506	63.9916			506	85.1722			506	105.618			506	123.913			506	170.234			506	181.165
	507	5.27			507	63.9916			507	85.2722			507	105.618			507	123.913			507	170.434			507	181.365
	508	5.2			508	64.0916			508	85.4722			508	105.718			508	124.013			508	170.534			508	181.565
	509	5.13			509	64.0916			509	85.4722			509	105.718			509	124.013			509	170.634			509	181.765
	510	5.06			510	64.1916			510	85.5722			510	105.718			510	124.113			510	170.834			510	181.865
	511	4.98			511	64.2916			511	85.6722			511	105.718			511	124.113			511	170.934			511	182.065
	512	4.94			512	64.3916			512	85.7722			512	105.818			512	124.213			512	171.134			512	182.265
	513	4.91			513	64.3916			513	85.9722			513	105.818			513	124.313			513	171.234			513	182.465
	514	4.88			514	64.4916			514	86.0722			514	105.918			514	124.313			514	171.334			514	182.665
	515	4.84			515	64.6916			515	86.1722			515	106.018			515	124.413			515	171.534			515	182.865
	516	4.8			516	64.7916			516	86.3722			516	106.118			516	124.513			516	171.734			516	183.165
	517	4.73			517	64.8916			517	86.3722			517	106.118			517	124.613			517	171.834			517	183.365
	518	4.68			518	64.9916			518	86.5722			518	106.218			518	124.713			518	172.034			518	183.565
	519	4.62			519	65.0916			519	86.7722			519	106.318			519	124.813			519	172.234			519	183.865
	520	4.57			520	65.1916			520	86.8722			520	106.418			520	124.913			520	172.334			520	184.165
	521	4.52			521	65.2916			521	86.9722			521	106.518			521	125.013			521	172.534			521	184.365
	522	4.38			522	65.2916			522	87.0722			522	106.518			522	125.113			522	172.734			522	184.665
	523	4.36			523	65.3916			523	87.2722			523	106.718			523	125.213			523	172.934			523	184.965
	524	4.34			524	65.4916			524	87.3722			524	106.818			524	125.313			524	173.134			524	185.165
	525	4.31			525	65.4916			525	87.4722			525	106.818			525	125.513			525	173.234			525	185.465
	526	4.27			526	65.5916			526	87.5722			526	106.918			526	125.613			526	173.434			526	185.765
	526	4.29			526	65.6916			526	87.6722			526	107.018			526	125.713			526	173.634			526	185.965
	527	4.39			527	65.7916			527	87.8722			527	107.218			527	125.913			527	173.834			527	186.265
	528	4.42			528	65.8916			528	88.0722			528	107.318			528	126.013			528	173.934			528	186.565
	529	4.45			529	65.9916			529	88.1722			529	107.418			529	126.113			529	174.134			529	186.865
	530	4.5			530	66.1916			530	88.2722			530	107.518			530	126.213			530	174.234			530	187.165
	531	4.55			531	66.2916			531	88.3722			531	107.618			531	126.313			531	174.334			531	187.365
	532	4.61			532	66.3916			532	88.4722			532	107.718			532	126.313			532	174.534			532	187.665
	533	4.67			533	66.3916			533	88.5722			533	107.718			533	126.413			533	174.634			533	187.965
	534	4.73			534	66.4916			534	88.6722			534	107.818			534	126.513			534	174.734			534	188.165
	535	4.81			535	66.5916			535	88.7722			535	107.818			535	126.613			535	174.834			535	188.465
	536	4.9			536	66.5916			536	88.8722			536	107.918			536	126.613			536	174.934			536	188.665
	537	5.02			537	66.6916			537	88.9722			537	108.018			537	126.713			537	175.034			537	188.965
	538	5.04			538	66.7916			538	88.9722			538	108.018			538	126.813			538	175.034			538	189.165
	539	5.25			539	66.8916			539	89.0722			539	108.118			539	126.913			539	175.134			539	189.465
	540	5.54			540	66.9916			540	89.2722			540	108.318			540	127.113			540	175.234			540	189.665
	541	5.76			541	67.0916			541	89.3722			541	108.418			541	127.213			541	175.334			541	189.965
	542	6			542	67.1916			542	89.5722			542	108.518			542	127.313			542	175.334			542	190.165
	543	6.28			543	67.2916			543	89.6722			543	108.618			543	127.413			543	175.434			543	190.465
	544	6.59			544	67.3916			544	89.7722			544	108.718			544	127.513			544	175.434			544	190.665
	545	6.95			545	67.4916			545	89.8722			545	108.818			545	127.713			545	175.434			545	190.965
	546	7.35			546	67.6916			546	90.0722			546	108.918			546	127.813			546	175.534			546	191.165
	547	7.74			547	67.7916			547	90.1722			547	109.018			547	127.913			547	175.434			547	191.365
	548	8.23			548	67.8916			548	90.2722			548	109.118			548	128.113			548	175.534			548	191.565
	549	8.77			549	68.0916			549	90.4722			549	109.318			549	128.213			549	175.534			549	191.765
	550	9.37			550	68.2916			550	90.6722			550	109.418			550	128.413			550	175.534			550	191.965
	551	10			551	68.4916			551	90.8722			551	109.618			551	128.613			551	175.534			551	192.165
	552	10.8			552	68.6916			552	91.1722			552	109.818			552	128.813			552	175.534			552	192.365
	553	11.6			553	68.8916			553	91.4722			553	110.118			553	129.113			553	175.634			553	192.465
	553	12.5			553	69.1916			553	91.7722			553	110.418			553	129.413			553	175.634			553	192.665
	554	13.4			554	69.4916			554	92.0722			554	110.718			554	129.713			554	175.734			554	192.765
	555	14.5			555	69.7916			555	92.4722			555	111.018			555	130.013			555	175.834			555	192.865
	556	15.7			556	70.1916			556	92.8722			556	111.418			556	130.413			556	175.934			556	193.065
	557	16.9			557	70.5916			557	93.3722			557	111.818			557	130.813			557	176.134			557	193.165
	558	18.2			558	70.9916			558	93.8722			558	112.218			558	131.313			558	176.234			558	193.265
	559	19.7			559	71.4916			559	94.3722			559	112.718			559	131.813			559	176.434			559	193.465
	560	21			560	71.9916			560	94.7722			560	113.218			560	132.213			560	176.634			560	193.565
	561	22.6			561	72.4916			561	95.3722			561	113.718			561	132.713			561	176.834			561	193.765
	562	24.2			562	72.9916			562	95.9722			562	114.218			562	133.313			562	177.134			562	193.965
	563	25.9			563	73.4916			563	96.5722			563	114.718			563	133.913			563	177.434			563	194.065
	564	27.4			564	73.9916			564	97.0722			564	115.318			564	134.413			564	177.634			564	194.265
	565	28.9			565	74.5916			565	97.6722			565	115.918			565	135.013			565	177.934			565	194.365
	566	30.4			566	75.0916			566	98.2722			566	116.418			566	135.613			566	178.234			566	194.565
	567	31.8			567	75.5916			567	98.8722			567	117.018			567	136.213			567	178.534			567	194.765
	568	32.8			568	76.1916			568	99.4722			568	117.518			568	136.713			568	178.834			568	194.865
	569	34.1			569	76.7916			569	100.072			569	118.118			569	137.313			569	179.134			569	195.065
	570	35.2			570	77.2916			570	100.672			570	118.718			570	137.913			570	179.434			570	195.265
	571	35.6			571	77.8916			571	101.072			571	119.218			571	138.413			571	179.734			571	195.365
	572	36.5			572	78.3916			572	101.672			572	119.818			572	139.013			572	180.034			572	195.565
	573	37.3			573	78.9916			573	102.272			573	120.318			573	139.613			573	180.334			573	195.765
	574	38.1			574	79.4916			574	102.772			574	120.918			574	140.113			574	180.634			574	195.965
	575	38.8			575	80.0916			575	103.372			575	121.418			575	140.713			575	180.934			575	196.165
	576	39.4			576	80.5916			576	103.972			576	122.018			576	141.213			576	181.234			576	196.365
	577	40			577	81.1916			577	104.472			577	122.618			577	141.813			577	181.634			577	196.665
	578	40.6			578	81.7916			578	105.072			578	123.118			578	142.413			578	181.934			578	196.865
	579	41.1			579	82.3916			579	105.672			579	123.718			579	143.013			579	182.334			579	197.165
	580	41.7			580	82.8916			580	106.272			580	124.318			580	143.513			580	182.634			580	197.465
	580	42.1			580	83.4916			580	106.872			580	124.918			580	144.113			580	182.934			580	197.765
	581	42.6			581	84.0916			581	107.372			581	125.518			581	144.713			581	183.334			581	198.065
	582	43.1			582	84.6916			582	107.972			582	126.118			582	145.213			582	183.634			582	198.365
	583	43.5			583	85.1916			583	108.572			583	126.618			583	145.813			583	184.034			583	198.665
	584	43.9			584	85.7916			584	109.072			584	127.218			584	146.313			584	184.334			584	198.965
	585	44.3			585	86.2916			585	109.672			585	127.818			585	146.913			585	184.634			585	199.265
	586	44.7			586	86.8916			586	110.172			586	128.318			586	147.413			586	185.034			586	199.565
	587	45.1			587	87.3916			587	110.772			587	128.818			587	147.913			587	185.334			587	199.865
	588	45.5			588	87.9916			588	111.272			588	129.418			588	148.513			588	185.634			588	200.165
	589	45.9			589	88.4916			589	111.872			589	129.918			589	149.013			589	186.034			589	200.465
	590	46.4			590	89.0916			590	112.372			590	130.518			590	149.513			590	186.334			590	200.765
	591	46.9			591	89.5916			591	112.972			591	131.018			591	150.013			591	186.634			591	201.065
	592	47.5			592	90.1916			592	113.472			592	131.518			592	150.513			592	187.034			592	201.365
	593	48.2			593	90.6916			593	114.072			593	132.118			593	151.013			593	187.334			593	201.665
	594	49			594	91.2916			594	114.572			594	132.618			594	151.413			594	187.734			594	201.965
	595	49.9			595	91.7916			595	115.072			595	133.118			595	151.913			595	188.034			595	202.165
	596	50.9			596	92.2916			596	115.572			596	133.618			596	152.313			596	188.334			596	202.465
	597	52.1			597	92.7916			597	115.972			597	134.018			597	152.713			597	188.634			597	202.765
	598	53.5			598	93.1916			598	116.472			598	134.418			598	153.113			598	188.934			598	203.065
	599	55			599	93.5916			599	116.872			599	134.918			599	153.513			599	189.234			599	203.365
	600	56.7			600	93.9916			600	117.172			600	135.318			600	153.913			600	189.434			600	203.565
	601	58.7			601	94.3916			601	117.572			601	135.618			601	154.213			601	189.734			601	203.865
	602	60.8			602	94.7916			602	117.872			602	136.018			602	154.513			602	189.934			602	204.165
	603	63			603	95.0916			603	118.172			603	136.318			603	154.813			603	190.134			603	204.365
	604	65.3			604	95.2916			604	118.472			604	136.518			604	155.013			604	190.334			604	204.665
	605	67.6			605	95.5916			605	118.672			605	136.818			605	155.213			605	190.434			605	204.865
	606	69.9			606	95.6916			606	118.872			606	137.018			606	155.413			606	190.634			606	205.065
	607	72			607	95.8916			607	119.072			607	137.118			607	155.613			607	190.734			607	205.365
	607	74			607	95.9916			607	119.172			607	137.318			607	155.713			607	190.834			607	205.565
	608	75.7			608	96.1916			608	119.272			608	137.418			608	155.813			608	190.934			608	205.765
	609	77.3			609	96.2916			609	119.372			609	137.518			609	155.913			609	190.934			609	206.065
	610	78.6			610	96.3916			610	119.472			610	137.618			610	155.913			610	191.034			610	206.265
	611	79.9			611	96.4916			611	119.572			611	137.818			611	156.013			611	191.134			611	206.565
	612	81			612	96.5916			612	119.672			612	137.918			612	156.113			612	191.234			612	206.765
	613	82			613	96.6916			613	119.772			613	138.018			613	156.213			613	191.234			613	206.965
	614	83			614	96.7916			614	119.872			614	138.118			614	156.313			614	191.334			614	207.265
	615	83.7			615	96.8916			615	119.872			615	138.218			615	156.313			615	191.434			615	207.465
	616	84.2			616	96.8916			616	119.972			616	138.318			616	156.413			616	191.434			616	207.765
	617	84.3			617	96.8916			617	119.972			617	138.318			617	156.413			617	191.434			617	207.965
	618	84			618	96.7916			618	119.872			618	138.318			618	156.313			618	191.434			618	208.265
	619	83.3			619	96.6916			619	119.772			619	138.218			619	156.213			619	191.334			619	208.465
	620	82.4			620	96.5916			620	119.672			620	138.118			620	156.113			620	191.234			620	208.665
	621	81.2			621	96.3916			621	119.472			621	138.018			621	155.913			621	191.134			621	208.965
	622	79.9			622	96.2916			622	119.272			622	137.918			622	155.813			622	191.034			622	209.165
	623	78.7			623	96.0916			623	119.072			623	137.718			623	155.613			623	190.934			623	209.365
	624	77.4			624	95.8916			624	118.872			624	137.618			624	155.413			624	190.834			624	209.665
	625	76.2			625	95.7916			625	118.772			625	137.518			625	155.313			625	190.734			625	209.865
	626	74.8			626	95.5916			626	118.572			626	137.318			626	155.113			626	190.634			626	210.065
	627	73.4			627	95.4916			627	118.372			627	137.218			627	155.013			627	190.434			627	210.365
	628	71.7			628	95.2916			628	118.172			628	137.018			628	154.813			628	190.334			628	210.565
	629	69.7			629	95.0916			629	117.972			629	136.918			629	154.613			629	190.234			629	210.765
	630	67.4			630	94.8916			630	117.772			630	136.718			630	154.413			630	190.034			630	210.965
	631	64.8			631	94.6916			631	117.572			631	136.518			631	154.213			631	189.934			631	211.165
	632	62			632	94.4916			632	117.272			632	136.318			632	154.013			632	189.734			632	211.465
	633	58.8			633	94.1916			633	116.972			633	136.118			633	153.713			633	189.534			633	211.665
	634	55.4			634	93.8916			634	116.672			634	135.818			634	153.513			634	189.334			634	211.865
	634	51.8			634	93.6916			634	116.372			634	135.518			634	153.213			634	189.134			634	212.065
	635	48			635	93.3916			635	116.072			635	135.218			635	152.913			635	188.934			635	212.265
	636	44.1			636	92.9916			636	115.672			636	134.918			636	152.513			636	188.634			636	212.465
	637	40.2			637	92.6916			637	115.272			637	134.618			637	152.213			637	188.434			637	212.665
	638	36.4			638	92.3916			638	114.972			638	134.318			638	151.913			638	188.134			638	212.865
	639	32.7			639	91.9916			639	114.572			639	133.918			639	151.513			639	187.834			639	213.065
	640	29.1			640	91.6916			640	114.172			640	133.618			640	151.213			640	187.634			640	213.265
	641	25.8			641	91.3916			641	113.772			641	133.218			641	150.813			641	187.334			641	213.465
	642	22.6			642	90.9916			642	113.372			642	132.918			642	150.513			642	187.034			642	213.765
	643	19.8			643	90.7916			643	113.072			643	132.618			643	150.213			643	186.834			643	213.965
	644	17.3			644	90.4916			644	112.772			644	132.318			644	149.913			644	186.534			644	214.165
	645	15.1			645	90.1916			645	112.472			645	132.118			645	149.613			645	186.334			645	214.365
	646	13.2			646	89.9916			646	112.272			646	131.918			646	149.413			646	186.134			646	214.565
	647	11.5			647	89.8916			647	112.072			647	131.718			647	149.213			647	186.034			647	214.865
	648	10.2			648	89.7916			648	111.972			648	131.618			648	149.113			648	185.834			648	215.065
	649	9.22			649	89.6916			649	111.872			649	131.518			649	149.013			649	185.734			649	215.265
	650	8.55			650	89.5916			650	111.872			650	131.518			650	148.913			650	185.634			650	215.465
	651	8.24			651	89.6916			651	111.872			651	131.518			651	148.913			651	185.634			651	215.665
	652	8.3			652	89.7916			652	112.072			652	131.718			652	149.013			652	185.634			652	215.865
	653	8.73			653	89.9916			653	112.272			653	131.818			653	149.213			653	185.734			653	216.065
	654	9.53			654	90.1916			654	112.572			654	132.118			654	149.413			654	185.834			654	216.265
	655	10.7			655	90.5916			655	112.972			655	132.518			655	149.813			655	186.034			655	216.465
	656	12.3			656	90.9916			656	113.472			656	133.018			656	150.213			656	186.234			656	216.665
	657	14.3			657	91.5916			657	114.072			657	133.518			657	150.813			657	186.534			657	216.865
	658	16.7			658	92.1916			658	114.772			658	134.118			658	151.413			658	186.934			658	217.065
	659	19.3			659	92.7916			659	115.572			659	134.818			659	152.113			659	187.334			659	217.265
	660	22.2			660	93.5916			660	116.372			660	135.518			660	152.813			660	187.734			660	217.465
	660	25			660	94.2916			660	117.172			660	136.218			660	153.613			660	188.134			660	217.665
	661	27.7			661	94.9916			661	117.972			661	137.018			661	154.313			661	188.534			661	217.865
	662	30.3			662	95.7916			662	118.772			662	137.718			662	155.113			662	188.934			662	217.965
	663	32.8			663	96.6916			663	119.672			663	138.518			663	156.013			663	189.434			663	218.165
	664	35.3			664	97.5916			664	120.672			664	139.518			664	157.013			664	189.934			664	218.365
	665	38.3			665	98.7916			665	121.872			665	140.618			665	158.213			665	190.534			665	218.465
	666	41.8			666	100.192			666	123.272			666	141.918			666	159.613			666	191.334			666	218.665
	667	46.1			667	101.792			667	124.972			667	143.418			667	161.213			667	192.234			667	218.865
	668	50.6			668	103.492			668	126.672			668	145.018			668	162.913			668	193.134			668	219.165
	669	55			669	105.092			669	128.272			669	146.418			669	164.513			669	194.034			669	219.365
	670	58.7			670	106.392			670	129.672			670	147.718			670	165.813			670	194.834			670	219.565
	671	61.4			671	107.492			671	130.772			671	148.818			671	166.913			671	195.434			671	219.765
	672	63.3			672	108.392			672	131.672			672	149.618			672	167.813			672	195.934			672	219.865
	673	64.7			673	109.092			673	132.472			673	150.318			673	168.613			673	196.334			673	220.065
	674	65.9			674	109.792			674	133.272			674	151.018			674	169.313			674	196.734			674	220.165
	675	67.2			675	110.592			675	133.972			675	151.718			675	170.013			675	197.134			675	220.265
	676	68.7			676	111.392			676	134.772			676	152.518			676	170.813			676	197.634			676	220.465
	677	70.5			677	112.292			677	135.672			677	153.318			677	171.713			677	198.034			677	220.565
	678	72.6			678	113.192			678	136.572			678	154.118			678	172.513			678	198.534			678	220.665
	679	74.8			679	113.992			679	137.372			679	154.918			679	173.413			679	199.034			679	220.865
	680	77.3			680	114.892			680	138.272			680	155.718			680	174.213			680	199.434			680	220.965
	681	79.7			681	115.592			681	138.972			681	156.418			681	174.913			681	199.834			681	221.165
	682	82.1			682	116.392			682	139.672			682	157.118			682	175.613			682	200.234			682	221.265
	683	84.5			683	116.992			683	140.372			683	157.718			683	176.213			683	200.634			683	221.365
	684	86.8			684	117.592			684	140.972			684	158.318			684	176.813			684	200.934			684	221.465
	685	89.1			685	118.192			685	141.572			685	158.818			685	177.413			685	201.234			685	221.565
	686	91.4			686	118.792			686	142.172			686	159.318			686	178.013			686	201.534			686	221.665
	687	93.5			687	119.292			687	142.672			687	159.818			687	178.513			687	201.834			687	221.865
	687	95.4			687	119.792			687	143.172			687	160.318			687	178.913			687	202.034			687	221.965
	688	97			688	120.292			688	143.572			688	160.718			688	179.413			688	202.334			688	221.965
	689	98.3			689	120.692			689	143.972			689	161.118			689	179.813			689	202.534			689	222.065
	690	99.4			690	120.992			690	144.372			690	161.418			690	180.113			690	202.634			690	222.165
	691	100			691	121.392			691	144.772			691	161.818			691	180.513			691	202.834			691	222.265
	692	101			692	121.692			692	145.072			692	162.118			692	180.813			692	203.034			692	222.365
	693	101			693	121.992			693	145.372			693	162.418			693	181.113			693	203.134			693	222.365
	694	101			694	122.292			694	145.572			694	162.618			694	181.313			694	203.234			694	222.465
	695	101			695	122.492			695	145.872			695	162.818			695	181.613			695	203.334			695	222.565
	696	100			696	122.792			696	146.072			696	163.018			696	181.813			696	203.434			696	222.565
	697	99.8			697	122.992			697	146.272			697	163.218			697	182.013			697	203.534			697	222.565
	698	99.3			698	123.192			698	146.472			698	163.418			698	182.213			698	203.634			698	222.665
	699	98.8			699	123.392			699	146.672			699	163.618			699	182.413			699	203.734			699	222.665
	700	98.2			700	123.492			700	146.772			700	163.718			700	182.613			700	203.834			700	222.665
	701	97.7			701	123.692			701	146.972			701	163.918			701	182.713			701	203.834			701	222.765
	702	97.1			702	123.792			702	147.072			702	164.018			702	182.913			702	203.934			702	222.765
	703	96.6			703	123.992			703	147.172			703	164.118			703	183.013			703	203.934			703	222.765
	704	96.1			704	124.092			704	147.272			704	164.218			704	183.113			704	203.934			704	222.765
	705	95.5			705	124.192			705	147.372			705	164.318			705	183.213			705	203.934			705	222.765
	706	95.1			706	124.292			706	147.572			706	164.418			706	183.313			706	203.934			706	222.765
	707	94.6			707	124.392			707	147.672			707	164.618			707	183.513			707	204.034			707	222.765
	708	94.2			708	124.492			708	147.772			708	164.718			708	183.613			708	204.034			708	222.765
	709	93.9			709	124.692			709	147.872			709	164.818			709	183.713			709	204.034			709	222.765
	710	93.6			710	124.792			710	147.972			710	164.918			710	183.813			710	204.034			710	222.765
	711	93.4			711	124.892			711	148.172			711	165.018			711	183.913			711	204.034			711	222.765
	712	93.1			712	124.992			712	148.272			712	165.118			712	184.113			712	204.034			712	222.765
	713	93			713	125.092			713	148.372			713	165.218			713	184.213			713	204.034			713	222.665
	714	93			714	125.292			714	148.472			714	165.318			714	184.313			714	204.034			714	222.665
	714	93.2			714	125.492			714	148.672			714	165.518			714	184.513			714	204.034			714	222.665
	715	93.6			715	125.692			715	148.872			715	165.618			715	184.713			715	204.134			715	222.665
	716	94.1			716	125.892			716	149.072			716	165.818			716	184.913			716	204.134			716	222.665
	717	94.8			717	126.092			717	149.272			717	166.018			717	185.113			717	204.234			717	222.565
	718	95.4			718	126.292			718	149.472			718	166.218			718	185.313			718	204.234			718	222.565
	719	95.7			719	126.492			719	149.672			719	166.418			719	185.513			719	204.234			719	222.565
	720	95.6			720	126.592			720	149.772			720	166.518			720	185.613			720	204.234			720	222.565
	721	95.2			721	126.592			721	149.872			721	166.518			721	185.613			721	204.234			721	222.565
	722	94.5			722	126.592			722	149.872			722	166.518			722	185.613			722	204.134			722	222.565
	723	93.7			723	126.592			723	149.872			723	166.518			723	185.613			723	204.034			723	222.565
	724	92.8			724	126.592			724	149.772			724	166.518			724	185.613			724	203.934			724	222.565
	725	92.1			725	126.592			725	149.772			725	166.518			725	185.613			725	203.934			725	222.565
	726	91.5			726	126.592			726	149.772			726	166.518			726	185.613			726	203.834			726	222.565
	727	91.2			727	126.592			727	149.872			727	166.518			727	185.613			727	203.834			727	222.565
	728	91			728	126.692			728	149.872			728	166.618			728	185.713			728	203.734			728	222.565
	729	90.9			729	126.792			729	149.972			729	166.618			729	185.713			729	203.734			729	222.665
	730	90.8			730	126.792			730	150.072			730	166.718			730	185.813			730	203.734			730	222.665
	731	90.8			731	126.892			731	150.172			731	166.818			731	185.913			731	203.734			731	222.665
	732	90.8			732	126.992			732	150.172			732	166.918			732	186.013			732	203.634			732	222.765
	733	90.8			733	127.092			733	150.272			733	166.918			733	186.113			733	203.634			733	222.765
	734	90.8			734	127.092			734	150.372			734	167.018			734	186.113			734	203.634			734	222.765
	735	90.8			735	127.192			735	150.372			735	167.018			735	186.213			735	203.634			735	222.865
	736	90.8			736	127.192			736	150.472			736	167.118			736	186.213			736	203.534			736	222.865
	737	90.8			737	127.292			737	150.472			737	167.118			737	186.313			737	203.534			737	222.965
	738	90.8			738	127.292			738	150.572			738	167.218			738	186.313			738	203.534			738	222.965
	739	90.7			739	127.392			739	150.572			739	167.218			739	186.413			739	203.434			739	223.065
	740	90.7			740	127.392			740	150.672			740	167.318			740	186.413			740	203.434			740	223.065
	741	90.7			741	127.392			741	150.672			741	167.318			741	186.513			741	203.334			741	223.165
	741	90.6			741	127.492			741	150.772			741	167.418			741	186.513			741	203.334			741	223.265
	742	90.6			742	127.492			742	150.772			742	167.418			742	186.513			742	203.334			742	223.365
	743	90.5			743	127.492			743	150.772			743	167.418			743	186.613			743	203.234			743	223.465
	744	90.4			744	127.492			744	150.872			744	167.418			744	186.613			744	203.234			744	223.565
	745	90.3			745	127.592			745	150.872			745	167.518			745	186.713			745	203.134			745	223.665
	746	90.2			746	127.592			746	150.872			746	167.518			746	186.713			746	203.134			746	223.765
	747	90.1			747	127.592			747	150.972			747	167.518			747	186.813			747	203.134			747	223.865
	748	90			748	127.692			748	150.972			748	167.618			748	186.813			748	203.034			748	223.965
	749	89.9			749	127.692			749	150.972			749	167.618			749	186.813			749	203.034			749	224.065
	750	89.9			750	127.692			750	150.972			750	167.618			750	186.913			750	202.934			750	224.165
	751	89.8			751	127.692			751	151.072			751	167.618			751	186.913			751	202.934			751	224.365
	752	89.6			752	127.692			752	151.072			752	167.718			752	186.913			752	202.834			752	224.465
	753	89.5			753	127.792			753	151.072			753	167.718			753	186.913			753	202.834			753	224.565
	754	89.4			754	127.792			754	151.072			754	167.718			754	187.013			754	202.834			754	224.765
	755	89.2			755	127.792			755	151.172			755	167.718			755	187.013			755	202.734			755	224.865
	756	89.1			756	127.792			756	151.172			756	167.818			756	187.013			756	202.734			756	225.065
	757	89			757	127.792			757	151.172			757	167.818			757	187.013			757	202.634			757	225.165
	758	88.9			758	127.792			758	151.272			758	167.818			758	187.113			758	202.634			758	225.365
	759	88.7			759	127.892			759	151.272			759	167.818			759	187.113			759	202.634			759	225.465
	760	88.6			760	127.892			760	151.272			760	167.918			760	187.113			760	202.534			760	225.665
	761	88.5			761	127.892			761	151.272			761	167.918			761	187.113			761	202.534			761	225.765
	762	88.4			762	127.892			762	151.372			762	167.918			762	187.213			762	202.534			762	225.965
	763	88.3			763	127.992			763	151.372			763	167.918			763	187.213			763	202.434			763	226.165
	764	88.1			764	127.992			764	151.372			764	167.918			764	187.213			764	202.434			764	226.265
	765	88			765	127.992			765	151.372			765	168.018			765	187.213			765	202.434			765	226.465
	766	87.9			766	127.992			766	151.372			766	168.018			766	187.313			766	202.334			766	226.565
	767	87.8			767	127.992			767	151.472			767	168.018			767	187.313			767	202.334			767	226.765
	768	87.7			768	127.992			768	151.472			768	168.018			768	187.313			768	202.234			768	226.965
	768	87.7			768	127.992			768	151.472			768	168.018			768	187.313			768	202.234			768	227.065
	769	87.6			769	127.992			769	151.472			769	168.018			769	187.313			769	202.134			769	227.265
	770	87.5			770	127.992			770	151.472			770	168.018			770	187.413			770	202.134			770	227.465
	771	87.5			771	127.992			771	151.472			771	168.118			771	187.413			771	202.134			771	227.565
	772	87.4			772	127.992			772	151.472			772	168.118			772	187.413			772	202.034			772	227.765
	773	87.3			773	127.992			773	151.472			773	168.118			773	187.413			773	202.034			773	227.965
	774	87.2			774	127.992			774	151.572			774	168.118			774	187.413			774	201.934			774	228.065
	775	87.2			775	127.992			775	151.572			775	168.118			775	187.413			775	201.934			775	228.265
	776	87.1			776	127.992			776	151.572			776	168.118			776	187.513			776	201.934			776	228.365
	777	87			777	127.992			777	151.572			777	168.118			777	187.513			777	201.834			777	228.565
	778	87			778	127.992			778	151.572			778	168.118			778	187.513			778	201.834			778	228.665
	779	86.9			779	127.992			779	151.572			779	168.118			779	187.513			779	201.734			779	228.765
	780	86.8			780	127.992			780	151.572			780	168.218			780	187.513			780	201.734			780	228.965
	781	86.7			781	127.992			781	151.672			781	168.218			781	187.613			781	201.734			781	229.065
	782	86.6			782	127.992			782	151.672			782	168.218			782	187.613			782	201.634			782	229.165
	783	86.6			783	127.992			783	151.672			783	168.218			783	187.613			783	201.634			783	229.265
	784	86.5			784	127.992			784	151.672			784	168.218			784	187.613			784	201.534			784	229.365
	785	86.4			785	127.992			785	151.672			785	168.218			785	187.613			785	201.534			785	229.465
	786	86.3			786	127.992			786	151.672			786	168.218			786	187.613			786	201.534			786	229.565
	787	86.2			787	127.992			787	151.672			787	168.218			787	187.613			787	201.434			787	229.665
	788	86.1			788	127.992			788	151.672			788	168.218			788	187.613			788	201.434			788	229.765
	789	86			789	127.992			789	151.672			789	168.218			789	187.613			789	201.334			789	229.865
	790	85.9			790	127.992			790	151.672			790	168.218			790	187.613			790	201.334			790	229.865
	791	85.8			791	127.992			791	151.672			791	168.218			791	187.713			791	201.334			791	229.965
	792	85.7			792	127.892			792	151.672			792	168.218			792	187.713			792	201.234			792	229.965
	793	85.6			793	127.892			793	151.672			793	168.218			793	187.713			793	201.234			793	230.065
	794	85.4			794	127.892			794	151.672			794	168.218			794	187.713			794	201.234			794	230.065
	795	85.3			795	127.892			795	151.672			795	168.218			795	187.713			795	201.134			795	230.165
	795	85.2			795	127.892			795	151.672			795	168.218			795	187.713			795	201.134			795	230.165
	796	85.1			796	127.892			796	151.672			796	168.218			796	187.713			796	201.034			796	230.265
	797	85			797	127.892			797	151.672			797	168.218			797	187.713			797	201.034			797	230.265
	798	84.9			798	127.892			798	151.672			798	168.218			798	187.713			798	201.034			798	230.265
	799	84.8			799	127.792			799	151.672			799	168.218			799	187.713			799	200.934			799	230.265
	800	84.7			800	127.792			800	151.672			800	168.218			800	187.713			800	200.934			800	230.365
	801	84.7			801	127.792			801	151.672			801	168.318			801	187.713			801	200.834			801	230.365
	802	84.6			802	127.792			802	151.672			802	168.318			802	187.713			802	200.834			802	230.365
	803	84.5			803	127.792			803	151.672			803	168.318			803	187.713			803	200.834			803	230.365
	804	84.4			804	127.792			804	151.672			804	168.318			804	187.713			804	200.734			804	230.365
	805	84.2			805	127.692			805	151.672			805	168.318			805	187.713			805	200.734			805	230.365
	806	84.1			806	127.692			806	151.672			806	168.318			806	187.713			806	200.734			806	230.365
	807	83.9			807	127.692			807	151.572			807	168.318			807	187.713			807	200.634			807	230.365
	808	83.8			808	127.692			808	151.572			808	168.318			808	187.713			808	200.634			808	230.465
	809	83.6			809	127.692			809	151.572			809	168.218			809	187.713			809	200.634			809	230.465
	810	83.4			810	127.592			810	151.572			810	168.218			810	187.713			810	200.534			810	230.465
	811	83.2			811	127.592			811	151.572			811	168.218			811	187.713			811	200.534			811	230.465
	812	83			812	127.592			812	151.572			812	168.218			812	187.713			812	200.534			812	230.465
	813	82.8			813	127.592			813	151.572			813	168.218			813	187.713			813	200.434			813	230.365
	814	82.6			814	127.592			814	151.572			814	168.218			814	187.713			814	200.434			814	230.365
	815	82.5			815	127.492			815	151.572			815	168.218			815	187.713			815	200.334			815	230.365
	816	82.4			816	127.492			816	151.572			816	168.218			816	187.713			816	200.334			816	230.365
	817	82.3			817	127.492			817	151.572			817	168.218			817	187.613			817	200.334			817	230.365
	818	82.2			818	127.492			818	151.572			818	168.218			818	187.613			818	200.234			818	230.365
	819	82.1			819	127.392			819	151.572			819	168.218			819	187.613			819	200.234			819	230.365
	820	82.1			820	127.392			820	151.472			820	168.218			820	187.613			820	200.134			820	230.365
	821	82			821	127.392			821	151.472			821	168.218			821	187.613			821	200.134			821	230.265
	822	81.9			822	127.292			822	151.472			822	168.218			822	187.613			822	200.134			822	230.265
	822	81.9			822	127.292			822	151.472			822	168.118			822	187.613			822	200.034			822	230.265
	823	81.8			823	127.292			823	151.472			823	168.118			823	187.613			823	200.034			823	230.265
	824	81.7			824	127.292			824	151.472			824	168.118			824	187.613			824	200.034			824	230.265
	825	81.6			825	127.292			825	151.472			825	168.118			825	187.613			825	199.934			825	230.265
	826	81.4			826	127.192			826	151.472			826	168.118			826	187.513			826	199.934			826	230.265
	827	81.3			827	127.192			827	151.472			827	168.118			827	187.513			827	199.834			827	230.165
	828	81.1			828	127.192			828	151.472			828	168.118			828	187.513			828	199.834			828	230.165
	829	81			829	127.192			829	151.472			829	168.118			829	187.513			829	199.834			829	230.165
	830	80.9			830	127.192			830	151.472			830	168.118			830	187.513			830	199.734			830	230.165
	831	80.7			831	127.192			831	151.472			831	168.118			831	187.513			831	199.734			831	230.165
	832	80.6			832	127.092			832	151.472			832	168.118			832	187.513			832	199.634			832	230.165
	833	80.4			833	127.092			833	151.472			833	168.118			833	187.513			833	199.634			833	230.165
	834	80.3			834	127.092			834	151.372			834	168.118			834	187.513			834	199.634			834	230.165
	835	80.2			835	127.092			835	151.372			835	168.118			835	187.513			835	199.534			835	230.165
	836	80.1			836	127.092			836	151.372			836	168.118			836	187.513			836	199.534			836	230.165
	837	80			837	126.992			837	151.372			837	168.118			837	187.513			837	199.534			837	230.165
	838	79.9			838	126.992			838	151.372			838	168.118			838	187.513			838	199.434			838	230.165
	839	79.8			839	126.992			839	151.372			839	168.118			839	187.513			839	199.434			839	230.165
	840	79.8			840	126.992			840	151.372			840	168.118			840	187.513			840	199.434			840	230.165
	841	79.8			841	126.992			841	151.372			841	168.118			841	187.513			841	199.434			841	230.065
	842	79.8			842	126.892			842	151.372			842	168.118			842	187.513			842	199.434			842	230.065
	843	79.8			843	126.892			843	151.372			843	168.118			843	187.513			843	199.334			843	230.065
	844	79.8			844	126.892			844	151.372			844	168.118			844	187.513			844	199.334			844	230.065
	845	79.8			845	126.892			845	151.372			845	168.118			845	187.513			845	199.334			845	230.065
	846	79.8			846	126.892			846	151.372			846	168.118			846	187.513			846	199.334			846	230.065
	847	79.8			847	126.792			847	151.272			847	168.118			847	187.513			847	199.334			847	230.065
	848	79.9			848	126.792			848	151.272			848	168.118			848	187.513			848	199.234			848	229.965
	849	79.9			849	126.792			849	151.272			849	168.118			849	187.513			849	199.234			849	229.965
	849	79.9			849	126.792			849	151.272			849	168.118			849	187.513			849	199.234			849	229.965
	850	79.9			850	126.692			850	151.272			850	168.118			850	187.513			850	199.234			850	229.865
	851	79.9			851	126.692			851	151.272			851	168.018			851	187.413			851	199.134			851	229.865
	852	79.9			852	126.692			852	151.272			852	168.018			852	187.413			852	199.134			852	229.865
	853	79.9			853	126.692			853	151.172			853	168.018			853	187.413			853	199.134			853	229.865
	854	79.9			854	126.592			854	151.172			854	168.018			854	187.413			854	199.134			854	229.765
	855	79.9			855	126.592			855	151.172			855	168.018			855	187.413			855	199.034			855	229.765
	856	79.9			856	126.592			856	151.172			856	168.018			856	187.413			856	199.034			856	229.765
	857	79.9			857	126.592			857	151.172			857	168.018			857	187.413			857	199.034			857	229.665
	858	79.8			858	126.492			858	151.172			858	167.918			858	187.413			858	199.034			858	229.665
	859	79.8			859	126.492			859	151.172			859	167.918			859	187.413			859	199.034			859	229.665
	860	79.7			860	126.492			860	151.072			860	167.918			860	187.413			860	198.934			860	229.565
	861	79.6			861	126.392			861	151.072			861	167.918			861	187.313			861	198.934			861	229.565
	862	79.6			862	126.392			862	151.072			862	167.918			862	187.313			862	198.934			862	229.465
	863	79.5			863	126.392			863	151.072			863	167.918			863	187.313			863	198.934			863	229.465
	864	79.4			864	126.392			864	151.072			864	167.918			864	187.313			864	198.834			864	229.465
	865	79.3			865	126.292			865	151.072			865	167.918			865	187.313			865	198.834			865	229.365
	866	79.2			866	126.292			866	151.072			866	167.918			866	187.313			866	198.834			866	229.365
	867	79.1			867	126.292			867	150.972			867	167.918			867	187.313			867	198.734			867	229.265
	868	79			868	126.292			868	150.972			868	167.818			868	187.313			868	198.734			868	229.265
	869	78.9			869	126.192			869	150.972			869	167.818			869	187.313			869	198.734			869	229.265
	870	78.8			870	126.192			870	150.972			870	167.818			870	187.313			870	198.734			870	229.165
	871	78.7			871	126.192			871	150.972			871	167.818			871	187.313			871	198.634			871	229.165
	872	78.6			872	126.192			872	150.972			872	167.818			872	187.313			872	198.634			872	229.065
	873	78.5			873	126.192			873	150.972			873	167.818			873	187.313			873	198.634			873	229.065
	874	78.4			874	126.192			874	150.972			874	167.818			874	187.313			874	198.534			874	228.965
	875	78.2			875	126.092			875	150.972			875	167.818			875	187.213			875	198.534			875	228.965
	876	78.1			876	126.092			876	150.972			876	167.818			876	187.213			876	198.534			876	228.865
	876	78			876	126.092			876	150.972			876	167.818			876	187.213			876	198.434			876	228.865
	877	77.9			877	125.992			877	150.972			877	167.718			877	187.213			877	198.434			877	228.765
	878	77.8			878	125.992			878	150.972			878	167.718			878	187.213			878	198.434			878	228.765
	879	77.7			879	125.992			879	150.872			879	167.718			879	187.213			879	198.334			879	228.665
	880	77.6			880	125.992			880	150.872			880	167.718			880	187.213			880	198.334			880	228.665
	881	77.6			881	125.992			881	150.872			881	167.718			881	187.213			881	198.334			881	228.565
	882	77.5			882	125.892			882	150.872			882	167.718			882	187.213			882	198.234			882	228.565
	883	77.4			883	125.892			883	150.872			883	167.718			883	187.213			883	198.234			883	228.465
	884	77.3			884	125.892			884	150.872			884	167.718			884	187.213			884	198.234			884	228.465
	885	77.2			885	125.892			885	150.872			885	167.718			885	187.213			885	198.234			885	228.365
	886	77.1			886	125.892			886	150.872			886	167.718			886	187.213			886	198.134			886	228.365
	887	77			887	125.892			887	150.872			887	167.718			887	187.113			887	198.134			887	228.265
	888	76.9			888	125.792			888	150.872			888	167.718			888	187.113			888	198.134			888	228.265
	889	76.8			889	125.792			889	150.872			889	167.718			889	187.113			889	198.034			889	228.165
	890	76.7			890	125.792			890	150.872			890	167.718			890	187.113			890	198.034			890	228.165
	891	76.6			891	125.792			891	150.772			891	167.718			891	187.113			891	198.034			891	228.065
	892	76.5			892	125.692			892	150.772			892	167.618			892	187.113			892	197.934			892	228.065
	893	76.4			893	125.692			893	150.772			893	167.618			893	187.113			893	197.934			893	227.965
	894	76.3			894	125.692			894	150.772			894	167.618			894	187.113			894	197.934			894	227.965
	895	76.2			895	125.692			895	150.772			895	167.618			895	187.113			895	197.834			895	227.865
	896	76.1			896	125.692			896	150.772			896	167.618			896	187.113			896	197.834			896	227.865
	897	76			897	125.692			897	150.772			897	167.618			897	187.113			897	197.834			897	227.765
	898	75.9			898	125.692			898	150.772			898	167.618			898	187.113			898	197.834			898	227.765
	899	75.8			899	125.692			899	150.772			899	167.618			899	187.113			899	197.734			899	227.665
	900	75.7			900	125.592			900	150.772			900	167.718			900	187.113			900	197.734			900	227.665
	901	75.6			901	125.592			901	150.872			901	167.718			901	187.113			901	197.734			901	227.565
	902	75.5			902	125.592			902	150.872			902	167.718			902	187.113			902	197.734			902	227.565
	903	75.5			903	125.592			903	150.872			903	167.718			903	187.113			903	197.734			903	227.565
	903	75.4			903	125.592			903	150.872			903	167.718			903	187.113			903	197.634			903	227.465
	904	75.4			904	125.692			904	150.872			904	167.718			904	187.113			904	197.634			904	227.465
	905	75.3			905	125.692			905	150.872			905	167.718			905	187.213			905	197.634			905	227.365
	906	75.3			906	125.692			906	150.872			906	167.818			906	187.213			906	197.634			906	227.365
	907	75.2			907	125.692			907	150.872			907	167.818			907	187.213			907	197.634			907	227.365
	908	75.2			908	125.692			908	150.972			908	167.818			908	187.213			908	197.634			908	227.265
	909	75.2			909	125.692			909	150.972			909	167.818			909	187.213			909	197.634			909	227.265
	910	75.2			910	125.692			910	150.972			910	167.818			910	187.213			910	197.634			910	227.165
	911	75.2			911	125.692			911	150.972			911	167.818			911	187.213			911	197.534			911	227.165
	912	75.1			912	125.692			912	150.972			912	167.818			912	187.313			912	197.534			912	227.165
	913	75.1			913	125.692			913	151.072			913	167.918			913	187.313			913	197.534			913	227.065
	914	75.2			914	125.692			914	151.072			914	167.918			914	187.313			914	197.534			914	227.065
	915	75.2			915	125.692			915	151.072			915	167.918			915	187.313			915	197.534			915	227.065
	916	75.2			916	125.692			916	151.072			916	167.918			916	187.313			916	197.534			916	227.065
	917	75.2			917	125.692			917	151.072			917	167.918			917	187.313			917	197.534			917	227.065
	918	75.2			918	125.692			918	151.072			918	167.918			918	187.313			918	197.434			918	227.065
	919	75.2			919	125.692			919	151.072			919	167.918			919	187.313			919	197.434			919	227.065
	920	75.3			920	125.692			920	151.072			920	167.918			920	187.413			920	197.434			920	226.965
	921	75.3			921	125.692			921	151.172			921	168.018			921	187.413			921	197.434			921	226.965
	922	75.3			922	125.692			922	151.172			922	168.018			922	187.413			922	197.434			922	227.065
	923	75.3			923	125.692			923	151.172			923	168.018			923	187.413			923	197.434			923	227.065
	924	75.3			924	125.692			924	151.172			924	168.018			924	187.413			924	197.434			924	227.065
	925	75.3			925	125.692			925	151.172			925	168.018			925	187.413			925	197.434			925	227.065
	926	75.3			926	125.692			926	151.172			926	168.018			926	187.413			926	197.434			926	227.065
	927	75.3			927	125.692			927	151.172			927	168.018			927	187.413			927	197.434			927	227.065
	928	75.3			928	125.692			928	151.172			928	168.018			928	187.413			928	197.434			928	227.065
	929	75.3			929	125.692			929	151.272			929	168.118			929	187.513			929	197.434			929	227.065
	930	75.3			930	125.692			930	151.272			930	168.118			930	187.513			930	197.334			930	227.065
	930	75.2			930	125.792			930	151.272			930	168.118			930	187.513			930	197.334			930	227.165
	931	75.2			931	125.792			931	151.272			931	168.118			931	187.513			931	197.334			931	227.165
	932	75.2			932	125.792			932	151.272			932	168.118			932	187.513			932	197.334			932	227.165
	933	75.2			933	125.792			933	151.272			933	168.118			933	187.513			933	197.334			933	227.165
	934	75.1			934	125.792			934	151.272			934	168.118			934	187.513			934	197.334			934	227.165
	935	75.1			935	125.692			935	151.272			935	168.118			935	187.513			935	197.334			935	227.265
	936	75.1			936	125.692			936	151.272			936	168.118			936	187.513			936	197.334			936	227.265
	937	75.1			937	125.692			937	151.272			937	168.218			937	187.613			937	197.334			937	227.265
	938	75			938	125.692			938	151.272			938	168.218			938	187.613			938	197.334			938	227.265
	939	75			939	125.692			939	151.272			939	168.218			939	187.613			939	197.334			939	227.265
	940	75			940	125.692			940	151.272			940	168.218			940	187.613			940	197.334			940	227.365
	941	74.9			941	125.692			941	151.272			941	168.218			941	187.613			941	197.334			941	227.365
	942	74.9			942	125.692			942	151.372			942	168.218			942	187.613			942	197.334			942	227.365
	943	74.9			943	125.692			943	151.372			943	168.218			943	187.613			943	197.334			943	227.365
	944	74.8			944	125.692			944	151.372			944	168.218			944	187.713			944	197.334			944	227.465
	945	74.8			945	125.692			945	151.372			945	168.318			945	187.713			945	197.334			945	227.465
	946	74.7			946	125.692			946	151.372			946	168.318			946	187.713			946	197.334			946	227.465
	947	74.7			947	125.692			947	151.372			947	168.318			947	187.713			947	197.334			947	227.465
	948	74.7			948	125.692			948	151.372			948	168.318			948	187.713			948	197.334			948	227.465
	949	74.6			949	125.692			949	151.372			949	168.318			949	187.713			949	197.234			949	227.565
	950	74.6			950	125.692			950	151.372			950	168.318			950	187.713			950	197.234			950	227.565
	951	74.5			951	125.692			951	151.372			951	168.318			951	187.713			951	197.234			951	227.565
	952	74.5			952	125.692			952	151.372			952	168.318			952	187.813			952	197.234			952	227.565
	953	74.4			953	125.692			953	151.372			953	168.318			953	187.813			953	197.234			953	227.565
	954	74.4			954	125.692			954	151.372			954	168.418			954	187.813			954	197.234			954	227.565
	955	74.3			955	125.692			955	151.372			955	168.418			955	187.813			955	197.234			955	227.565
	956	74.3			956	125.692			956	151.372			956	168.418			956	187.813			956	197.234			956	227.565
	957	74.2			957	125.692			957	151.372			957	168.418			957	187.813			957	197.234			957	227.565
	957	74.1			957	125.692			957	151.372			957	168.418			957	187.813			957	197.234			957	227.565
	958	74.1			958	125.692			958	151.372			958	168.418			958	187.813			958	197.234			958	227.565
	959	74			959	125.692			959	151.372			959	168.418			959	187.813			959	197.234			959	227.565
	960	73.9			960	125.692			960	151.372			960	168.418			960	187.813			960	197.234			960	227.565
	961	73.9			961	125.592			961	151.372			961	168.418			961	187.813			961	197.134			961	227.565
	962	73.8			962	125.592			962	151.372			962	168.418			962	187.813			962	197.134			962	227.565
	963	73.7			963	125.592			963	151.372			963	168.418			963	187.813			963	197.134			963	227.565
	964	73.7			964	125.592			964	151.372			964	168.418			964	187.813			964	197.134			964	227.565
	965	73.6			965	125.592			965	151.372			965	168.418			965	187.813			965	197.134			965	227.565
	966	73.5			966	125.592			966	151.372			966	168.418			966	187.813			966	197.134			966	227.565
	967	73.5			967	125.592			967	151.372			967	168.418			967	187.813			967	197.134			967	227.565
	968	73.4			968	125.592			968	151.372			968	168.418			968	187.813			968	197.134			968	227.565
	969	73.3			969	125.492			969	151.372			969	168.418			969	187.813			969	197.134			969	227.565
	970	73.2			970	125.492			970	151.372			970	168.418			970	187.813			970	197.134			970	227.565
	971	73.1			971	125.492			971	151.272			971	168.418			971	187.813			971	197.134			971	227.565
	972	73			972	125.492			972	151.272			972	168.418			972	187.813			972	197.134			972	227.565
	973	72.9			973	125.492			973	151.272			973	168.418			973	187.813			973	197.134			973	227.565
	974	72.8			974	125.492			974	151.272			974	168.418			974	187.813			974	197.134			974	227.565
	975	72.7			975	125.392			975	151.272			975	168.418			975	187.813			975	197.134			975	227.565
	976	72.5			976	125.392			976	151.272			976	168.418			976	187.813			976	197.134			976	227.465
	977	72.4			977	125.392			977	151.272			977	168.418			977	187.813			977	197.134			977	227.465
	978	72.3			978	125.392			978	151.272			978	168.418			978	187.813			978	197.134			978	227.465
	979	72.2			979	125.392			979	151.272			979	168.418			979	187.813			979	197.134			979	227.465
	980	72			980	125.392			980	151.272			980	168.418			980	187.813			980	197.134			980	227.465
	981	71.9			981	125.392			981	151.272			981	168.418			981	187.813			981	197.134			981	227.465
	982	71.8			982	125.392			982	151.172			982	168.418			982	187.813			982	197.134			982	227.465
	983	71.7			983	125.292			983	151.172			983	168.418			983	187.813			983	197.134			983	227.465
	984	71.6			984	125.292			984	151.172			984	168.418			984	187.813			984	197.034			984	227.465
	984	71.5			984	125.292			984	151.172			984	168.418			984	187.813			984	197.034			984	227.465
	985	71.4			985	125.292			985	151.172			985	168.418			985	187.813			985	197.034			985	227.365
	986	71.4			986	125.292			986	151.172			986	168.418			986	187.713			986	197.034			986	227.365
	987	71.3			987	125.192			987	151.072			987	168.418			987	187.713			987	197.034			987	227.365
	988	71.3			988	125.192			988	151.072			988	168.418			988	187.713			988	197.034			988	227.365
	989	71.3			989	125.192			989	151.072			989	168.318			989	187.713			989	197.034			989	227.365
	990	71.2			990	125.092			990	151.072			990	168.318			990	187.713			990	197.034			990	227.365
	991	71.2			991	125.092			991	150.972			991	168.318			991	187.713			991	197.034			991	227.265
	992	71.2			992	125.092			992	150.972			992	168.318			992	187.713			992	197.034			992	227.265
	993	71.2			993	125.092			993	150.972			993	168.318			993	187.713			993	197.034			993	227.265
	994	71.2			994	124.992			994	150.972			994	168.318			994	187.613			994	197.034			994	227.265
	995	71.2			995	124.992			995	150.972			995	168.318			995	187.613			995	197.034			995	227.265
	996	71.2			996	124.992			996	150.872			996	168.318			996	187.613			996	197.034			996	227.265
	997	71.2			997	124.892			997	150.872			997	168.218			997	187.613			997	197.034			997	227.265
	998	71.2			998	124.892			998	150.872			998	168.218			998	187.613			998	197.034			998	227.165
	999	71.1			999	124.892			999	150.772			999	168.218			999	187.613			999	197.034			999	227.165
	1000	71.1			1000	124.792			1000	150.772			1000	168.218			1000	187.613			1000	197.034			1000	227.165
	1000	71.1			1000	124.792			1000	150.772			1000	168.218			1000	187.613			1000	197.034			1000	227.165
	1000	71			1000	124.792			1000	150.672			1000	168.118			1000	187.513			1000	197.034			1000	227.165
	1000	71			1000	124.692			1000	150.672			1000	168.118			1000	187.513			1000	197.034			1000	227.165
	1000	71			1000	124.692			1000	150.672			1000	168.118			1000	187.513			1000	197.034			1000	227.065
	1000	71			1000	124.592			1000	150.572			1000	168.118			1000	187.513			1000	197.034			1000	227.065
	1010	71			1010	124.592			1010	150.572			1010	168.018			1010	187.513			1010	197.034			1010	227.065
	1010	71			1010	124.592			1010	150.572			1010	168.018			1010	187.413			1010	197.034			1010	227.065
	1010	71.1			1010	124.492			1010	150.472			1010	168.018			1010	187.413			1010	197.034			1010	227.065
	1010	71.2			1010	124.492			1010	150.472			1010	168.018			1010	187.413			1010	196.934			1010	226.965
	1010	71.3			1010	124.392			1010	150.372			1010	167.918			1010	187.413			1010	196.934			1010	226.965
	1010	71.4			1010	124.392			1010	150.372			1010	167.918			1010	187.413			1010	196.934			1010	226.965
	1010	71.5			1010	124.292			1010	150.372			1010	167.918			1010	187.313			1010	196.934			1010	226.965
	1010	71.6			1010	124.292			1010	150.272			1010	167.918			1010	187.313			1010	196.934			1010	226.865
	1010	71.6			1010	124.192			1010	150.272			1010	167.818			1010	187.313			1010	196.934			1010	226.865
	1010	71.7			1010	124.192			1010	150.172			1010	167.818			1010	187.313			1010	196.934			1010	226.865
	1020	71.8			1020	124.092			1020	150.172			1020	167.818			1020	187.313			1020	196.934			1020	226.865
	1020	71.8			1020	124.092			1020	150.172			1020	167.818			1020	187.213			1020	196.934			1020	226.865
	1020	71.8			1020	124.092			1020	150.172			1020	167.818			1020	187.213			1020	196.934			1020	226.765
	1020	71.8			1020	124.092			1020	150.072			1020	167.718			1020	187.213			1020	197.034			1020	226.765
	1020	71.8			1020	123.992			1020	150.072			1020	167.718			1020	187.213			1020	197.034			1020	226.765
	1020	71.8			1020	123.992			1020	150.072			1020	167.718			1020	187.213			1020	197.034			1020	226.765
	1020	71.7			1020	123.992			1020	150.072			1020	167.718			1020	187.213			1020	197.034			1020	226.665
	1020	71.7			1020	123.892			1020	149.972			1020	167.718			1020	187.213			1020	197.034			1020	226.665
	1020	71.7			1020	123.892			1020	149.972			1020	167.618			1020	187.113			1020	197.034			1020	226.665
	1020	71.6			1020	123.792			1020	149.872			1020	167.618			1020	187.113			1020	197.034			1020	226.665
	1020	71.5			1020	123.692			1020	149.872			1020	167.618			1020	187.113			1020	196.934			1020	226.565
	1030	71.5			1030	123.692			1030	149.772			1030	167.518			1030	187.013			1030	196.934			1030	226.565
	1030	71.4			1030	123.692			1030	149.772			1030	167.518			1030	187.013			1030	196.934			1030	226.565
	1030	71.4			1030	123.592			1030	149.672			1030	167.518			1030	187.013			1030	196.934			1030	226.465
	1030	71.3			1030	123.592			1030	149.672			1030	167.418			1030	187.013			1030	196.934			1030	226.465
	1030	71.3			1030	123.592			1030	149.672			1030	167.418			1030	187.013			1030	196.934			1030	226.465
	1030	71.2			1030	123.492			1030	149.672			1030	167.418			1030	187.013			1030	196.934			1030	226.465
	1030	71.2			1030	123.492			1030	149.572			1030	167.418			1030	186.913			1030	196.934			1030	226.365
	1030	71.1			1030	123.392			1030	149.572			1030	167.318			1030	186.913			1030	196.934			1030	226.365
	1030	71			1030	123.392			1030	149.472			1030	167.318			1030	186.913			1030	196.934			1030	226.365
	1030	70.9			1030	123.292			1030	149.472			1030	167.218			1030	186.913			1030	196.934			1030	226.265
	1040	70.8			1040	123.192			1040	149.372			1040	167.218			1040	186.813			1040	196.934			1040	226.265
	1040	70.6			1040	123.092			1040	149.272			1040	167.118			1040	186.813			1040	196.934			1040	226.265
	1040	70.5			1040	123.092			1040	149.172			1040	167.118			1040	186.713			1040	196.934			1040	226.165
	1040	70.4			1040	122.992			1040	149.172			1040	167.018			1040	186.713			1040	196.934			1040	226.165
	1040	70.2			1040	122.892			1040	149.072			1040	167.018			1040	186.713			1040	196.934			1040	226.065
	1040	70.1			1040	122.892			1040	148.972			1040	166.918			1040	186.613			1040	196.834			1040	226.065
	1040	70			1040	122.792			1040	148.972			1040	166.918			1040	186.613			1040	196.834			1040	226.065
	1040	69.9			1040	122.792			1040	148.972			1040	166.818			1040	186.613			1040	196.834			1040	225.965
	1040	69.8			1040	122.692			1040	148.872			1040	166.818			1040	186.613			1040	196.834			1040	225.965
	1040	69.8			1040	122.692			1040	148.872			1040	166.818			1040	186.613			1040	196.834			1040	225.865
	1050	69.8			1050	122.692			1050	148.772			1050	166.718			1050	186.613			1050	196.834			1050	225.865
	1050	69.8			1050	122.592			1050	148.772			1050	166.718			1050	186.613			1050	196.834			1050	225.765
	1050	69.8			1050	122.592			1050	148.772			1050	166.718			1050	186.613			1050	196.834			1050	225.765
	1050	69.9			1050	122.592			1050	148.772			1050	166.718			1050	186.613			1050	196.834			1050	225.665
	1050	70			1050	122.592			1050	148.772			1050	166.718			1050	186.613			1050	196.934			1050	225.665
	1050	70			1050	122.592			1050	148.772			1050	166.718			1050	186.613			1050	196.934			1050	225.665
	1050	70.1			1050	122.592			1050	148.772			1050	166.718			1050	186.613			1050	196.934			1050	225.565
	1050	70.2			1050	122.592			1050	148.772			1050	166.818			1050	186.613			1050	196.934			1050	225.565
	1050	70.2			1050	122.592			1050	148.772			1050	166.818			1050	186.613			1050	196.934			1050	225.565
	1050	70.3			1050	122.692			1050	148.772			1050	166.818			1050	186.713			1050	197.034			1050	225.565
	1050	70.4			1050	122.692			1050	148.772			1050	166.818			1050	186.713			1050	197.034			1050	225.565
	1060	70.5			1060	122.692			1060	148.872			1060	166.918			1060	186.713			1060	197.034			1060	225.565
	1060	70.5			1060	122.692			1060	148.872			1060	166.918			1060	186.813			1060	197.034			1060	225.565
	1060	70.6			1060	122.792			1060	148.872			1060	166.918			1060	186.813			1060	197.134			1060	225.565
	1060	70.7			1060	122.792			1060	148.972			1060	167.018			1060	186.913			1060	197.134			1060	225.565
	1060	70.7			1060	122.892			1060	148.972			1060	167.018			1060	186.913			1060	197.134			1060	225.565
	1060	70.8			1060	122.892			1060	148.972			1060	167.018			1060	186.913			1060	197.234			1060	225.565
	1060	70.8			1060	122.892			1060	148.972			1060	167.118			1060	186.913			1060	197.234			1060	225.565
	1060	70.8			1060	122.892			1060	148.972			1060	167.118			1060	186.913			1060	197.234			1060	225.565
	1060	70.9			1060	122.892			1060	148.972			1060	167.118			1060	186.913			1060	197.234			1060	225.665
	1060	70.9			1060	122.892			1060	148.972			1060	167.118			1060	187.013			1060	197.334			1060	225.665
	1070	70.9			1070	122.892			1070	148.972			1070	167.118			1070	187.013			1070	197.334			1070	225.665
	1070	70.9			1070	122.892			1070	148.972			1070	167.118			1070	187.013			1070	197.334			1070	225.665
	1070	70.9			1070	122.892			1070	149.072			1070	167.118			1070	187.013			1070	197.434			1070	225.665
	1070	70.9			1070	122.992			1070	149.072			1070	167.118			1070	187.113			1070	197.434			1070	225.665
	1070	71			1070	122.992			1070	149.072			1070	167.218			1070	187.113			1070	197.434			1070	225.765
	1070	71			1070	123.092			1070	149.172			1070	167.218			1070	187.213			1070	197.534			1070	225.765
	1070	71			1070	123.092			1070	149.172			1070	167.218			1070	187.213			1070	197.534			1070	225.765
	1070	71			1070	123.092			1070	149.172			1070	167.318			1070	187.213			1070	197.534			1070	225.765
	1070	71			1070	123.092			1070	149.272			1070	167.318			1070	187.213			1070	197.634			1070	225.765
	1070	70.9			1070	123.092			1070	149.272			1070	167.318			1070	187.213			1070	197.634			1070	225.765
	1080	70.9			1080	123.192			1080	149.272			1080	167.318			1080	187.313			1080	197.634			1080	225.765
	1080	70.9			1080	123.192			1080	149.272			1080	167.318			1080	187.313			1080	197.634			1080	225.765
	1080	70.9			1080	123.192			1080	149.372			1080	167.318			1080	187.313			1080	197.634			1080	225.765
	1080	70.9			1080	123.192			1080	149.372			1080	167.418			1080	187.413			1080	197.734			1080	225.765
	1080	70.8			1080	123.292			1080	149.472			1080	167.418			1080	187.413			1080	197.734			1080	225.765
	1080	70.8			1080	123.392			1080	149.472			1080	167.518			1080	187.513			1080	197.734			1080	225.765
	1080	70.8			1080	123.492			1080	149.572			1080	167.518			1080	187.513			1080	197.834			1080	225.765
	1080	70.7			1080	123.492			1080	149.672			1080	167.618			1080	187.613			1080	197.834			1080	225.765
	1080	70.7			1080	123.592			1080	149.772			1080	167.618			1080	187.613			1080	197.834			1080	225.765
	1080	70.7			1080	123.692			1080	149.872			1080	167.718			1080	187.713			1080	197.934			1080	225.765
	1080	70.6			1080	123.792			1080	149.872			1080	167.818			1080	187.813			1080	197.934			1080	225.765
	1090	70.6			1090	123.892			1090	149.972			1090	167.818			1090	187.913			1090	197.934			1090	225.765
	1090	70.5			1090	123.992			1090	150.072			1090	167.918			1090	187.913			1090	198.034			1090	225.765
	1090	70.5			1090	124.092			1090	150.172			1090	168.018			1090	188.013			1090	198.034			1090	225.765
	1090	70.5			1090	124.092			1090	150.272			1090	168.018			1090	188.013			1090	198.034			1090	225.765
	1090	70.4			1090	124.192			1090	150.372			1090	168.118			1090	188.113			1090	198.034			1090	225.765
	1090	70.4			1090	124.292			1090	150.372			1090	168.118			1090	188.213			1090	198.034			1090	225.765
	1090	70.4			1090	124.392			1090	150.472			1090	168.218			1090	188.213			1090	198.134			1090	225.765
	1090	70.3			1090	124.392			1090	150.572			1090	168.218			1090	188.313			1090	198.134			1090	225.765
	1090	70.3			1090	124.492			1090	150.672			1090	168.318			1090	188.313			1090	198.134			1090	225.765
	1090	70.3			1090	124.492			1090	150.672			1090	168.318			1090	188.413			1090	198.134			1090	225.765
	1100	70.2			1100	124.592			1100	150.772			1100	168.418			1100	188.413			1100	198.134			1100	225.665
	1100	70.2			1100	124.592			1100	150.772			1100	168.418			1100	188.413			1100	198.134			1100	225.665
	1100	70.2			1100	124.592			1100	150.772			1100	168.418			1100	188.513			1100	198.134			1100	225.665
	1100	70.1			1100	124.592			1100	150.772			1100	168.418			1100	188.513			1100	198.134			1100	225.665
	1100	70.1			1100	124.692			1100	150.872			1100	168.418			1100	188.513			1100	198.134			1100	225.665
	1100	70			1100	124.692			1100	150.872			1100	168.418			1100	188.513			1100	198.134			1100	225.665
	1100	70			1100	124.692			1100	150.872			1100	168.418			1100	188.613			1100	198.134			1100	225.665
	1100	69.9			1100	124.692			1100	150.972			1100	168.518			1100	188.613			1100	198.134			1100	225.665
	1100	69.9			1100	124.792			1100	150.972			1100	168.518			1100	188.613			1100	198.134			1100	225.665
	1100	69.8			1100	124.792			1100	150.972			1100	168.518			1100	188.613			1100	198.134			1100	225.665
	1110	69.8			1110	124.792			1110	151.072			1110	168.518			1110	188.713			1110	198.134			1110	225.665
	1110	69.7			1110	124.892			1110	151.072			1110	168.518			1110	188.713			1110	198.134			1110	225.665
	1110	69.6			1110	124.892			1110	151.172			1110	168.518			1110	188.713			1110	198.134			1110	225.665
	1110	69.6			1110	124.892			1110	151.172			1110	168.618			1110	188.813			1110	198.134			1110	225.665
	1110	69.5			1110	124.992			1110	151.272			1110	168.618			1110	188.813			1110	198.134			1110	225.665
	1110	69.5			1110	124.992			1110	151.272			1110	168.618			1110	188.813			1110	198.134			1110	225.665
	1110	69.4			1110	124.992			1110	151.272			1110	168.618			1110	188.813			1110	198.134			1110	225.665
	1110	69.4			1110	125.092			1110	151.372			1110	168.718			1110	188.913			1110	198.134			1110	225.565
	1110	69.3			1110	125.092			1110	151.372			1110	168.718			1110	188.913			1110	198.134			1110	225.565
	1110	69.3			1110	125.092			1110	151.372			1110	168.718			1110	188.913			1110	198.134			1110	225.565
	1110	69.3			1110	125.192			1110	151.472			1110	168.718			1110	188.913			1110	198.134			1110	225.565
	1120	69.3			1120	125.192			1120	151.472			1120	168.818			1120	189.013			1120	198.134			1120	225.565
	1120	69.2			1120	125.192			1120	151.572			1120	168.818			1120	189.013			1120	198.134			1120	225.565
	1120	69.2			1120	125.192			1120	151.572			1120	168.818			1120	189.013			1120	198.034			1120	225.565
	1120	69.2			1120	125.292			1120	151.572			1120	168.918			1120	189.013			1120	198.034			1120	225.565
	1120	69.2			1120	125.292			1120	151.572			1120	168.918			1120	189.013			1120	198.034			1120	225.565
	1120	69.2			1120	125.292			1120	151.672			1120	168.918			1120	189.013			1120	198.034			1120	225.465
	1120	69.1			1120	125.292			1120	151.672			1120	169.018			1120	189.013			1120	198.034			1120	225.465
	1120	69.1			1120	125.292			1120	151.672			1120	169.018			1120	189.013			1120	198.034			1120	225.465
	1120	69.1			1120	125.292			1120	151.672			1120	169.018			1120	189.013			1120	198.034			1120	225.465
	1120	69.1			1120	125.392			1120	151.672			1120	169.018			1120	189.013			1120	198.034			1120	225.465
	1130	69			1130	125.392			1130	151.772			1130	169.118			1130	189.113			1130	198.034			1130	225.465
	1130	69			1130	125.392			1130	151.772			1130	169.118			1130	189.113			1130	198.034			1130	225.365
	1130	69			1130	125.392			1130	151.772			1130	169.118			1130	189.113			1130	197.934			1130	225.365
	1130	68.9			1130	125.392			1130	151.772			1130	169.118			1130	189.113			1130	197.934			1130	225.365
	1130	68.9			1130	125.392			1130	151.772			1130	169.118			1130	189.113			1130	197.934			1130	225.365
	1130	68.8			1130	125.392			1130	151.772			1130	169.218			1130	189.113			1130	197.934			1130	225.265
	1130	68.8			1130	125.392			1130	151.772			1130	169.218			1130	189.113			1130	197.934			1130	225.265
	1130	68.8			1130	125.392			1130	151.772			1130	169.218			1130	189.113			1130	197.934			1130	225.265
	1130	68.7			1130	125.392			1130	151.772			1130	169.218			1130	189.113			1130	197.934			1130	225.265
	1130	68.7			1130	125.392			1130	151.772			1130	169.218			1130	189.113			1130	197.834			1130	225.265
	1130	68.6			1130	125.392			1130	151.772			1130	169.318			1130	189.013			1130	197.834			1130	225.165
	1140	68.6			1140	125.392			1140	151.772			1140	169.318			1140	189.013			1140	197.834			1140	225.165
	1140	68.6			1140	125.392			1140	151.772			1140	169.318			1140	189.013			1140	197.834			1140	225.165
	1140	68.5			1140	125.392			1140	151.872			1140	169.318			1140	189.013			1140	197.734			1140	225.165
	1140	68.5			1140	125.392			1140	151.872			1140	169.318			1140	189.013			1140	197.734			1140	225.165
	1140	68.5			1140	125.392			1140	151.872			1140	169.318			1140	189.013			1140	197.734			1140	225.065
	1140	68.4			1140	125.392			1140	151.872			1140	169.318			1140	189.013			1140	197.734			1140	225.065
	1140	68.4			1140	125.392			1140	151.872			1140	169.418			1140	189.013			1140	197.734			1140	225.065
	1140	68.3			1140	125.392			1140	151.872			1140	169.418			1140	189.013			1140	197.634			1140	225.065
	1140	68.3			1140	125.392			1140	151.872			1140	169.418			1140	189.013			1140	197.634			1140	225.065
	1140	68.3			1140	125.392			1140	151.872			1140	169.418			1140	189.013			1140	197.634			1140	224.965
	1150	68.2			1150	125.392			1150	151.872			1150	169.418			1150	189.013			1150	197.634			1150	224.965
	1150	68.2			1150	125.392			1150	151.872			1150	169.418			1150	189.013			1150	197.534			1150	224.965
	1150	68.2			1150	125.392			1150	151.872			1150	169.418			1150	189.013			1150	197.534			1150	224.965
	1150	68.1			1150	125.392			1150	151.872			1150	169.418			1150	189.013			1150	197.534			1150	224.965
	1150	68.1			1150	125.392			1150	151.872			1150	169.418			1150	189.013			1150	197.534			1150	224.865
	1150	68.1			1150	125.392			1150	151.872			1150	169.418			1150	189.013			1150	197.434			1150	224.865
	1150	68			1150	125.292			1150	151.872			1150	169.418			1150	189.013			1150	197.434			1150	224.865
	1150	68			1150	125.292			1150	151.872			1150	169.418			1150	188.913			1150	197.434			1150	224.865
	1150	68			1150	125.292			1150	151.872			1150	169.418			1150	188.913			1150	197.434			1150	224.865
	1150	68			1150	125.292			1150	151.872			1150	169.418			1150	188.913			1150	197.334			1150	224.765
	1160	67.9			1160	125.292			1160	151.872			1160	169.518			1160	188.913			1160	197.334			1160	224.765
	1160	67.9			1160	125.292			1160	151.872			1160	169.518			1160	188.913			1160	197.334			1160	224.765
	1160	67.9			1160	125.292			1160	151.872			1160	169.518			1160	188.913			1160	197.334			1160	224.765
	1160	67.9			1160	125.292			1160	151.872			1160	169.518			1160	188.913			1160	197.234			1160	224.765
	1160	67.9			1160	125.292			1160	151.872			1160	169.518			1160	188.913			1160	197.234			1160	224.665
	1160	67.8			1160	125.292			1160	151.872			1160	169.518			1160	188.913			1160	197.234			1160	224.665
	1160	67.8			1160	125.292			1160	151.872			1160	169.518			1160	188.913			1160	197.234			1160	224.665
	1160	67.8			1160	125.292			1160	151.872			1160	169.518			1160	188.913			1160	197.134			1160	224.665
	1160	67.7			1160	125.292			1160	151.872			1160	169.518			1160	188.913			1160	197.134			1160	224.665
	1160	67.7			1160	125.292			1160	151.872			1160	169.518			1160	188.913			1160	197.134			1160	224.565
	1160	67.7			1160	125.292			1160	151.872			1160	169.518			1160	188.913			1160	197.134			1160	224.565
	1170	67.6			1170	125.292			1170	151.872			1170	169.518			1170	188.913			1170	197.034			1170	224.565
	1170	67.6			1170	125.192			1170	151.872			1170	169.518			1170	188.813			1170	197.034			1170	224.565
	1170	67.5			1170	125.192			1170	151.872			1170	169.518			1170	188.813			1170	197.034			1170	224.465
	1170	67.4			1170	125.192			1170	151.872			1170	169.518			1170	188.813			1170	197.034			1170	224.465
	1170	67.4			1170	125.192			1170	151.872			1170	169.518			1170	188.813			1170	196.934			1170	224.465
	1170	67.3			1170	125.192			1170	151.872			1170	169.518			1170	188.813			1170	196.934			1170	224.465
	1170	67.3			1170	125.192			1170	151.872			1170	169.518			1170	188.813			1170	196.934			1170	224.465
	1170	67.2			1170	125.192			1170	151.872			1170	169.518			1170	188.813			1170	196.934			1170	224.365
	1170	67.1			1170	125.192			1170	151.872			1170	169.518			1170	188.813			1170	196.934			1170	224.365
	1170	67.1			1170	125.192			1170	151.772			1170	169.518			1170	188.813			1170	196.834			1170	224.365
	1180	67			1180	125.192			1180	151.772			1180	169.518			1180	188.813			1180	196.834			1180	224.365
	1180	67			1180	125.092			1180	151.772			1180	169.518			1180	188.813			1180	196.834			1180	224.365
	1180	66.9			1180	125.092			1180	151.772			1180	169.518			1180	188.713			1180	196.834			1180	224.265
	1180	66.9			1180	125.092			1180	151.772			1180	169.518			1180	188.713			1180	196.734			1180	224.265
	1180	66.8			1180	125.092			1180	151.772			1180	169.518			1180	188.713			1180	196.734			1180	224.265
	1180	66.8			1180	125.092			1180	151.772			1180	169.518			1180	188.713			1180	196.734			1180	224.265
	1180	66.8			1180	125.092			1180	151.772			1180	169.518			1180	188.713			1180	196.634			1180	224.165
	1180	66.7			1180	125.092			1180	151.772			1180	169.518			1180	188.713			1180	196.634			1180	224.165
	1180	66.7			1180	125.092			1180	151.772			1180	169.518			1180	188.713			1180	196.634			1180	224.165
	1180	66.6			1180	124.992			1180	151.772			1180	169.518			1180	188.713			1180	196.634			1180	224.165
	1190	66.6			1190	124.992			1190	151.772			1190	169.518			1190	188.613			1190	196.534			1190	224.065
	1190	66.6			1190	124.992			1190	151.772			1190	169.518			1190	188.613			1190	196.534			1190	224.065
	1190	66.5			1190	124.992			1190	151.772			1190	169.518			1190	188.613			1190	196.534			1190	224.065
	1190	66.5			1190	124.992			1190	151.772			1190	169.418			1190	188.613			1190	196.434			1190	224.065
	1190	66.5			1190	124.992			1190	151.672			1190	169.418			1190	188.613			1190	196.434			1190	223.965
	1190	66.4			1190	124.892			1190	151.672			1190	169.418			1190	188.613			1190	196.434			1190	223.965
	1190	66.4			1190	124.892			1190	151.672			1190	169.418			1190	188.613			1190	196.434			1190	223.965
	1190	66.4			1190	124.892			1190	151.672			1190	169.418			1190	188.613			1190	196.334			1190	223.965
	1190	66.4			1190	124.892			1190	151.672			1190	169.418			1190	188.513			1190	196.334			1190	223.865
	1190	66.4			1190	124.892			1190	151.672			1190	169.418			1190	188.513			1190	196.334			1190	223.865
	1190	66.3			1190	124.892			1190	151.672			1190	169.418			1190	188.513			1190	196.334			1190	223.865
	1200	66.3			1200	124.792			1200	151.672			1200	169.418			1200	188.513			1200	196.234			1200	223.865
	1200	66.3			1200	124.792			1200	151.672			1200	169.418			1200	188.513			1200	196.234			1200	223.765
	1200	66.2			1200	124.792			1200	151.572			1200	169.418			1200	188.513			1200	196.234			1200	223.765
	1200	66.2			1200	124.792			1200	151.572			1200	169.418			1200	188.513			1200	196.234			1200	223.765
	1200	66.2			1200	124.792			1200	151.572			1200	169.318			1200	188.413			1200	196.134			1200	223.765
	1200	66.1			1200	124.692			1200	151.572			1200	169.318			1200	188.413			1200	196.134			1200	223.665
	1200	66.1			1200	124.692			1200	151.572			1200	169.318			1200	188.413			1200	196.134			1200	223.665
	1200	66.1			1200	124.692			1200	151.572			1200	169.318			1200	188.413			1200	196.034			1200	223.665
	1200	66			1200	124.692			1200	151.572			1200	169.318			1200	188.413			1200	196.034			1200	223.665
	1200	66			1200	124.692			1200	151.472			1200	169.318			1200	188.413			1200	196.034			1200	223.565
	1210	65.9			1210	124.592			1210	151.472			1210	169.318			1210	188.413			1210	196.034			1210	223.565
	1210	65.9			1210	124.592			1210	151.472			1210	169.318			1210	188.313			1210	195.934			1210	223.565
	1210	65.8			1210	124.592			1210	151.472			1210	169.218			1210	188.313			1210	195.934			1210	223.465
	1210	65.8			1210	124.592			1210	151.472			1210	169.218			1210	188.313			1210	195.934			1210	223.465
	1210	65.7			1210	124.492			1210	151.472			1210	169.218			1210	188.313			1210	195.834			1210	223.465
	1210	65.7			1210	124.492			1210	151.472			1210	169.218			1210	188.313			1210	195.834			1210	223.465
	1210	65.6			1210	124.492			1210	151.372			1210	169.218			1210	188.313			1210	195.834			1210	223.365
	1210	65.6			1210	124.492			1210	151.372			1210	169.218			1210	188.213			1210	195.834			1210	223.365
	1210	65.5			1210	124.392			1210	151.372			1210	169.118			1210	188.213			1210	195.734			1210	223.365
	1210	65.4			1210	124.392			1210	151.372			1210	169.118			1210	188.213			1210	195.734			1210	223.265
	1210	65.4			1210	124.392			1210	151.272			1210	169.118			1210	188.213			1210	195.734			1210	223.265
	1220	65.3			1220	124.292			1220	151.272			1220	169.118			1220	188.113			1220	195.634			1220	223.265
	1220	65.3			1220	124.292			1220	151.272			1220	169.118			1220	188.113			1220	195.634			1220	223.265
	1220	65.2			1220	124.192			1220	151.272			1220	169.018			1220	188.113			1220	195.634			1220	223.165
	1220	65.1			1220	124.192			1220	151.172			1220	169.018			1220	188.113			1220	195.534			1220	223.165
	1220	65.1			1220	124.192			1220	151.172			1220	169.018			1220	188.113			1220	195.534			1220	223.165
	1220	65			1220	124.092			1220	151.172			1220	169.018			1220	188.013			1220	195.534			1220	223.065
	1220	65			1220	124.092			1220	151.072			1220	168.918			1220	188.013			1220	195.434			1220	223.065
	1220	64.9			1220	124.092			1220	151.072			1220	168.918			1220	188.013			1220	195.434			1220	223.065
	1220	64.9			1220	123.992			1220	151.072			1220	168.918			1220	188.013			1220	195.434			1220	222.965
	1220	64.8			1220	123.992			1220	151.072			1220	168.918			1220	187.913			1220	195.434			1220	222.965
	1230	64.7			1230	123.992			1230	150.972			1230	168.918			1230	187.913			1230	195.334			1230	222.965
	1230	64.7			1230	123.892			1230	150.972			1230	168.818			1230	187.913			1230	195.334			1230	222.865
	1230	64.6			1230	123.892			1230	150.972			1230	168.818			1230	187.913			1230	195.334			1230	222.865
	1230	64.6			1230	123.892			1230	150.972			1230	168.818			1230	187.913			1230	195.234			1230	222.865
	1230	64.5			1230	123.892			1230	150.972			1230	168.818			1230	187.813			1230	195.234			1230	222.765
	1230	64.5			1230	123.892			1230	150.972			1230	168.818			1230	187.813			1230	195.234			1230	222.765
	1230	64.4			1230	123.892			1230	150.972			1230	168.818			1230	187.813			1230	195.234			1230	222.665
	1230	64.4			1230	123.892			1230	150.972			1230	168.818			1230	187.813			1230	195.134			1230	222.665
	1230	64.4			1230	123.792			1230	150.972			1230	168.818			1230	187.813			1230	195.134			1230	222.665
	1230	64.3			1230	123.792			1230	150.972			1230	168.818			1230	187.813			1230	195.134			1230	222.565
	1240	64.3			1240	123.792			1240	150.972			1240	168.818			1240	187.813			1240	195.134			1240	222.565
	1240	64.2			1240	123.792			1240	150.872			1240	168.818			1240	187.813			1240	195.134			1240	222.565
	1240	64.2			1240	123.792			1240	150.872			1240	168.818			1240	187.713			1240	195.034			1240	222.465
	1240	64.1			1240	123.792			1240	150.872			1240	168.818			1240	187.713			1240	195.034			1240	222.465
	1240	64.1			1240	123.692			1240	150.872			1240	168.818			1240	187.713			1240	195.034			1240	222.365
	1240	64			1240	123.692			1240	150.872			1240	168.818			1240	187.713			1240	195.034			1240	222.365
	1240	64			1240	123.692			1240	150.772			1240	168.818			1240	187.713			1240	194.934			1240	222.365
	1240	63.9			1240	123.692			1240	150.772			1240	168.818			1240	187.613			1240	194.934			1240	222.265
	1240	63.9			1240	123.592			1240	150.772			1240	168.818			1240	187.613			1240	194.934			1240	222.265
	1240	63.8			1240	123.592			1240	150.772			1240	168.818			1240	187.613			1240	194.934			1240	222.165
	1240	63.8			1240	123.592			1240	150.772			1240	168.718			1240	187.613			1240	194.834			1240	222.165
	1250	63.7			1250	123.592			1250	150.772			1250	168.718			1250	187.613			1250	194.834			1250	222.065
	1250	63.7			1250	123.492			1250	150.672			1250	168.718			1250	187.513			1250	194.834			1250	222.065
	1250	63.7			1250	123.492			1250	150.672			1250	168.718			1250	187.513			1250	194.834			1250	222.065
	1250	63.6			1250	123.492			1250	150.672			1250	168.718			1250	187.513			1250	194.734			1250	221.965
	1250	63.6			1250	123.492			1250	150.672			1250	168.718			1250	187.513			1250	194.734			1250	221.965
	1250	63.5			1250	123.492			1250	150.672			1250	168.718			1250	187.513			1250	194.734			1250	221.965
	1250	63.5			1250	123.392			1250	150.672			1250	168.718			1250	187.513			1250	194.734			1250	221.865
	1250	63.5			1250	123.392			1250	150.672			1250	168.718			1250	187.413			1250	194.734			1250	221.865
	1250	63.4			1250	123.392			1250	150.572			1250	168.718			1250	187.413			1250	194.634			1250	221.765
	1250	63.4			1250	123.392			1250	150.572			1250	168.718			1250	187.413			1250	194.634			1250	221.765
	1260	63.4			1260	123.392			1260	150.572			1260	168.718			1260	187.413			1260	194.634			1260	221.765
	1260	63.4			1260	123.392			1260	150.572			1260	168.718			1260	187.413			1260	194.634			1260	221.665
	1260	63.3			1260	123.392			1260	150.572			1260	168.718			1260	187.413			1260	194.634			1260	221.665
	1260	63.3			1260	123.392			1260	150.572			1260	168.718			1260	187.413			1260	194.634			1260	221.665
	1260	63.2			1260	123.392			1260	150.572			1260	168.718			1260	187.413			1260	194.534			1260	221.565
	1260	63.2			1260	123.392			1260	150.572			1260	168.718			1260	187.413			1260	194.534			1260	221.565
	1260	63.2			1260	123.392			1260	150.572			1260	168.718			1260	187.413			1260	194.534			1260	221.565
	1260	63.2			1260	123.392			1260	150.672			1260	168.718			1260	187.413			1260	194.534			1260	221.565
	1260	63.1			1260	123.392			1260	150.672			1260	168.718			1260	187.413			1260	194.534			1260	221.465
	1260	63.1			1260	123.392			1260	150.672			1260	168.718			1260	187.413			1260	194.534			1260	221.465
	1270	63.1			1270	123.392			1270	150.672			1270	168.718			1270	187.413			1270	194.534			1270	221.465
	1270	63			1270	123.392			1270	150.672			1270	168.718			1270	187.413			1270	194.434			1270	221.465
	1270	63			1270	123.392			1270	150.672			1270	168.818			1270	187.413			1270	194.434			1270	221.365
	1270	63			1270	123.392			1270	150.672			1270	168.818			1270	187.413			1270	194.434			1270	221.365
	1270	62.9			1270	123.392			1270	150.672			1270	168.818			1270	187.413			1270	194.434			1270	221.365
	1270	62.9			1270	123.392			1270	150.672			1270	168.818			1270	187.413			1270	194.434			1270	221.365
	1270	62.9			1270	123.392			1270	150.672			1270	168.818			1270	187.413			1270	194.434			1270	221.365
	1270	62.9			1270	123.392			1270	150.672			1270	168.818			1270	187.413			1270	194.334			1270	221.265
	1270	62.8			1270	123.392			1270	150.672			1270	168.818			1270	187.413			1270	194.334			1270	221.265
	1270	62.8			1270	123.392			1270	150.672			1270	168.818			1270	187.413			1270	194.334			1270	221.265
	1270	62.8			1270	123.392			1270	150.672			1270	168.818			1270	187.313			1270	194.334			1270	221.265
	1280	62.7			1280	123.392			1280	150.672			1280	168.818			1280	187.313			1280	194.334			1280	221.265
	1280	62.7			1280	123.392			1280	150.672			1280	168.818			1280	187.313			1280	194.334			1280	221.265
	1280	62.7			1280	123.392			1280	150.672			1280	168.818			1280	187.313			1280	194.234			1280	221.265
	1280	62.6			1280	123.392			1280	150.672			1280	168.818			1280	187.313			1280	194.234			1280	221.265
	1280	62.6			1280	123.392			1280	150.672			1280	168.818			1280	187.313			1280	194.234			1280	221.165
	1280	62.5			1280	123.292			1280	150.672			1280	168.818			1280	187.313			1280	194.234			1280	221.165
	1280	62.5			1280	123.292			1280	150.672			1280	168.818			1280	187.313			1280	194.134			1280	221.165
	1280	62.4			1280	123.292			1280	150.572			1280	168.718			1280	187.213			1280	194.134			1280	221.165
	1280	62.4			1280	123.292			1280	150.572			1280	168.718			1280	187.213			1280	194.134			1280	221.165
	1280	62.3			1280	123.292			1280	150.572			1280	168.718			1280	187.213			1280	194.134			1280	221.165
	1290	62.3			1290	123.292			1290	150.572			1290	168.718			1290	187.213			1290	194.034			1290	221.165
	1290	62.3			1290	123.292			1290	150.572			1290	168.718			1290	187.213			1290	194.034			1290	221.165
	1290	62.2			1290	123.292			1290	150.572			1290	168.718			1290	187.213			1290	194.034			1290	221.165
	1290	62.2			1290	123.192			1290	150.572			1290	168.718			1290	187.113			1290	194.034			1290	221.165
	1290	62.1			1290	123.192			1290	150.572			1290	168.718			1290	187.113			1290	194.034			1290	221.165
	1290	62.1			1290	123.192			1290	150.572			1290	168.718			1290	187.113			1290	193.934			1290	221.165
	1290	62.1			1290	123.192			1290	150.572			1290	168.718			1290	187.113			1290	193.934			1290	221.165
	1290	62			1290	123.192			1290	150.572			1290	168.718			1290	187.113			1290	193.934			1290	221.165
	1290	62			1290	123.192			1290	150.572			1290	168.718			1290	187.113			1290	193.934			1290	221.165
	1290	62			1290	123.192			1290	150.572			1290	168.618			1290	187.013			1290	193.834			1290	221.165
	1290	62			1290	123.092			1290	150.472			1290	168.618			1290	187.013			1290	193.834			1290	221.165
	1300	61.9			1300	123.092			1300	150.472			1300	168.618			1300	187.013			1300	193.834			1300	221.165
	1300	61.9			1300	123.092			1300	150.472			1300	168.618			1300	187.013			1300	193.834			1300	221.165
	1300	61.9			1300	123.092			1300	150.472			1300	168.618			1300	187.013			1300	193.734			1300	221.165
	1300	61.9			1300	123.092			1300	150.472			1300	168.618			1300	186.913			1300	193.734			1300	221.165
	1300	61.9			1300	123.092			1300	150.472			1300	168.618			1300	186.913			1300	193.734			1300	221.165
	1300	61.8			1300	122.992			1300	150.472			1300	168.518			1300	186.913			1300	193.734			1300	221.165
	1300	61.8			1300	122.992			1300	150.472			1300	168.518			1300	186.913			1300	193.634			1300	221.165
	1300	61.8			1300	122.992			1300	150.372			1300	168.518			1300	186.913			1300	193.634			1300	221.165
	1300	61.8			1300	122.992			1300	150.372			1300	168.518			1300	186.813			1300	193.634			1300	221.165
	1300	61.8			1300	122.992			1300	150.372			1300	168.518			1300	186.813			1300	193.534			1300	221.165
	1310	61.8			1310	122.992			1310	150.372			1310	168.518			1310	186.813			1310	193.534			1310	221.165
	1310	61.7			1310	122.892			1310	150.372			1310	168.518			1310	186.813			1310	193.534			1310	221.165
	1310	61.7			1310	122.892			1310	150.372			1310	168.418			1310	186.713			1310	193.434			1310	221.165
	1310	61.7			1310	122.892			1310	150.372			1310	168.418			1310	186.713			1310	193.434			1310	221.165
	1310	61.7			1310	122.892			1310	150.272			1310	168.418			1310	186.713			1310	193.434			1310	221.165
	1310	61.7			1310	122.892			1310	150.272			1310	168.418			1310	186.713			1310	193.434			1310	221.165
	1310	61.6			1310	122.792			1310	150.272			1310	168.418			1310	186.613			1310	193.334			1310	221.165
	1310	61.6			1310	122.792			1310	150.272			1310	168.418			1310	186.613			1310	193.334			1310	221.165
	1310	61.6			1310	122.792			1310	150.272			1310	168.418			1310	186.613			1310	193.334			1310	221.165
	1310	61.6			1310	122.792			1310	150.272			1310	168.318			1310	186.613			1310	193.334			1310	221.165
	1320	61.5			1320	122.792			1320	150.272			1320	168.318			1320	186.513			1320	193.234			1320	221.165
	1320	61.5			1320	122.792			1320	150.272			1320	168.318			1320	186.513			1320	193.234			1320	221.165
	1320	61.5			1320	122.692			1320	150.172			1320	168.318			1320	186.513			1320	193.234			1320	221.165
	1320	61.5			1320	122.692			1320	150.172			1320	168.318			1320	186.513			1320	193.234			1320	221.065
	1320	61.4			1320	122.692			1320	150.172			1320	168.318			1320	186.513			1320	193.234			1320	221.065
	1320	61.4			1320	122.692			1320	150.172			1320	168.318			1320	186.413			1320	193.134			1320	221.065
	1320	61.4			1320	122.692			1320	150.172			1320	168.318			1320	186.413			1320	193.134			1320	221.065
	1320	61.4			1320	122.692			1320	150.172			1320	168.318			1320	186.413			1320	193.134			1320	221.065
	1320	61.4			1320	122.692			1320	150.172			1320	168.218			1320	186.413			1320	193.134			1320	221.065
	1320	61.3			1320	122.592			1320	150.172			1320	168.218			1320	186.413			1320	193.134			1320	221.065
	1320	61.3			1320	122.592			1320	150.172			1320	168.218			1320	186.313			1320	193.134			1320	221.065
	1330	61.3			1330	122.592			1330	150.172			1330	168.218			1330	186.313			1330	193.034			1330	221.065
	1330	61.3			1330	122.592			1330	150.172			1330	168.218			1330	186.313			1330	193.034			1330	221.065
	1330	61.2			1330	122.592			1330	150.072			1330	168.218			1330	186.313			1330	193.034			1330	220.965
	1330	61.2			1330	122.592			1330	150.072			1330	168.218			1330	186.313			1330	193.034			1330	220.965
	1330	61.2			1330	122.492			1330	150.072			1330	168.218			1330	186.313			1330	192.934			1330	220.965
	1330	61.2			1330	122.492			1330	150.072			1330	168.218			1330	186.213			1330	192.934			1330	220.965
	1330	61.1			1330	122.492			1330	150.072			1330	168.218			1330	186.213			1330	192.934			1330	220.965
	1330	61.1			1330	122.492			1330	150.072			1330	168.118			1330	186.213			1330	192.934			1330	220.965
	1330	61.1			1330	122.492			1330	150.072			1330	168.118			1330	186.213			1330	192.834			1330	220.865
	1330	61.1			1330	122.392			1330	149.972			1330	168.118			1330	186.213			1330	192.834			1330	220.865
	1340	61			1340	122.392			1340	149.972			1340	168.118			1340	186.113			1340	192.834			1340	220.865
	1340	61			1340	122.392			1340	149.972			1340	168.118			1340	186.113			1340	192.834			1340	220.865
	1340	61			1340	122.392			1340	149.972			1340	168.118			1340	186.113			1340	192.734			1340	220.765
	1340	61			1340	122.392			1340	149.972			1340	168.118			1340	186.113			1340	192.734			1340	220.765
	1340	61			1340	122.392			1340	149.972			1340	168.118			1340	186.113			1340	192.834			1340	220.765
	1340	61			1340	122.292			1340	149.972			1340	168.118			1340	186.113			1340	192.834			1340	220.765
	1340	61			1340	122.292			1340	149.972			1340	168.118			1340	186.113			1340	192.834			1340	220.765
	1340	61			1340	122.292			1340	149.972			1340	168.118			1340	186.113			1340	192.834			1340	220.765
	1340	61			1340	122.292			1340	149.972			1340	168.118			1340	186.113			1340	192.834			1340	220.765
	1340	61			1340	122.292			1340	149.972			1340	168.118			1340	186.113			1340	192.834			1340	220.765
	1350	60.9			1350	122.292			1350	149.972			1350	168.118			1350	186.113			1350	192.734			1350	220.765
	1350	60.9			1350	122.292			1350	149.872			1350	168.118			1350	186.113			1350	192.734			1350	220.665
	1350	60.9			1350	122.292			1350	149.872			1350	168.018			1350	186.113			1350	192.734			1350	220.665
	1350	60.9			1350	122.292			1350	149.872			1350	168.018			1350	186.113			1350	192.734			1350	220.665
	1350	60.9			1350	122.292			1350	149.872			1350	168.018			1350	186.113			1350	192.734			1350	220.665
	1350	60.8			1350	122.292			1350	149.872			1350	168.018			1350	186.113			1350	192.734			1350	220.665
	1350	60.8			1350	122.192			1350	149.872			1350	168.018			1350	186.113			1350	192.734			1350	220.665
	1350	60.8			1350	122.192			1350	149.872			1350	168.018			1350	186.113			1350	192.734			1350	220.565
	1350	60.8			1350	122.192			1350	149.872			1350	168.018			1350	186.113			1350	192.734			1350	220.565
	1350	60.8			1350	122.192			1350	149.772			1350	168.018			1350	186.113			1350	192.734			1350	220.565
	1350	60.8			1350	122.192			1350	149.772			1350	168.018			1350	186.113			1350	192.634			1350	220.565
	1360	60.8			1360	122.192			1360	149.772			1360	168.018			1360	186.113			1360	192.634			1360	220.565
	1360	60.8			1360	122.192			1360	149.772			1360	168.018			1360	186.113			1360	192.634			1360	220.565
	1360	60.7			1360	122.092			1360	149.772			1360	168.018			1360	186.113			1360	192.634			1360	220.465
	1360	60.7			1360	122.092			1360	149.772			1360	168.018			1360	186.113			1360	192.634			1360	220.465
	1360	60.7			1360	122.092			1360	149.672			1360	168.018			1360	186.113			1360	192.634			1360	220.465
	1360	60.7			1360	122.092			1360	149.672			1360	167.918			1360	186.113			1360	192.634			1360	220.465
	1360	60.7			1360	122.092			1360	149.672			1360	167.918			1360	186.113			1360	192.634			1360	220.465
	1360	60.7			1360	121.992			1360	149.672			1360	167.918			1360	186.113			1360	192.634			1360	220.465
	1360	60.7			1360	121.992			1360	149.672			1360	167.918			1360	186.113			1360	192.634			1360	220.465
	1360	60.6			1360	121.992			1360	149.572			1360	167.918			1360	186.113			1360	192.634			1360	220.365
	1370	60.6			1370	121.892			1370	149.572			1370	167.918			1370	186.113			1370	192.734			1370	220.365
	1370	60.6			1370	121.892			1370	149.572			1370	167.818			1370	186.013			1370	192.634			1370	220.365
	1370	60.6			1370	121.892			1370	149.472			1370	167.818			1370	186.013			1370	192.634			1370	220.365
	1370	60.5			1370	121.792			1370	149.472			1370	167.818			1370	186.013			1370	192.634			1370	220.365
	1370	60.5			1370	121.792			1370	149.472			1370	167.818			1370	186.013			1370	192.634			1370	220.265
	1370	60.5			1370	121.792			1370	149.372			1370	167.718			1370	185.913			1370	192.634			1370	220.265
	1370	60.4			1370	121.692			1370	149.372			1370	167.718			1370	185.913			1370	192.634			1370	220.265
	1370	60.4			1370	121.692			1370	149.372			1370	167.718			1370	185.913			1370	192.634			1370	220.265
	1370	60.4			1370	121.592			1370	149.272			1370	167.718			1370	185.913			1370	192.634			1370	220.165
	1370	60.3			1370	121.592			1370	149.272			1370	167.618			1370	185.913			1370	192.634			1370	220.165
	1370	60.3			1370	121.592			1370	149.272			1370	167.618			1370	185.813			1370	192.634			1370	220.165
	1380	60.3			1380	121.492			1380	149.272			1380	167.618			1380	185.813			1380	192.634			1380	220.165
	1380	60.3			1380	121.492			1380	149.172			1380	167.618			1380	185.813			1380	192.634			1380	220.165
	1380	60.2			1380	121.492			1380	149.172			1380	167.518			1380	185.813			1380	192.634			1380	220.165
	1380	60.2			1380	121.392			1380	149.172			1380	167.518			1380	185.813			1380	192.634			1380	220.165
	1380	60.2			1380	121.392			1380	149.172			1380	167.518			1380	185.813			1380	192.734			1380	220.065
	1380	60.1			1380	121.392			1380	149.172			1380	167.518			1380	185.713			1380	192.734			1380	220.065
	1380	60.1			1380	121.392			1380	149.072			1380	167.518			1380	185.713			1380	192.734			1380	220.065
	1380	60.1			1380	121.392			1380	149.072			1380	167.518			1380	185.713			1380	192.734			1380	220.065
	1380	60			1380	121.392			1380	149.072			1380	167.518			1380	185.713			1380	192.734			1380	220.065
	1380	60			1380	121.392			1380	149.072			1380	167.518			1380	185.713			1380	192.734			1380	219.965
	1390	60			1390	121.292			1390	149.072			1390	167.518			1390	185.713			1390	192.734			1390	219.965
	1390	60			1390	121.292			1390	149.072			1390	167.518			1390	185.713			1390	192.834			1390	219.965
	1390	59.9			1390	121.292			1390	149.072			1390	167.518			1390	185.713			1390	192.834			1390	219.965
	1390	59.9			1390	121.292			1390	149.072			1390	167.518			1390	185.713			1390	192.834			1390	219.965
	1390	59.9			1390	121.292			1390	149.072			1390	167.518			1390	185.713			1390	192.834			1390	219.965
	1390	59.8			1390	121.192			1390	148.972			1390	167.418			1390	185.613			1390	192.834			1390	219.865
	1390	59.8			1390	121.192			1390	148.972			1390	167.418			1390	185.613			1390	192.834			1390	219.865
	1390	59.7			1390	121.092			1390	148.872			1390	167.418			1390	185.613			1390	192.834			1390	219.865
	1390	59.6			1390	121.092			1390	148.872			1390	167.418			1390	185.613			1390	192.834			1390	219.765
	1390	59.6			1390	121.092			1390	148.872			1390	167.418			1390	185.513			1390	192.834			1390	219.765
	1400	59.6			1400	121.092			1400	148.872			1400	167.418			1400	185.613			1400	192.834			1400	219.765
	1400	59.5			1400	121.092			1400	148.872			1400	167.418			1400	185.613			1400	192.834			1400	219.765
	1400	59.5			1400	121.092			1400	148.972			1400	167.418			1400	185.613			1400	192.934			1400	219.765
	1400	59.5			1400	121.092			1400	148.972			1400	167.418			1400	185.613			1400	192.934			1400	219.765
	1400	59.4			1400	121.092			1400	148.972			1400	167.418			1400	185.613			1400	192.934			1400	219.765
	1400	59.4			1400	121.092			1400	148.972			1400	167.418			1400	185.613			1400	192.934			1400	219.765
	1400	59.3			1400	121.092			1400	148.872			1400	167.418			1400	185.613			1400	192.934			1400	219.665
	1400	59.2			1400	121.092			1400	148.872			1400	167.418			1400	185.613			1400	192.934			1400	219.665
	1400	59.2			1400	120.992			1400	148.872			1400	167.318			1400	185.613			1400	192.934			1400	219.665
	1400	59.1			1400	120.992			1400	148.772			1400	167.318			1400	185.613			1400	192.934			1400	219.665
	1400	59			1400	120.992			1400	148.772			1400	167.318			1400	185.613			1400	192.934			1400	219.665
	1410	59			1410	120.992			1410	148.772			1410	167.318			1410	185.613			1410	192.934			1410	219.565
	1410	58.9			1410	120.892			1410	148.772			1410	167.318			1410	185.613			1410	192.934			1410	219.565
	1410	58.9			1410	120.892			1410	148.772			1410	167.318			1410	185.613			1410	192.934			1410	219.565
	1410	58.8			1410	120.892			1410	148.772			1410	167.318			1410	185.613			1410	192.934			1410	219.565
	1410	58.8			1410	120.892			1410	148.772			1410	167.318			1410	185.613			1410	192.934			1410	219.565
	1410	58.8			1410	120.992			1410	148.772			1410	167.318			1410	185.613			1410	192.934			1410	219.565
	1410	58.7			1410	120.992			1410	148.772			1410	167.318			1410	185.613			1410	192.934			1410	219.565
	1410	58.7			1410	120.992			1410	148.772			1410	167.318			1410	185.613			1410	192.934			1410	219.465
	1410	58.7			1410	120.992			1410	148.872			1410	167.418			1410	185.613			1410	192.934			1410	219.465
	1410	58.6			1410	120.992			1410	148.872			1410	167.418			1410	185.613			1410	192.934			1410	219.465
	1420	58.6			1420	120.992			1420	148.872			1420	167.418			1420	185.613			1420	192.934			1420	219.465
	1420	58.6			1420	121.092			1420	148.872			1420	167.418			1420	185.713			1420	192.934			1420	219.465
	1420	58.6			1420	121.092			1420	148.972			1420	167.518			1420	185.713			1420	193.034			1420	219.465
	1420	58.6			1420	121.092			1420	148.972			1420	167.518			1420	185.813			1420	193.034			1420	219.465
	1420	58.6			1420	121.192			1420	148.972			1420	167.618			1420	185.813			1420	193.134			1420	219.465
	1420	58.6			1420	121.192			1420	149.072			1420	167.618			1420	185.913			1420	193.134			1420	219.465
	1420	58.6			1420	121.192			1420	149.072			1420	167.618			1420	185.913			1420	193.234			1420	219.465
	1420	58.5			1420	121.192			1420	149.072			1420	167.618			1420	185.913			1420	193.234			1420	219.465
	1420	58.5			1420	121.192			1420	149.072			1420	167.618			1420	185.913			1420	193.234			1420	219.365
	1420	58.4			1420	121.192			1420	149.072			1420	167.618			1420	185.913			1420	193.234			1420	219.365
	1430	58.4			1430	121.192			1430	149.072			1430	167.618			1430	185.913			1430	193.134			1430	219.365
	1430	58.3			1430	121.192			1430	149.072			1430	167.618			1430	185.913			1430	193.134			1430	219.365
	1430	58.3			1430	121.192			1430	149.072			1430	167.618			1430	185.913			1430	193.134			1430	219.265
	1430	58.2			1430	121.192			1430	149.072			1430	167.618			1430	185.913			1430	193.134			1430	219.265
	1430	58.2			1430	121.192			1430	149.072			1430	167.618			1430	185.913			1430	193.134			1430	219.265
	1430	58.1			1430	121.192			1430	149.072			1430	167.618			1430	185.913			1430	193.134			1430	219.265
	1430	58.1			1430	121.192			1430	149.072			1430	167.618			1430	185.913			1430	193.034			1430	219.265
	1430	58.1			1430	121.192			1430	149.072			1430	167.618			1430	185.913			1430	193.034			1430	219.165
	1430	58.1			1430	121.192			1430	149.072			1430	167.718			1430	185.913			1430	193.034			1430	219.165
	1430	58.1			1430	121.192			1430	149.072			1430	167.718			1430	186.013			1430	193.034			1430	219.165
	1430	58.1			1430	121.192			1430	149.072			1430	167.718			1430	186.013			1430	193.034			1430	219.165
	1440	58.2			1440	121.292			1440	149.072			1440	167.718			1440	186.013			1440	193.034			1440	219.165
	1440	58.2			1440	121.292			1440	149.072			1440	167.718			1440	186.013			1440	193.134			1440	219.065
	1440	58.3			1440	121.292			1440	149.072			1440	167.718			1440	186.113			1440	193.134			1440	219.065
	1440	58.3			1440	121.292			1440	149.072			1440	167.718			1440	186.113			1440	193.134			1440	219.065
	1440	58.3			1440	121.292			1440	149.072			1440	167.718			1440	186.113			1440	193.134			1440	219.065
	1440	58.3			1440	121.292			1440	148.972			1440	167.718			1440	186.113			1440	193.034			1440	219.065
	1440	58.3			1440	121.192			1440	148.972			1440	167.718			1440	186.013			1440	193.034			1440	218.965
	1440	58.3			1440	121.192			1440	148.972			1440	167.718			1440	186.013			1440	192.934			1440	218.965
	1440	58.3			1440	121.192			1440	148.972			1440	167.618			1440	186.013			1440	192.934			1440	218.865
	1440	58.3			1440	121.192			1440	148.972			1440	167.618			1440	186.013			1440	192.934			1440	218.865
	1450	58.2			1450	121.192			1450	148.872			1450	167.618			1450	186.013			1450	192.834			1450	218.865
	1450	58.2			1450	121.092			1450	148.872			1450	167.618			1450	186.013			1450	192.834			1450	218.765
	1450	58.2			1450	121.092			1450	148.872			1450	167.618			1450	186.013			1450	192.834			1450	218.765
	1450	58.2			1450	121.092			1450	148.872			1450	167.618			1450	186.013			1450	192.834			1450	218.765
	1450	58.2			1450	121.092			1450	148.872			1450	167.618			1450	185.913			1450	192.734			1450	218.665
	1450	58.1			1450	121.092			1450	148.872			1450	167.518			1450	185.913			1450	192.734			1450	218.665
	1450	58.1			1450	120.992			1450	148.772			1450	167.518			1450	185.913			1450	192.734			1450	218.665
	1450	58			1450	120.992			1450	148.772			1450	167.518			1450	185.913			1450	192.634			1450	218.565
	1450	58			1450	120.992			1450	148.772			1450	167.518			1450	185.913			1450	192.634			1450	218.565
	1450	57.9			1450	120.992			1450	148.772			1450	167.518			1450	185.813			1450	192.534			1450	218.465
	1460	57.9			1460	120.992			1460	148.772			1460	167.518			1460	185.913			1460	192.534			1460	218.465
	1460	57.9			1460	120.992			1460	148.772			1460	167.518			1460	185.913			1460	192.634			1460	218.465
	1460	57.9			1460	120.992			1460	148.772			1460	167.518			1460	185.913			1460	192.634			1460	218.465
	1460	58			1460	120.992			1460	148.772			1460	167.518			1460	186.013			1460	192.734			1460	218.465
	1460	58			1460	121.092			1460	148.872			1460	167.518			1460	186.013			1460	192.734			1460	218.365
	1460	57.9			1460	121.092			1460	148.872			1460	167.518			1460	186.013			1460	192.734			1460	218.365
	1460	57.9			1460	120.992			1460	148.872			1460	167.518			1460	186.013			1460	192.734			1460	218.365
	1460	57.9			1460	120.992			1460	148.772			1460	167.518			1460	186.013			1460	192.734			1460	218.265
	1460	57.8			1460	120.992			1460	148.772			1460	167.518			1460	186.013			1460	192.734			1460	218.265
	1460	57.8			1460	120.992			1460	148.772			1460	167.518			1460	185.913			1460	192.634			1460	218.165
	1460	57.7			1460	120.992			1460	148.772			1460	167.518			1460	185.913			1460	192.634			1460	218.165
	1470	57.7			1470	120.892			1470	148.772			1470	167.518			1470	185.913			1470	192.634			1470	218.165
	1470	57.6			1470	120.892			1470	148.672			1470	167.518			1470	185.913			1470	192.634			1470	218.065
	1470	57.6			1470	120.892			1470	148.672			1470	167.518			1470	185.913			1470	192.634			1470	218.065
	1470	57.5			1470	120.892			1470	148.672			1470	167.418			1470	185.813			1470	192.534			1470	217.965
	1470	57.5			1470	120.892			1470	148.672			1470	167.418			1470	185.813			1470	192.534			1470	217.965
	1470	57.5			1470	120.792			1470	148.672			1470	167.418			1470	185.813			1470	192.534			1470	217.865
	1470	57.4			1470	120.792			1470	148.672			1470	167.418			1470	185.813			1470	192.534			1470	217.865
	1470	57.5			1470	120.792			1470	148.672			1470	167.418			1470	185.813			1470	192.634			1470	217.865
	1470	57.5			1470	120.792			1470	148.672			1470	167.518			1470	185.813			1470	192.634			1470	217.865
	1470	57.5			1470	120.792			1470	148.672			1470	167.518			1470	185.913			1470	192.734			1470	217.765
	1480	57.6			1480	120.892			1480	148.672			1480	167.518			1480	185.913			1480	192.834			1480	217.765
	1480	57.6			1480	120.792			1480	148.672			1480	167.518			1480	185.913			1480	192.834			1480	217.765
	1480	57.6			1480	120.792			1480	148.672			1480	167.518			1480	185.913			1480	192.834			1480	217.765
	1480	57.5			1480	120.792			1480	148.672			1480	167.518			1480	185.913			1480	192.834			1480	217.665
	1480	57.5			1480	120.792			1480	148.672			1480	167.418			1480	185.913			1480	192.734			1480	217.665
	1480	57.5			1480	120.792			1480	148.672			1480	167.418			1480	185.813			1480	192.734			1480	217.565
	1480	57.4			1480	120.792			1480	148.572			1480	167.418			1480	185.813			1480	192.734			1480	217.565
	1480	57.4			1480	120.692			1480	148.572			1480	167.418			1480	185.813			1480	192.734			1480	217.465
	1480	57.4			1480	120.692			1480	148.572			1480	167.418			1480	185.713			1480	192.634			1480	217.365
	1480	57.3			1480	120.692			1480	148.572			1480	167.418			1480	185.713			1480	192.634			1480	217.365
	1480	57.3			1480	120.692			1480	148.572			1480	167.318			1480	185.713			1480	192.534			1480	217.265
	1490	57.3			1490	120.592			1490	148.472			1490	167.318			1490	185.713			1490	192.534			1490	217.265
	1490	57.3			1490	120.592			1490	148.472			1490	167.318			1490	185.613			1490	192.534			1490	217.165
	1490	57.3			1490	120.592			1490	148.472			1490	167.318			1490	185.613			1490	192.534			1490	217.165
	1490	57.3			1490	120.592			1490	148.472			1490	167.318			1490	185.613			1490	192.634			1490	217.165
	1490	57.4			1490	120.592			1490	148.472			1490	167.318			1490	185.713			1490	192.634			1490	217.165
	1490	57.4			1490	120.592			1490	148.472			1490	167.318			1490	185.713			1490	192.634			1490	217.165
	1490	57.4			1490	120.592			1490	148.472			1490	167.318			1490	185.713			1490	192.734			1490	217.065
	1490	57.4			1490	120.592			1490	148.472			1490	167.318			1490	185.713			1490	192.734			1490	217.065
	1490	57.5			1490	120.592			1490	148.472			1490	167.318			1490	185.613			1490	192.734			1490	217.065
	1490	57.5			1490	120.592			1490	148.472			1490	167.318			1490	185.613			1490	192.734			1490	216.965
	1500	57.5			1500	120.592			1500	148.472			1500	167.318			1500	185.613			1500	192.734			1500	216.965
	1500	57.5			1500	120.592			1500	148.472			1500	167.318			1500	185.613			1500	192.734			1500	216.965
	1500	57.5			1500	120.492			1500	148.372			1500	167.318			1500	185.613			1500	192.734			1500	216.965
	1500	57.5			1500	120.492			1500	148.372			1500	167.318			1500	185.613			1500	192.734			1500	216.965
	1500	57.6			1500	120.492			1500	148.372			1500	167.218			1500	185.613			1500	192.734			1500	216.865
	1500	57.5			1500	120.492			1500	148.372			1500	167.218			1500	185.613			1500	192.734			1500	216.865
	1500	57.5			1500	120.492			1500	148.372			1500	167.218			1500	185.513			1500	192.734			1500	216.865
	1500	57.5			1500	120.392			1500	148.372			1500	167.218			1500	185.513			1500	192.634			1500	216.765
	1500	57.5			1500	120.392			1500	148.272			1500	167.218			1500	185.513			1500	192.634			1500	216.765
	1500	57.4			1500	120.392			1500	148.272			1500	167.218			1500	185.413			1500	192.634			1500	216.665
	1510	57.4			1510	120.392			1510	148.272			1510	167.218			1510	185.413			1510	192.634			1510	216.665
	1510	57.5			1510	120.392			1510	148.272			1510	167.218			1510	185.413			1510	192.634			1510	216.665
	1510	57.6			1510	120.392			1510	148.272			1510	167.218			1510	185.513			1510	192.734			1510	216.665
	1510	57.7			1510	120.392			1510	148.272			1510	167.218			1510	185.513			1510	192.834			1510	216.765
	1510	57.8			1510	120.392			1510	148.372			1510	167.218			1510	185.513			1510	192.934			1510	216.765
	1510	57.9			1510	120.392			1510	148.372			1510	167.218			1510	185.513			1510	193.034			1510	216.765
	1510	57.9			1510	120.392			1510	148.272			1510	167.218			1510	185.513			1510	193.034			1510	216.765
	1510	57.9			1510	120.392			1510	148.272			1510	167.218			1510	185.513			1510	192.934			1510	216.765
	1510	57.8			1510	120.392			1510	148.272			1510	167.218			1510	185.513			1510	192.934			1510	216.665
	1510	57.8			1510	120.292			1510	148.272			1510	167.118			1510	185.413			1510	192.934			1510	216.665
	1510	57.8			1510	120.292			1510	148.172			1510	167.118			1510	185.413			1510	192.834			1510	216.665
	1520	57.8			1520	120.292			1520	148.172			1520	167.118			1520	185.313			1520	192.834			1520	216.665
	1520	57.8			1520	120.292			1520	148.172			1520	167.118			1520	185.313			1520	192.834			1520	216.665
	1520	57.8			1520	120.292			1520	148.172			1520	167.118			1520	185.313			1520	192.834			1520	216.665
	1520	57.8			1520	120.292			1520	148.172			1520	167.118			1520	185.313			1520	192.834			1520	216.665
	1520	57.9			1520	120.292			1520	148.172			1520	167.118			1520	185.313			1520	192.934			1520	216.665
	1520	58			1520	120.292			1520	148.172			1520	167.118			1520	185.313			1520	193.034			1520	216.665
	1520	58.1			1520	120.292			1520	148.172			1520	167.118			1520	185.313			1520	193.134			1520	216.765
	1520	58.1			1520	120.292			1520	148.172			1520	167.118			1520	185.413			1520	193.134			1520	216.765
	1520	58.2			1520	120.292			1520	148.172			1520	167.118			1520	185.413			1520	193.234			1520	216.765
	1520	58.2			1520	120.292			1520	148.172			1520	167.118			1520	185.413			1520	193.334			1520	216.865
	1530	58.2			1530	120.292			1530	148.172			1530	167.118			1530	185.413			1530	193.334			1530	216.865
	1530	58.2			1530	120.192			1530	148.172			1530	167.118			1530	185.413			1530	193.334			1530	216.865
	1530	58.2			1530	120.192			1530	148.172			1530	167.118			1530	185.313			1530	193.334			1530	216.865
	1530	58.2			1530	120.192			1530	148.072			1530	167.018			1530	185.313			1530	193.334			1530	216.765
	1530	58.2			1530	120.192			1530	148.072			1530	167.018			1530	185.313			1530	193.234			1530	216.765
	1530	58.2			1530	120.092			1530	148.072			1530	167.018			1530	185.213			1530	193.234			1530	216.765
	1530	58.1			1530	120.092			1530	148.072			1530	167.018			1530	185.213			1530	193.234			1530	216.765
	1530	58.1			1530	120.092			1530	148.072			1530	167.018			1530	185.213			1530	193.234			1530	216.765
	1530	58.1			1530	120.092			1530	147.972			1530	166.918			1530	185.113			1530	193.234			1530	216.765
	1530	58.1			1530	120.092			1530	147.972			1530	166.918			1530	185.113			1530	193.234			1530	216.765
	1540	58.1			1540	119.992			1540	147.972			1540	166.918			1540	185.113			1540	193.234			1540	216.765
	1540	58			1540	119.992			1540	147.972			1540	166.918			1540	185.013			1540	193.234			1540	216.765
	1540	58			1540	119.992			1540	147.872			1540	166.918			1540	185.013			1540	193.234			1540	216.765
	1540	58			1540	119.992			1540	147.872			1540	166.918			1540	185.013			1540	193.234			1540	216.665
	1540	58			1540	119.992			1540	147.872			1540	166.918			1540	185.013			1540	193.234			1540	216.765
	1540	58.1			1540	119.992			1540	147.872			1540	166.918			1540	185.013			1540	193.234			1540	216.765
	1540	58.2			1540	119.992			1540	147.872			1540	166.918			1540	185.013			1540	193.334			1540	216.865
	1540	58.3			1540	119.992			1540	147.972			1540	166.918			1540	185.113			1540	193.534			1540	216.865
	1540	58.3			1540	119.992			1540	147.972			1540	166.918			1540	185.113			1540	193.634			1540	216.965
	1540	58.4			1540	119.992			1540	147.972			1540	166.918			1540	185.213			1540	193.634			1540	216.965
	1540	58.4			1540	119.992			1540	147.972			1540	166.918			1540	185.113			1540	193.634			1540	216.965
	1550	58.4			1550	119.992			1550	147.972			1550	166.918			1550	185.113			1550	193.634			1550	216.965
	1550	58.3			1550	119.992			1550	147.872			1550	166.918			1550	185.113			1550	193.634			1550	216.965
	1550	58.3			1550	119.892			1550	147.872			1550	166.818			1550	185.013			1550	193.534			1550	216.865
	1550	58.2			1550	119.892			1550	147.872			1550	166.818			1550	185.013			1550	193.534			1550	216.865
	1550	58.2			1550	119.892			1550	147.772			1550	166.818			1550	184.913			1550	193.434			1550	216.865
	1550	58.1			1550	119.792			1550	147.772			1550	166.818			1550	184.913			1550	193.434			1550	216.765
	1550	58.1			1550	119.792			1550	147.772			1550	166.818			1550	184.913			1550	193.434			1550	216.765
	1550	58			1550	119.792			1550	147.772			1550	166.818			1550	184.813			1550	193.334			1550	216.765
	1550	58			1550	119.792			1550	147.672			1550	166.718			1550	184.813			1550	193.334			1550	216.765
	1550	58			1550	119.792			1550	147.672			1550	166.718			1550	184.813			1550	193.334			1550	216.665
	1560	58			1560	119.792			1560	147.672			1560	166.718			1560	184.713			1560	193.334			1560	216.665
	1560	58			1560	119.792			1560	147.672			1560	166.718			1560	184.813			1560	193.334			1560	216.665
	1560	58			1560	119.792			1560	147.672			1560	166.718			1560	184.813			1560	193.434			1560	216.665
	1560	58.1			1560	119.792			1560	147.772			1560	166.818			1560	184.913			1560	193.534			1560	216.765
	1560	58.2			1560	119.892			1560	147.772			1560	166.818			1560	184.913			1560	193.734			1560	216.765
	1560	58.3			1560	119.892			1560	147.772			1560	166.818			1560	185.013			1560	193.834			1560	216.765
	1560	58.3			1560	119.892			1560	147.772			1560	166.818			1560	185.013			1560	193.834			1560	216.765
	1560	58.2			1560	119.892			1560	147.772			1560	166.818			1560	184.913			1560	193.834			1560	216.765
	1560	58.2			1560	119.792			1560	147.672			1560	166.818			1560	184.913			1560	193.734			1560	216.665
	1560	58.1			1560	119.792			1560	147.672			1560	166.718			1560	184.813			1560	193.634			1560	216.665
	1560	58			1560	119.692			1560	147.672			1560	166.718			1560	184.713			1560	193.534			1560	216.565
	1570	58			1570	119.692			1570	147.572			1570	166.718			1570	184.713			1570	193.534			1570	216.565
	1570	57.9			1570	119.692			1570	147.572			1570	166.618			1570	184.713			1570	193.534			1570	216.465
	1570	57.9			1570	119.692			1570	147.572			1570	166.618			1570	184.613			1570	193.534			1570	216.465
	1570	57.9			1570	119.692			1570	147.572			1570	166.618			1570	184.613			1570	193.534			1570	216.365
	1570	57.9			1570	119.592			1570	147.472			1570	166.618			1570	184.613			1570	193.534			1570	216.365
	1570	57.8			1570	119.592			1570	147.472			1570	166.618			1570	184.613			1570	193.534			1570	216.265
	1570	57.8			1570	119.592			1570	147.472			1570	166.618			1570	184.513			1570	193.534			1570	216.265
	1570	57.8			1570	119.592			1570	147.472			1570	166.618			1570	184.513			1570	193.434			1570	216.165
	1570	57.8			1570	119.592			1570	147.472			1570	166.518			1570	184.513			1570	193.434			1570	216.165
	1570	57.8			1570	119.592			1570	147.472			1570	166.518			1570	184.513			1570	193.534			1570	216.165
	1580	57.8			1580	119.592			1580	147.372			1580	166.518			1580	184.513			1580	193.534			1580	216.065
	1580	57.8			1580	119.492			1580	147.372			1580	166.518			1580	184.513			1580	193.534			1580	216.065
	1580	57.8			1580	119.492			1580	147.372			1580	166.518			1580	184.513			1580	193.534			1580	215.965
	1580	57.8			1580	119.492			1580	147.372			1580	166.518			1580	184.413			1580	193.534			1580	215.965
	1580	57.8			1580	119.492			1580	147.372			1580	166.418			1580	184.413			1580	193.534			1580	215.865
	1580	57.7			1580	119.492			1580	147.272			1580	166.418			1580	184.413			1580	193.534			1580	215.865
	1580	57.7			1580	119.392			1580	147.272			1580	166.418			1580	184.313			1580	193.534			1580	215.765
	1580	57.7			1580	119.392			1580	147.272			1580	166.418			1580	184.313			1580	193.434			1580	215.765
	1580	57.6			1580	119.392			1580	147.172			1580	166.318			1580	184.213			1580	193.434			1580	215.665
	1580	57.6			1580	119.292			1580	147.172			1580	166.318			1580	184.213			1580	193.434			1580	215.565
	1590	57.5			1590	119.292			1590	147.172			1590	166.318			1590	184.113			1590	193.334			1590	215.565
	1590	57.5			1590	119.292			1590	147.072			1590	166.318			1590	184.113			1590	193.334			1590	215.565
	1590	57.5			1590	119.292			1590	147.072			1590	166.218			1590	184.113			1590	193.334			1590	215.465
	1590	57.5			1590	119.192			1590	147.072			1590	166.218			1590	184.013			1590	193.334			1590	215.465
	1590	57.4			1590	119.192			1590	147.072			1590	166.218			1590	184.013			1590	193.334			1590	215.365
	1590	57.4			1590	119.192			1590	146.972			1590	166.218			1590	184.013			1590	193.334			1590	215.365
	1590	57.4			1590	119.192			1590	146.972			1590	166.118			1590	183.913			1590	193.334			1590	215.365
	1590	57.4			1590	119.092			1590	146.972			1590	166.118			1590	183.913			1590	193.234			1590	215.265
	1590	57.4			1590	119.092			1590	146.872			1590	166.118			1590	183.813			1590	193.234			1590	215.265
	1590	57.4			1590	119.092			1590	146.872			1590	166.118			1590	183.813			1590	193.234			1590	215.265
	1590	57.3			1590	119.092			1590	146.872			1590	166.018			1590	183.813			1590	193.234			1590	215.265
	1600	57.3			1600	118.992			1600	146.772			1600	166.018			1600	183.713			1600	193.234			1600	215.165
	1600	57.3			1600	118.992			1600	146.772			1600	166.018			1600	183.713			1600	193.234			1600	215.165
	1600	57.3			1600	118.992			1600	146.772			1600	165.918			1600	183.613			1600	193.234			1600	215.165
	1600	57.2			1600	118.892			1600	146.672			1600	165.918			1600	183.613			1600	193.234			1600	215.065
	1600	57.2			1600	118.892			1600	146.672			1600	165.818			1600	183.513			1600	193.234			1600	215.065
	1600	57.2			1600	118.892			1600	146.572			1600	165.818			1600	183.513			1600	193.234			1600	215.065
	1600	57.2			1600	118.792			1600	146.572			1600	165.818			1600	183.413			1600	193.134			1600	214.965
	1600	57.1			1600	118.792			1600	146.572			1600	165.718			1600	183.313			1600	193.134			1600	214.965
	1600	57.1			1600	118.792			1600	146.472			1600	165.718			1600	183.313			1600	193.134			1600	214.965
	1600	57.1			1600	118.692			1600	146.472			1600	165.718			1600	183.213			1600	193.134			1600	214.865
	1610	57.1			1610	118.692			1610	146.372			1610	165.618			1610	183.213			1610	193.134			1610	214.865
	1610	57.1			1610	118.692			1610	146.372			1610	165.618			1610	183.113			1610	193.134			1610	214.865
	1610	57			1610	118.592			1610	146.272			1610	165.518			1610	183.113			1610	193.134			1610	214.865
	1610	57			1610	118.592			1610	146.272			1610	165.518			1610	183.013			1610	193.134			1610	214.765
	1610	57			1610	118.492			1610	146.272			1610	165.418			1610	183.013			1610	193.134			1610	214.765
	1610	56.9			1610	118.492			1610	146.172			1610	165.418			1610	182.913			1610	193.034			1610	214.765
	1610	56.9			1610	118.492			1610	146.072			1610	165.318			1610	182.813			1610	193.034			1610	214.665
	1610	56.9			1610	118.392			1610	146.072			1610	165.318			1610	182.713			1610	193.034			1610	214.665
	1610	56.8			1610	118.392			1610	145.972			1610	165.218			1610	182.713			1610	193.034			1610	214.565
	1610	56.8			1610	118.292			1610	145.972			1610	165.218			1610	182.613			1610	193.034			1610	214.565
	1620	56.8			1620	118.292			1620	145.872			1620	165.118			1620	182.513			1620	193.034			1620	214.565
	1620	56.8			1620	118.192			1620	145.872			1620	165.118			1620	182.513			1620	193.034			1620	214.565
	1620	56.8			1620	118.192			1620	145.872			1620	165.018			1620	182.413			1620	193.034			1620	214.565
	1620	56.8			1620	118.192			1620	145.772			1620	165.018			1620	182.313			1620	193.034			1620	214.565
	1620	56.8			1620	118.092			1620	145.772			1620	164.918			1620	182.313			1620	193.034			1620	214.465
	1620	56.7			1620	118.092			1620	145.672			1620	164.918			1620	182.213			1620	193.034			1620	214.465
	1620	56.7			1620	118.092			1620	145.672			1620	164.818			1620	182.113			1620	192.934			1620	214.465
	1620	56.7			1620	117.992			1620	145.572			1620	164.818			1620	182.113			1620	192.934			1620	214.465
	1620	56.7			1620	117.992			1620	145.572			1620	164.818			1620	182.013			1620	192.934			1620	214.465
	1620	56.6			1620	117.992			1620	145.472			1620	164.718			1620	182.013			1620	192.934			1620	214.465
	1620	56.6			1620	117.992			1620	145.472			1620	164.718			1620	181.913			1620	192.934			1620	214.465
	1630	56.6			1630	117.892			1630	145.472			1630	164.618			1630	181.913			1630	192.934			1630	214.565
	1630	56.6			1630	117.892			1630	145.472			1630	164.618			1630	181.913			1630	192.934			1630	214.565
	1630	56.6			1630	117.892			1630	145.372			1630	164.618			1630	181.813			1630	192.934			1630	214.565
	1630	56.6			1630	117.892			1630	145.372			1630	164.518			1630	181.813			1630	192.934			1630	214.565
	1630	56.6			1630	117.892			1630	145.272			1630	164.518			1630	181.713			1630	192.834			1630	214.565
	1630	56.5			1630	117.792			1630	145.272			1630	164.518			1630	181.713			1630	192.834			1630	214.565
	1630	56.5			1630	117.792			1630	145.272			1630	164.518			1630	181.613			1630	192.834			1630	214.565
	1630	56.5			1630	117.792			1630	145.272			1630	164.418			1630	181.613			1630	192.734			1630	214.565
	1630	56.4			1630	117.792			1630	145.272			1630	164.418			1630	181.613			1630	192.734			1630	214.665
	1630	56.5			1630	117.792			1630	145.272			1630	164.418			1630	181.613			1630	192.734			1630	214.765
	1640	56.5			1640	117.892			1640	145.272			1640	164.518			1640	181.713			1640	192.834			1640	214.865
	1640	56.6			1640	117.892			1640	145.372			1640	164.518			1640	181.713			1640	192.934			1640	214.965
	1640	56.6			1640	117.992			1640	145.372			1640	164.518			1640	181.813			1640	192.934			1640	215.065
	1640	56.7			1640	117.992			1640	145.372			1640	164.618			1640	181.913			1640	193.034			1640	215.165
	1640	56.7			1640	117.992			1640	145.372			1640	164.618			1640	181.913			1640	193.034			1640	215.265
	1640	56.6			1640	117.992			1640	145.372			1640	164.618			1640	181.913			1640	192.934			1640	215.365
	1640	56.6			1640	117.992			1640	145.372			1640	164.618			1640	181.913			1640	192.934			1640	215.365
	1640	56.5			1640	117.992			1640	145.372			1640	164.618			1640	181.813			1640	192.834			1640	215.365
	1640	56.5			1640	117.992			1640	145.372			1640	164.618			1640	181.813			1640	192.834			1640	215.365
	1640	56.5			1640	117.992			1640	145.372			1640	164.618			1640	181.913			1640	192.734			1640	215.465
	1640	56.5			1640	117.992			1640	145.472			1640	164.618			1640	181.913			1640	192.734			1640	215.565
	1650	56.5			1650	118.092			1650	145.472			1650	164.718			1650	182.013			1650	192.734			1650	215.665
	1650	56.5			1650	118.092			1650	145.572			1650	164.718			1650	182.013			1650	192.834			1650	215.765
	1650	56.5			1650	118.192			1650	145.572			1650	164.818			1650	182.113			1650	192.834			1650	215.865
	1650	56.6			1650	118.192			1650	145.672			1650	164.818			1650	182.213			1650	192.834			1650	215.965
	1650	56.6			1650	118.292			1650	145.672			1650	164.918			1650	182.313			1650	192.934			1650	216.065
	1650	56.7			1650	118.292			1650	145.772			1650	165.018			1650	182.413			1650	192.934			1650	216.165
	1650	56.8			1650	118.392			1650	145.872			1650	165.018			1650	182.513			1650	193.034			1650	216.365
	1650	56.9			1650	118.492			1650	145.972			1650	165.118			1650	182.713			1650	193.234			1650	216.565
	1650	57			1650	118.592			1650	146.072			1650	165.318			1650	182.913			1650	193.334			1650	216.665
	1650	57.1			1650	118.692			1650	146.172			1650	165.418			1650	183.013			1650	193.334			1650	216.865
	1660	57.1			1660	118.692			1660	146.272			1660	165.418			1660	183.113			1660	193.434			1660	216.965
	1660	57.1			1660	118.792			1660	146.272			1660	165.518			1660	183.213			1660	193.334			1660	217.065
	1660	57.1			1660	118.792			1660	146.272			1660	165.518			1660	183.213			1660	193.334			1660	217.065
	1660	57			1660	118.792			1660	146.272			1660	165.518			1660	183.213			1660	193.334			1660	217.065
	1660	57			1660	118.792			1660	146.372			1660	165.618			1660	183.213			1660	193.234			1660	217.165
	1660	57			1660	118.792			1660	146.372			1660	165.618			1660	183.313			1660	193.234			1660	217.165
	1660	56.9			1660	118.892			1660	146.372			1660	165.618			1660	183.313			1660	193.234			1660	217.265
	1660	57			1660	118.892			1660	146.472			1660	165.718			1660	183.413			1660	193.234			1660	217.365
	1660	57			1660	118.892			1660	146.472			1660	165.718			1660	183.413			1660	193.234			1660	217.365
	1660	57			1660	118.992			1660	146.572			1660	165.818			1660	183.513			1660	193.234			1660	217.465
	1670	57			1670	118.992			1670	146.572			1670	165.818			1670	183.613			1670	193.234			1670	217.565
	1670	57			1670	118.992			1670	146.572			1670	165.918			1670	183.613			1670	193.234			1670	217.565
	1670	57			1670	118.992			1670	146.672			1670	165.918			1670	183.713			1670	193.234			1670	217.665
	1670	57			1670	119.092			1670	146.672			1670	166.018			1670	183.713			1670	193.234			1670	217.765
	1670	57			1670	119.092			1670	146.772			1670	166.018			1670	183.813			1670	193.234			1670	217.765
	1670	57			1670	119.192			1670	146.772			1670	166.118			1670	183.913			1670	193.234			1670	217.865
	1670	57.1			1670	119.192			1670	146.872			1670	166.218			1670	184.013			1670	193.334			1670	217.965
	1670	57.1			1670	119.292			1670	146.972			1670	166.318			1670	184.113			1670	193.334			1670	218.065
	1670	57.2			1670	119.292			1670	146.972			1670	166.318			1670	184.213			1670	193.434			1670	218.165
	1670	57.2			1670	119.392			1670	147.072			1670	166.418			1670	184.313			1670	193.434			1670	218.265
	1670	57.2			1670	119.392			1670	147.072			1670	166.418			1670	184.413			1670	193.434			1670	218.265
	1680	57.2			1680	119.392			1680	147.072			1680	166.518			1680	184.413			1680	193.434			1680	218.365
	1680	57.2			1680	119.492			1680	147.172			1680	166.518			1680	184.513			1680	193.434			1680	218.365
	1680	57.2			1680	119.492			1680	147.172			1680	166.518			1680	184.513			1680	193.434			1680	218.465
	1680	57.2			1680	119.492			1680	147.172			1680	166.618			1680	184.513			1680	193.334			1680	218.465
	1680	57.2			1680	119.492			1680	147.172			1680	166.618			1680	184.513			1680	193.334			1680	218.465
	1680	57.1			1680	119.492			1680	147.172			1680	166.618			1680	184.613			1680	193.334			1680	218.465
	1680	57.1			1680	119.492			1680	147.272			1680	166.718			1680	184.613			1680	193.334			1680	218.465
	1680	57.2			1680	119.492			1680	147.272			1680	166.718			1680	184.713			1680	193.334			1680	218.565
	1680	57.3			1680	119.592			1680	147.372			1680	166.818			1680	184.813			1680	193.434			1680	218.665
	1680	57.3			1680	119.692			1680	147.372			1680	166.918			1680	184.913			1680	193.534			1680	218.765
	1690	57.4			1690	119.692			1690	147.472			1690	167.018			1690	185.113			1690	193.634			1690	218.865
	1690	57.5			1690	119.792			1690	147.572			1690	167.018			1690	185.113			1690	193.734			1690	218.965
	1690	57.5			1690	119.792			1690	147.572			1690	167.118			1690	185.213			1690	193.734			1690	218.965
	1690	57.5			1690	119.792			1690	147.572			1690	167.118			1690	185.213			1690	193.734			1690	218.965
	1690	57.5			1690	119.792			1690	147.572			1690	167.118			1690	185.213			1690	193.634			1690	218.965
	1690	57.4			1690	119.792			1690	147.572			1690	167.118			1690	185.213			1690	193.634			1690	218.965
	1690	57.4			1690	119.792			1690	147.572			1690	167.118			1690	185.213			1690	193.534			1690	218.965
	1690	57.3			1690	119.792			1690	147.572			1690	167.118			1690	185.213			1690	193.534			1690	218.965
	1690	57.3			1690	119.792			1690	147.572			1690	167.218			1690	185.213			1690	193.534			1690	218.965
	1690	57.3			1690	119.792			1690	147.572			1690	167.218			1690	185.213			1690	193.434			1690	218.965
	1700	57.3			1700	119.792			1700	147.672			1700	167.218			1700	185.213			1700	193.434			1700	218.965
	1700	57.3			1700	119.792			1700	147.672			1700	167.218			1700	185.313			1700	193.434			1700	219.065
	1700	57.3			1700	119.792			1700	147.672			1700	167.318			1700	185.313			1700	193.534			1700	219.065
	1700	57.4			1700	119.892			1700	147.672			1700	167.318			1700	185.413			1700	193.534			1700	219.065
	1700	57.4			1700	119.892			1700	147.772			1700	167.418			1700	185.513			1700	193.634			1700	219.165
	1700	57.5			1700	119.992			1700	147.872			1700	167.518			1700	185.613			1700	193.734			1700	219.265
	1700	57.6			1700	119.992			1700	147.872			1700	167.618			1700	185.713			1700	193.734			1700	219.265
	1700	57.6			1700	120.092			1700	147.972			1700	167.618			1700	185.813			1700	193.834			1700	219.365
	1700	57.6			1700	120.092			1700	147.972			1700	167.618			1700	185.813			1700	193.834			1700	219.365
	1700	57.6			1700	120.092			1700	147.972			1700	167.618			1700	185.813			1700	193.834			1700	219.365
	1700	57.6			1700	120.092			1700	147.972			1700	167.718			1700	185.813			1700	193.734			1700	219.365
	1710	57.6			1710	120.092			1710	147.972			1710	167.718			1710	185.813			1710	193.734			1710	219.365
	1710	57.5			1710	120.092			1710	147.972			1710	167.718			1710	185.813			1710	193.734			1710	219.365
	1710	57.5			1710	120.092			1710	147.972			1710	167.718			1710	185.813			1710	193.734			1710	219.365
	1710	57.5			1710	120.092			1710	147.972			1710	167.718			1710	185.813			1710	193.734			1710	219.365
	1710	57.4			1710	120.092			1710	147.972			1710	167.718			1710	185.813			1710	193.634			1710	219.265
	1710	57.4			1710	119.992			1710	147.972			1710	167.718			1710	185.813			1710	193.634			1710	219.265
	1710	57.4			1710	119.992			1710	147.872			1710	167.718			1710	185.813			1710	193.534			1710	219.265
	1710	57.3			1710	119.992			1710	147.872			1710	167.718			1710	185.813			1710	193.534			1710	219.165
	1710	57.3			1710	119.992			1710	147.872			1710	167.718			1710	185.813			1710	193.434			1710	219.165
	1710	57.3			1710	119.992			1710	147.872			1710	167.718			1710	185.813			1710	193.434			1710	219.165
	1720	57.3			1720	119.992			1720	147.872			1720	167.818			1720	185.813			1720	193.534			1720	219.165
	1720	57.4			1720	119.992			1720	147.972			1720	167.818			1720	185.913			1720	193.534			1720	219.265
	1720	57.5			1720	120.092			1720	147.972			1720	167.818			1720	186.013			1720	193.634			1720	219.265
	1720	57.5			1720	120.092			1720	148.072			1720	167.918			1720	186.013			1720	193.734			1720	219.365
	1720	57.6			1720	120.092			1720	148.072			1720	167.918			1720	186.113			1720	193.834			1720	219.365
	1720	57.6			1720	120.092			1720	148.072			1720	167.918			1720	186.113			1720	193.834			1720	219.365
	1720	57.6			1720	120.092			1720	148.072			1720	167.918			1720	186.113			1720	193.734			1720	219.365
	1720	57.5			1720	120.092			1720	148.072			1720	167.918			1720	186.113			1720	193.734			1720	219.365
	1720	57.5			1720	120.092			1720	148.072			1720	167.918			1720	186.113			1720	193.734			1720	219.265
	1720	57.4			1720	120.092			1720	147.972			1720	167.918			1720	186.013			1720	193.634			1720	219.265
	1730	57.4			1730	120.092			1730	147.972			1730	167.918			1730	186.013			1730	193.634			1730	219.265
	1730	57.4			1730	119.992			1730	147.972			1730	167.918			1730	186.013			1730	193.534			1730	219.265
	1730	57.3			1730	119.992			1730	147.972			1730	167.918			1730	186.013			1730	193.534			1730	219.165
	1730	57.3			1730	119.992			1730	147.972			1730	167.918			1730	185.913			1730	193.534			1730	219.165
	1730	57.2			1730	119.992			1730	147.972			1730	167.918			1730	185.913			1730	193.434			1730	219.165
	1730	57.2			1730	119.992			1730	147.972			1730	167.918			1730	185.913			1730	193.434			1730	219.065
	1730	57.2			1730	119.992			1730	147.972			1730	167.918			1730	185.913			1730	193.434			1730	219.065
	1730	57.2			1730	119.992			1730	147.972			1730	167.918			1730	186.013			1730	193.434			1730	219.065
	1730	57.2			1730	119.992			1730	147.972			1730	167.918			1730	186.013			1730	193.534			1730	219.065
	1730	57.3			1730	119.992			1730	147.972			1730	168.018			1730	186.013			1730	193.534			1730	219.165
	1730	57.3			1730	119.992			1730	147.972			1730	168.018			1730	186.113			1730	193.634			1730	219.165
	1740	57.4			1740	119.992			1740	147.972			1740	168.018			1740	186.113			1740	193.634			1740	219.165
	1740	57.4			1740	119.992			1740	147.972			1740	168.018			1740	186.113			1740	193.634			1740	219.165
	1740	57.3			1740	119.992			1740	147.972			1740	168.018			1740	186.113			1740	193.634			1740	219.165
	1740	57.3			1740	119.992			1740	147.972			1740	168.018			1740	186.113			1740	193.634			1740	219.065
	1740	57.3			1740	119.992			1740	147.972			1740	168.018			1740	186.113			1740	193.534			1740	219.065
	1740	57.2			1740	119.992			1740	147.972			1740	168.018			1740	186.113			1740	193.534			1740	219.065
	1740	57.2			1740	119.992			1740	147.972			1740	168.018			1740	186.013			1740	193.534			1740	219.065
	1740	57.2			1740	119.992			1740	147.972			1740	168.018			1740	186.013			1740	193.434			1740	218.965
	1740	57.2			1740	119.992			1740	147.872			1740	168.018			1740	186.013			1740	193.434			1740	218.965
	1740	57.1			1740	119.892			1740	147.872			1740	168.018			1740	186.013			1740	193.434			1740	218.965
	1750	57.1			1750	119.892			1750	147.872			1750	168.018			1750	186.013			1750	193.434			1750	218.965
	1750	57.1			1750	119.892			1750	147.872			1750	168.018			1750	186.013			1750	193.434			1750	218.965
	1750	57.1			1750	119.892			1750	147.872			1750	168.018			1750	186.013			1750	193.434			1750	218.965
	1750	57.1			1750	119.892			1750	147.872			1750	168.018			1750	186.013			1750	193.434			1750	218.965
	1750	57.1			1750	119.892			1750	147.972			1750	168.018			1750	186.013			1750	193.434			1750	218.965
	1750	57.2			1750	119.892			1750	147.972			1750	168.118			1750	186.113			1750	193.534			1750	218.965
	1750	57.2			1750	119.892			1750	147.972			1750	168.118			1750	186.113			1750	193.534			1750	218.965
	1750	57.2			1750	119.892			1750	147.972			1750	168.118			1750	186.113			1750	193.534			1750	218.965
	1750	57.2			1750	119.892			1750	147.972			1750	168.118			1750	186.113			1750	193.534			1750	218.965
	1750	57.2			1750	119.892			1750	147.972			1750	168.118			1750	186.113			1750	193.534			1750	218.965
	1750	57.2			1750	119.892			1750	147.972			1750	168.118			1750	186.113			1750	193.534			1750	218.965
	1760	57.1			1760	119.892			1760	147.972			1760	168.118			1760	186.113			1760	193.534			1760	218.965
	1760	57.1			1760	119.892			1760	147.972			1760	168.118			1760	186.113			1760	193.534			1760	218.865
	1760	57.1			1760	119.892			1760	147.972			1760	168.118			1760	186.113			1760	193.434			1760	218.865
	1760	57.1			1760	119.892			1760	147.972			1760	168.118			1760	186.113			1760	193.434			1760	218.865
	1760	57.1			1760	119.892			1760	147.972			1760	168.118			1760	186.113			1760	193.434			1760	218.865
	1760	57.1			1760	119.892			1760	147.872			1760	168.118			1760	186.113			1760	193.434			1760	218.865
	1760	57.1			1760	119.892			1760	147.872			1760	168.118			1760	186.113			1760	193.434			1760	218.865
	1760	57.1			1760	119.792			1760	147.872			1760	168.118			1760	186.113			1760	193.434			1760	218.865
	1760	57.1			1760	119.792			1760	147.872			1760	168.118			1760	186.113			1760	193.434			1760	218.765
	1760	57			1760	119.792			1760	147.872			1760	168.118			1760	186.113			1760	193.434			1760	218.765
	1770	57			1770	119.792			1770	147.872			1770	168.118			1770	186.013			1770	193.434			1770	218.765
	1770	57			1770	119.792			1770	147.872			1770	168.018			1770	186.013			1770	193.334			1770	218.765
	1770	56.9			1770	119.792			1770	147.872			1770	168.018			1770	186.013			1770	193.334			1770	218.665
	1770	56.9			1770	119.692			1770	147.772			1770	168.018			1770	186.013			1770	193.334			1770	218.665
	1770	56.9			1770	119.692			1770	147.772			1770	168.018			1770	186.013			1770	193.334			1770	218.665
	1770	56.9			1770	119.692			1770	147.772			1770	168.118			1770	186.013			1770	193.334			1770	218.665
	1770	56.9			1770	119.792			1770	147.872			1770	168.118			1770	186.013			1770	193.334			1770	218.665
	1770	57			1770	119.792			1770	147.872			1770	168.118			1770	186.113			1770	193.434			1770	218.765
	1770	57			1770	119.792			1770	147.872			1770	168.118			1770	186.113			1770	193.434			1770	218.765
	1770	57			1770	119.792			1770	147.872			1770	168.118			1770	186.113			1770	193.434			1770	218.765
	1780	57			1780	119.792			1780	147.872			1780	168.118			1780	186.113			1780	193.434			1780	218.765
	1780	57			1780	119.792			1780	147.872			1780	168.118			1780	186.113			1780	193.434			1780	218.765
	1780	57			1780	119.792			1780	147.872			1780	168.118			1780	186.113			1780	193.434			1780	218.765
	1780	57			1780	119.792			1780	147.872			1780	168.118			1780	186.113			1780	193.434			1780	218.665
	1780	56.9			1780	119.692			1780	147.872			1780	168.118			1780	186.113			1780	193.434			1780	218.665
	1780	56.9			1780	119.692			1780	147.772			1780	168.118			1780	186.013			1780	193.334			1780	218.665
	1780	56.9			1780	119.692			1780	147.772			1780	168.118			1780	186.013			1780	193.334			1780	218.665
	1780	56.9			1780	119.692			1780	147.772			1780	168.118			1780	186.013			1780	193.334			1780	218.665
	1780	56.9			1780	119.692			1780	147.772			1780	168.018			1780	186.013			1780	193.334			1780	218.565
	1780	56.9			1780	119.692			1780	147.772			1780	168.018			1780	186.013			1780	193.334			1780	218.565
	1780	56.9			1780	119.692			1780	147.772			1780	168.018			1780	186.013			1780	193.334			1780	218.565
	1790	56.8			1790	119.692			1790	147.772			1790	168.018			1790	186.013			1790	193.334			1790	218.565
	1790	56.8			1790	119.592			1790	147.772			1790	168.018			1790	186.013			1790	193.334			1790	218.565
	1790	56.8			1790	119.592			1790	147.772			1790	168.018			1790	186.013			1790	193.234			1790	218.565
	1790	56.7			1790	119.592			1790	147.672			1790	168.018			1790	185.913			1790	193.234			1790	218.465
	1790	56.7			1790	119.592			1790	147.672			1790	168.018			1790	185.913			1790	193.234			1790	218.465
	1790	56.7			1790	119.592			1790	147.672			1790	168.018			1790	185.913			1790	193.234			1790	218.465
	1790	56.7			1790	119.592			1790	147.672			1790	168.018			1790	186.013			1790	193.234			1790	218.465
	1790	56.7			1790	119.592			1790	147.772			1790	168.018			1790	186.013			1790	193.334			1790	218.465
	1790	56.8			1790	119.592			1790	147.772			1790	168.018			1790	186.013			1790	193.334			1790	218.465
	1790	56.8			1790	119.592			1790	147.772			1790	168.018			1790	186.013			1790	193.334			1790	218.465
	1800	56.8			1800	119.592			1800	147.772			1800	168.018			1800	186.013			1800	193.334			1800	218.465
	1800	56.8			1800	119.592			1800	147.672			1800	168.018			1800	186.013			1800	193.334			1800	218.465
	1800	56.7			1800	119.592			1800	147.672			1800	168.018			1800	186.013			1800	193.334			1800	218.465
	1800	56.7			1800	119.592			1800	147.672			1800	168.018			1800	186.013			1800	193.334			1800	218.465
	1800	56.7			1800	119.592			1800	147.672			1800	168.018			1800	186.013			1800	193.234			1800	218.465
	1800	56.7			1800	119.592			1800	147.672			1800	168.018			1800	186.013			1800	193.334			1800	218.465
	1800	56.7			1800	119.592			1800	147.672			1800	168.118			1800	186.013			1800	193.334			1800	218.465
	1800	56.7			1800	119.592			1800	147.672			1800	168.118			1800	186.013			1800	193.334			1800	218.465
	1800	56.8			1800	119.592			1800	147.672			1800	168.118			1800	186.013			1800	193.334			1800	218.465
	1800	56.7			1800	119.592			1800	147.672			1800	168.118			1800	186.013			1800	193.334			1800	218.465
	1810	56.7			1810	119.592			1810	147.672			1810	168.118			1810	186.013			1810	193.334			1810	218.465
	1810	56.7			1810	119.592			1810	147.672			1810	168.118			1810	186.013			1810	193.334			1810	218.365
	1810	56.7			1810	119.592			1810	147.672			1810	168.018			1810	186.013			1810	193.234			1810	218.365
	1810	56.7			1810	119.592			1810	147.672			1810	168.118			1810	186.013			1810	193.234			1810	218.365
	1810	56.7			1810	119.592			1810	147.672			1810	168.118			1810	186.013			1810	193.234			1810	218.365
	1810	56.7			1810	119.592			1810	147.672			1810	168.118			1810	186.013			1810	193.234			1810	218.365
	1810	56.7			1810	119.592			1810	147.672			1810	168.118			1810	186.013			1810	193.334			1810	218.365
	1810	56.7			1810	119.592			1810	147.772			1810	168.118			1810	186.113			1810	193.334			1810	218.365
	1810	56.7			1810	119.592			1810	147.772			1810	168.118			1810	186.113			1810	193.334			1810	218.365
	1810	56.7			1810	119.592			1810	147.772			1810	168.118			1810	186.113			1810	193.334			1810	218.365
	1810	56.7			1810	119.592			1810	147.772			1810	168.118			1810	186.113			1810	193.334			1810	218.365
	1820	56.7			1820	119.592			1820	147.772			1820	168.118			1820	186.113			1820	193.334			1820	218.365
	1820	56.7			1820	119.592			1820	147.772			1820	168.118			1820	186.113			1820	193.334			1820	218.365
	1820	56.7			1820	119.592			1820	147.672			1820	168.118			1820	186.113			1820	193.334			1820	218.365
	1820	56.7			1820	119.592			1820	147.672			1820	168.118			1820	186.013			1820	193.234			1820	218.365
	1820	56.6			1820	119.492			1820	147.672			1820	168.118			1820	186.013			1820	193.234			1820	218.265
	1820	56.6			1820	119.492			1820	147.572			1820	168.018			1820	185.913			1820	193.234			1820	218.265
	1820	56.6			1820	119.392			1820	147.572			1820	168.018			1820	185.913			1820	193.134			1820	218.265
	1820	56.5			1820	119.392			1820	147.572			1820	168.018			1820	185.913			1820	193.134			1820	218.265
	1820	56.5			1820	119.392			1820	147.472			1820	168.018			1820	185.813			1820	193.134			1820	218.165
	1820	56.5			1820	119.392			1820	147.472			1820	167.918			1820	185.813			1820	193.134			1820	218.165
	1830	56.5			1830	119.392			1830	147.472			1830	167.918			1830	185.813			1830	193.134			1830	218.165
	1830	56.5			1830	119.392			1830	147.472			1830	167.918			1830	185.813			1830	193.134			1830	218.165
	1830	56.5			1830	119.392			1830	147.472			1830	168.018			1830	185.913			1830	193.134			1830	218.165
	1830	56.5			1830	119.392			1830	147.472			1830	168.018			1830	185.913			1830	193.134			1830	218.165
	1830	56.5			1830	119.392			1830	147.472			1830	168.018			1830	185.913			1830	193.234			1830	218.165
	1830	56.5			1830	119.392			1830	147.472			1830	168.018			1830	185.913			1830	193.234			1830	218.165
	1830	56.5			1830	119.392			1830	147.572			1830	168.018			1830	185.913			1830	193.234			1830	218.165
	1830	56.5			1830	119.392			1830	147.572			1830	168.018			1830	185.913			1830	193.234			1830	218.165
	1830	56.5			1830	119.392			1830	147.572			1830	168.018			1830	186.013			1830	193.234			1830	218.165
	1830	56.5			1830	119.392			1830	147.572			1830	168.018			1830	185.913			1830	193.234			1830	218.165
	1830	56.5			1830	119.392			1830	147.572			1830	168.018			1830	185.913			1830	193.234			1830	218.165
	1840	56.5			1840	119.392			1840	147.572			1840	168.018			1840	185.913			1840	193.234			1840	218.165
	1840	56.5			1840	119.292			1840	147.472			1840	168.018			1840	185.913			1840	193.234			1840	218.165
	1840	56.5			1840	119.292			1840	147.472			1840	168.018			1840	185.913			1840	193.134			1840	218.065
	1840	56.4			1840	119.292			1840	147.472			1840	168.018			1840	185.913			1840	193.134			1840	218.065
	1840	56.4			1840	119.292			1840	147.472			1840	167.918			1840	185.813			1840	193.134			1840	218.065
	1840	56.4			1840	119.292			1840	147.372			1840	167.918			1840	185.813			1840	193.134			1840	218.065
	1840	56.4			1840	119.192			1840	147.372			1840	167.918			1840	185.813			1840	193.034			1840	218.065
	1840	56.4			1840	119.192			1840	147.372			1840	167.918			1840	185.813			1840	193.034			1840	217.965
	1840	56.4			1840	119.192			1840	147.372			1840	167.918			1840	185.813			1840	193.034			1840	217.965
	1840	56.4			1840	119.192			1840	147.372			1840	167.918			1840	185.813			1840	193.134			1840	217.965
	1850	56.4			1850	119.192			1850	147.372			1850	167.918			1850	185.813			1850	193.134			1850	217.965
	1850	56.4			1850	119.192			1850	147.372			1850	167.918			1850	185.913			1850	193.134			1850	218.065
	1850	56.4			1850	119.192			1850	147.372			1850	167.918			1850	185.913			1850	193.134			1850	218.065
	1850	56.4			1850	119.192			1850	147.372			1850	167.918			1850	185.913			1850	193.134			1850	218.065
	1850	56.4			1850	119.192			1850	147.372			1850	167.918			1850	185.913			1850	193.134			1850	218.065
	1850	56.4			1850	119.192			1850	147.372			1850	167.918			1850	185.913			1850	193.134			1850	217.965
	1850	56.4			1850	119.192			1850	147.372			1850	167.918			1850	185.913			1850	193.134			1850	217.965
	1850	56.4			1850	119.192			1850	147.372			1850	167.918			1850	185.813			1850	193.134			1850	217.965
	1850	56.3			1850	119.192			1850	147.372			1850	167.918			1850	185.813			1850	193.134			1850	217.965
	1850	56.3			1850	119.192			1850	147.372			1850	167.918			1850	185.813			1850	193.134			1850	217.965
	1860	56.3			1860	119.192			1860	147.372			1860	167.918			1860	185.813			1860	193.134			1860	217.965
	1860	56.3			1860	119.192			1860	147.372			1860	167.918			1860	185.813			1860	193.134			1860	217.965
	1860	56.3			1860	119.192			1860	147.372			1860	167.918			1860	185.813			1860	193.134			1860	217.865
	1860	56.3			1860	119.192			1860	147.272			1860	167.918			1860	185.813			1860	193.034			1860	217.865
	1860	56.3			1860	119.192			1860	147.272			1860	167.818			1860	185.813			1860	193.034			1860	217.865
	1860	56.2			1860	119.092			1860	147.272			1860	167.818			1860	185.813			1860	193.034			1860	217.865
	1860	56.2			1860	119.092			1860	147.272			1860	167.818			1860	185.813			1860	193.034			1860	217.865
	1860	56.2			1860	119.092			1860	147.272			1860	167.818			1860	185.713			1860	193.034			1860	217.865
	1860	56.2			1860	119.092			1860	147.272			1860	167.818			1860	185.713			1860	192.934			1860	217.865
	1860	56.1			1860	119.092			1860	147.172			1860	167.818			1860	185.713			1860	192.934			1860	217.765
	1860	56.1			1860	118.992			1860	147.172			1860	167.818			1860	185.713			1860	192.934			1860	217.765
	1870	56.1			1870	118.992			1870	147.172			1870	167.818			1870	185.713			1870	192.934			1870	217.765
	1870	56.1			1870	118.992			1870	147.172			1870	167.818			1870	185.713			1870	192.934			1870	217.765
	1870	56.1			1870	118.992			1870	147.172			1870	167.818			1870	185.713			1870	192.934			1870	217.765
	1870	56.1			1870	118.992			1870	147.172			1870	167.818			1870	185.713			1870	193.034			1870	217.765
	1870	56.1			1870	119.092			1870	147.172			1870	167.818			1870	185.713			1870	193.034			1870	217.765
	1870	56.2			1870	119.092			1870	147.172			1870	167.818			1870	185.713			1870	193.034			1870	217.765
	1870	56.2			1870	119.092			1870	147.172			1870	167.818			1870	185.813			1870	193.034			1870	217.765
	1870	56.2			1870	119.092			1870	147.172			1870	167.818			1870	185.713			1870	193.034			1870	217.765
	1870	56.2			1870	118.992			1870	147.172			1870	167.818			1870	185.713			1870	193.034			1870	217.765
	1870	56.1			1870	118.992			1870	147.172			1870	167.818			1870	185.713			1870	193.034			1870	217.765
	1880	56.1			1880	118.992			1880	147.172			1880	167.818			1880	185.713			1880	193.034			1880	217.765
	1880	56.1			1880	118.992			1880	147.172			1880	167.818			1880	185.713			1880	193.034			1880	217.665
	1880	56.1			1880	118.992			1880	147.172			1880	167.818			1880	185.713			1880	192.934			1880	217.665
	1880	56.1			1880	118.992			1880	147.172			1880	167.818			1880	185.713			1880	192.934			1880	217.665
	1880	56.1			1880	118.992			1880	147.172			1880	167.718			1880	185.713			1880	192.934			1880	217.665
	1880	56.1			1880	118.992			1880	147.072			1880	167.718			1880	185.713			1880	192.934			1880	217.665
	1880	56.1			1880	118.992			1880	147.072			1880	167.718			1880	185.713			1880	192.934			1880	217.665
	1880	56.1			1880	118.992			1880	147.072			1880	167.718			1880	185.713			1880	192.934			1880	217.665
	1880	56			1880	118.992			1880	147.072			1880	167.718			1880	185.613			1880	192.934			1880	217.665
	1880	56			1880	118.992			1880	147.072			1880	167.718			1880	185.613			1880	192.934			1880	217.665
	1890	56			1890	118.992			1890	147.072			1890	167.718			1890	185.613			1890	192.934			1890	217.665
	1890	56			1890	118.892			1890	147.072			1890	167.718			1890	185.613			1890	192.934			1890	217.565
	1890	56			1890	118.892			1890	147.072			1890	167.718			1890	185.613			1890	192.934			1890	217.565
	1890	56			1890	118.892			1890	147.072			1890	167.718			1890	185.613			1890	192.934			1890	217.565
	1890	56			1890	118.892			1890	146.972			1890	167.718			1890	185.613			1890	192.934			1890	217.565
	1890	56			1890	118.892			1890	146.972			1890	167.718			1890	185.613			1890	192.934			1890	217.565
	1890	55.9			1890	118.892			1890	146.972			1890	167.718			1890	185.613			1890	192.934			1890	217.565
	1890	55.9			1890	118.892			1890	146.972			1890	167.718			1890	185.613			1890	192.934			1890	217.565
	1890	55.9			1890	118.892			1890	146.972			1890	167.718			1890	185.613			1890	192.934			1890	217.565
	1890	55.9			1890	118.892			1890	146.972			1890	167.718			1890	185.613			1890	192.934			1890	217.565
	1890	55.9			1890	118.792			1890	146.972			1890	167.718			1890	185.613			1890	192.934			1890	217.565
	1900	55.9			1900	118.792			1900	146.972			1900	167.718			1900	185.613			1900	192.934			1900	217.465
	1900	55.9			1900	118.792			1900	146.972			1900	167.618			1900	185.613			1900	192.934			1900	217.465
	1900	55.9			1900	118.792			1900	146.972			1900	167.618			1900	185.613			1900	192.934			1900	217.465
	1900	55.9			1900	118.792			1900	146.972			1900	167.618			1900	185.613			1900	192.934			1900	217.465
	1900	55.9			1900	118.792			1900	146.972			1900	167.718			1900	185.513			1900	192.934			1900	217.465
	1900	55.9			1900	118.792			1900	146.972			1900	167.718			1900	185.513			1900	192.934			1900	217.465
	1900	55.8			1900	118.792			1900	146.972			1900	167.718			1900	185.513			1900	192.934			1900	217.465
	1900	55.8			1900	118.792			1900	146.972			1900	167.618			1900	185.513			1900	192.834			1900	217.465
	1900	55.8			1900	118.792			1900	146.972			1900	167.618			1900	185.513			1900	192.834			1900	217.465
	1900	55.8			1900	118.792			1900	146.872			1900	167.618			1900	185.513			1900	192.834			1900	217.465
	1910	55.8			1910	118.692			1910	146.872			1910	167.618			1910	185.513			1910	192.834			1910	217.465
	1910	55.8			1910	118.692			1910	146.872			1910	167.618			1910	185.513			1910	192.834			1910	217.365
	1910	55.7			1910	118.692			1910	146.872			1910	167.618			1910	185.513			1910	192.834			1910	217.365
	1910	55.7			1910	118.692			1910	146.872			1910	167.618			1910	185.513			1910	192.834			1910	217.365
	1910	55.7			1910	118.692			1910	146.872			1910	167.618			1910	185.513			1910	192.834			1910	217.365
	1910	55.7			1910	118.692			1910	146.872			1910	167.618			1910	185.513			1910	192.834			1910	217.365
	1910	55.7			1910	118.692			1910	146.872			1910	167.618			1910	185.513			1910	192.834			1910	217.365
	1910	55.7			1910	118.692			1910	146.772			1910	167.618			1910	185.513			1910	192.834			1910	217.365
	1910	55.7			1910	118.692			1910	146.772			1910	167.618			1910	185.413			1910	192.834			1910	217.365
	1910	55.7			1910	118.692			1910	146.772			1910	167.518			1910	185.413			1910	192.834			1910	217.365
	1910	55.7			1910	118.692			1910	146.772			1910	167.518			1910	185.413			1910	192.734			1910	217.365
	1920	55.7			1920	118.692			1920	146.772			1920	167.518			1920	185.413			1920	192.734			1920	217.365
	1920	55.7			1920	118.592			1920	146.772			1920	167.518			1920	185.413			1920	192.734			1920	217.365
	1920	55.7			1920	118.592			1920	146.772			1920	167.518			1920	185.413			1920	192.734			1920	217.365
	1920	55.7			1920	118.592			1920	146.772			1920	167.518			1920	185.413			1920	192.734			1920	217.365
	1920	55.7			1920	118.592			1920	146.772			1920	167.518			1920	185.413			1920	192.734			1920	217.365
	1920	55.7			1920	118.692			1920	146.772			1920	167.518			1920	185.413			1920	192.734			1920	217.365
	1920	55.7			1920	118.692			1920	146.772			1920	167.518			1920	185.413			1920	192.834			1920	217.365
	1920	55.7			1920	118.692			1920	146.772			1920	167.518			1920	185.413			1920	192.834			1920	217.365
	1920	55.7			1920	118.692			1920	146.772			1920	167.618			1920	185.513			1920	192.834			1920	217.365
	1920	55.7			1920	118.692			1920	146.772			1920	167.618			1920	185.513			1920	192.834			1920	217.365
	1930	55.6			1930	118.692			1930	146.772			1930	167.618			1930	185.513			1930	192.834			1930	217.265
	1930	55.6			1930	118.692			1930	146.772			1930	167.618			1930	185.413			1930	192.834			1930	217.265
	1930	55.6			1930	118.692			1930	146.772			1930	167.518			1930	185.413			1930	192.834			1930	217.265
	1930	55.6			1930	118.692			1930	146.772			1930	167.518			1930	185.413			1930	192.834			1930	217.265
	1930	55.6			1930	118.692			1930	146.772			1930	167.518			1930	185.413			1930	192.834			1930	217.265
	1930	55.6			1930	118.692			1930	146.772			1930	167.518			1930	185.413			1930	192.834			1930	217.265
	1930	55.5			1930	118.692			1930	146.672			1930	167.518			1930	185.413			1930	192.834			1930	217.265
	1930	55.5			1930	118.592			1930	146.672			1930	167.518			1930	185.413			1930	192.834			1930	217.265
	1930	55.5			1930	118.592			1930	146.672			1930	167.518			1930	185.413			1930	192.734			1930	217.265
	1930	55.5			1930	118.592			1930	146.672			1930	167.418			1930	185.413			1930	192.734			1930	217.265
	1940	55.5			1940	118.592			1940	146.672			1940	167.418			1940	185.413			1940	192.734			1940	217.265
	1940	55.5			1940	118.492			1940	146.572			1940	167.418			1940	185.313			1940	192.734			1940	217.265
	1940	55.4			1940	118.492			1940	146.572			1940	167.418			1940	185.313			1940	192.734			1940	217.165
	1940	55.4			1940	118.492			1940	146.472			1940	167.418			1940	185.313			1940	192.634			1940	217.165
	1940	55.3			1940	118.492			1940	146.472			1940	167.318			1940	185.213			1940	192.634			1940	217.165
	1940	55.3			1940	118.392			1940	146.472			1940	167.318			1940	185.213			1940	192.634			1940	217.165
	1940	55.3			1940	118.492			1940	146.472			1940	167.318			1940	185.213			1940	192.634			1940	217.065
	1940	55.3			1940	118.492			1940	146.472			1940	167.318			1940	185.213			1940	192.734			1940	217.065
	1940	55.3			1940	118.492			1940	146.472			1940	167.318			1940	185.213			1940	192.734			1940	217.065
	1940	55.3			1940	118.492			1940	146.472			1940	167.318			1940	185.213			1940	192.734			1940	217.065
	1940	55.4			1940	118.492			1940	146.472			1940	167.318			1940	185.113			1940	192.734			1940	217.065
	1950	55.4			1950	118.492			1950	146.472			1950	167.318			1950	185.113			1950	192.734			1950	217.065
	1950	55.4			1950	118.492			1950	146.472			1950	167.318			1950	185.113			1950	192.734			1950	216.965
	1950	55.4			1950	118.392			1950	146.372			1950	167.318			1950	185.113			1950	192.634			1950	216.965
	1950	55.3			1950	118.392			1950	146.372			1950	167.318			1950	185.113			1950	192.634			1950	216.965
	1950	55.3			1950	118.392			1950	146.372			1950	167.318			1950	185.113			1950	192.634			1950	216.965
	1950	55.3			1950	118.392			1950	146.372			1950	167.318			1950	185.113			1950	192.634			1950	216.965
	1950	55.3			1950	118.392			1950	146.372			1950	167.318			1950	185.013			1950	192.634			1950	216.965
	1950	55.3			1950	118.492			1950	146.372			1950	167.218			1950	185.013			1950	192.634			1950	216.965
	1950	55.3			1950	118.492			1950	146.272			1950	167.218			1950	185.013			1950	192.634			1950	216.965
	1950	55.2			1950	118.492			1950	146.272			1950	167.318			1950	185.113			1950	192.634			1950	217.065
	1960	55.2			1960	118.492			1960	146.272			1960	167.318			1960	185.113			1960	192.634			1960	217.065
	1960	55.3			1960	118.492			1960	146.272			1960	167.318			1960	185.113			1960	192.734			1960	217.065
	1960	55.3			1960	118.492			1960	146.272			1960	167.218			1960	185.113			1960	192.734			1960	217.065
	1960	55.3			1960	118.492			1960	146.172			1960	167.218			1960	185.013			1960	192.734			1960	217.065
	1960	55.2			1960	118.392			1960	146.172			1960	167.218			1960	185.013			1960	192.734			1960	217.065
	1960	55.2			1960	118.392			1960	146.072			1960	167.118			1960	184.913			1960	192.734			1960	216.965
	1960	55.2			1960	118.392			1960	145.972			1960	167.118			1960	184.813			1960	192.634			1960	216.965
	1960	55.2			1960	118.292			1960	145.972			1960	167.018			1960	184.713			1960	192.634			1960	216.965
	1960	55.1			1960	118.292			1960	145.872			1960	167.018			1960	184.713			1960	192.634			1960	216.965
	1960	55.1			1960	118.292			1960	145.872			1960	166.918			1960	184.613			1960	192.634			1960	216.965
	1970	55.1			1970	118.192			1970	145.872			1970	166.918			1970	184.613			1970	192.634			1970	216.965
	1970	55.2			1970	118.192			1970	145.872			1970	166.918			1970	184.613			1970	192.534			1970	216.865
	1970	55.2			1970	118.192			1970	145.872			1970	166.818			1970	184.513			1970	192.534			1970	216.865
	1970	55.1			1970	118.192			1970	145.872			1970	166.818			1970	184.513			1970	192.534			1970	216.865
	1970	55.1			1970	118.192			1970	145.872			1970	166.718			1970	184.513			1970	192.434			1970	216.865
	1970	55.1			1970	118.092			1970	145.872			1970	166.718			1970	184.513			1970	192.434			1970	216.865
	1970	55.1			1970	118.092			1970	145.772			1970	166.718			1970	184.513			1970	192.434			1970	216.765
	1970	55.1			1970	118.092			1970	145.672			1970	166.618			1970	184.513			1970	192.434			1970	216.765
	1970	55			1970	117.992			1970	145.572			1970	166.618			1970	184.413			1970	192.434			1970	216.665
	1970	55			1970	117.992			1970	145.472			1970	166.518			1970	184.313			1970	192.434			1970	216.665
	1970	54.9			1970	117.892			1970	145.372			1970	166.418			1970	184.213			1970	192.434			1970	216.565
	1980	54.9			1980	117.792			1980	145.172			1980	166.318			1980	184.113			1980	192.434			1980	216.465
	1980	54.8			1980	117.592			1980	145.072			1980	166.218			1980	183.913			1980	192.334			1980	216.365
	1980	54.7			1980	117.492			1980	144.972			1980	166.018			1980	183.713			1980	192.234			1980	216.265
	1980	54.6			1980	117.292			1980	144.972			1980	165.918			1980	183.613			1980	192.234			1980	216.265
	1980	54.6			1980	117.192			1980	144.872			1980	165.818			1980	183.513			1980	192.134			1980	216.165
	1980	54.5			1980	117.092			1980	144.872			1980	165.818			1980	183.513			1980	192.134			1980	216.165
	1980	54.5			1980	117.092			1980	144.972			1980	165.818			1980	183.513			1980	192.134			1980	216.165
	1980	54.5			1980	117.192			1980	144.972			1980	165.818			1980	183.613			1980	192.134			1980	216.165
	1980	54.6			1980	117.192			1980	145.072			1980	165.918			1980	183.613			1980	192.134			1980	216.165
	1980	54.6			1980	117.292			1980	145.072			1980	166.018			1980	183.713			1980	192.134			1980	216.165
	1990	54.6			1990	117.292			1990	145.072			1990	166.018			1990	183.813			1990	192.134			1990	216.265
	1990	54.5			1990	117.392			1990	145.172			1990	166.118			1990	183.913			1990	192.134			1990	216.265
	1990	54.5			1990	117.392			1990	145.172			1990	166.218			1990	183.913			1990	192.134			1990	216.265
	1990	54.5			1990	117.492			1990	145.172			1990	166.218			1990	184.013			1990	192.134			1990	216.265
	1990	54.5			1990	117.492			1990	145.172			1990	166.318			1990	184.013			1990	192.134			1990	216.265
	1990	54.5			1990	117.492			1990	145.272			1990	166.318			1990	184.013			1990	192.134			1990	216.265
	1990	54.6			1990	117.492			1990	145.272			1990	166.318			1990	184.013			1990	192.134			1990	216.365
	1990	54.6			1990	117.492			1990	145.272			1990	166.418			1990	184.113			1990	192.134			1990	216.365
	1990	54.6			1990	117.492			1990	145.272			1990	166.418			1990	184.113			1990	192.134			1990	216.365
	1990	54.7			1990	117.492			1990	145.372			1990	166.418			1990	184.213			1990	192.134			1990	216.365
	1990	54.8			1990	117.592			1990	145.372			1990	166.518			1990	184.213			1990	192.234			1990	216.365
	2000	54.8			2000	117.592			2000	145.472			2000	166.518			2000	184.313			2000	192.234			2000	216.365
	2000	54.8			2000	117.692			2000	145.472			2000	166.518			2000	184.313			2000	192.234			2000	216.465
	2000	54.9			2000	117.692			2000	145.472			2000	166.518			2000	184.313			2000	192.234			2000	216.465
	2000	54.9			2000	117.792			2000	145.472			2000	166.518			2000	184.313			2000	192.234			2000	216.465
	2000	54.9			2000	117.792			2000	145.572			2000	166.518			2000	184.413			2000	192.334			2000	216.565
	2000	54.9			2000	117.892			2000	145.572			2000	166.618			2000	184.413			2000	192.334			2000	216.565
	2000	54.9			2000	117.992			2000	145.572			2000	166.618			2000	184.413			2000	192.334			2000	216.565
	2000	54.9			2000	117.992			2000	145.572			2000	166.618			2000	184.413			2000	192.334			2000	216.665
	2000	54.9			2000	117.992			2000	145.572			2000	166.518			2000	184.413			2000	192.334			2000	216.665
	2000	54.9			2000	117.992			2000	145.572			2000	166.518			2000	184.313			2000	192.434			2000	216.565
	2010	54.9			2010	117.992			2010	145.572			2010	166.518			2010	184.313			2010	192.434			2010	216.565
	2010	54.9			2010	117.892			2010	145.472			2010	166.418			2010	184.213			2010	192.334			2010	216.465
	2010	54.8			2010	117.792			2010	145.472			2010	166.318			2010	184.213			2010	192.334			2010	216.365
	2010	54.8			2010	117.692			2010	145.372			2010	166.318			2010	184.113			2010	192.334			2010	216.365
	2010	54.8			2010	117.692			2010	145.272			2010	166.218			2010	184.113			2010	192.334			2010	216.265
	2010	54.7			2010	117.592			2010	145.272			2010	166.218			2010	184.013			2010	192.334			2010	216.265
	2010	54.7			2010	117.592			2010	145.272			2010	166.118			2010	184.013			2010	192.334			2010	216.265
	2010	54.7			2010	117.492			2010	145.172			2010	166.118			2010	184.013			2010	192.334			2010	216.165
	2010	54.7			2010	117.492			2010	145.272			2010	166.118			2010	184.013			2010	192.334			2010	216.165
	2010	54.6			2010	117.492			2010	145.272			2010	166.018			2010	183.913			2010	192.334			2010	216.165
	2020	54.6			2020	117.492			2020	145.272			2020	166.018			2020	183.913			2020	192.334			2020	216.165
	2020	54.5			2020	117.492			2020	145.272			2020	166.018			2020	183.913			2020	192.334			2020	216.165
	2020	54.5			2020	117.492			2020	145.272			2020	166.018			2020	183.813			2020	192.334			2020	216.165
	2020	54.5			2020	117.492			2020	145.272			2020	166.018			2020	183.813			2020	192.334			2020	216.165
	2020	54.5			2020	117.492			2020	145.272			2020	166.018			2020	183.813			2020	192.334			2020	216.165
	2020	54.6			2020	117.492			2020	145.272			2020	166.118			2020	183.713			2020	192.334			2020	216.165
	2020	54.6			2020	117.492			2020	145.272			2020	166.118			2020	183.713			2020	192.334			2020	216.065
	2020	54.6			2020	117.492			2020	145.272			2020	166.118			2020	183.713			2020	192.334			2020	216.065
	2020	54.6			2020	117.492			2020	145.272			2020	166.218			2020	183.813			2020	192.334			2020	216.065
	2020	54.6			2020	117.592			2020	145.272			2020	166.218			2020	183.813			2020	192.334			2020	216.065
	2020	54.6			2020	117.592			2020	145.272			2020	166.218			2020	183.813			2020	192.334			2020	216.065
	2030	54.6			2030	117.592			2030	145.272			2030	166.118			2030	183.813			2030	192.334			2030	216.065
	2030	54.6			2030	117.592			2030	145.272			2030	166.118			2030	183.913			2030	192.334			2030	216.065
	2030	54.6			2030	117.592			2030	145.272			2030	166.118			2030	183.913			2030	192.334			2030	216.065
	2030	54.5			2030	117.492			2030	145.172			2030	166.018			2030	183.813			2030	192.334			2030	216.065
	2030	54.5			2030	117.492			2030	145.172			2030	166.018			2030	183.813			2030	192.334			2030	216.065
	2030	54.4			2030	117.392			2030	145.072			2030	165.918			2030	183.713			2030	192.334			2030	216.065
	2030	54.4			2030	117.292			2030	145.072			2030	165.918			2030	183.713			2030	192.334			2030	216.065
	2030	54.3			2030	117.292			2030	144.972			2030	165.818			2030	183.613			2030	192.234			2030	216.065
	2030	54.3			2030	117.192			2030	144.972			2030	165.818			2030	183.613			2030	192.234			2030	216.065
	2030	54.2			2030	117.092			2030	144.972			2030	165.818			2030	183.613			2030	192.234			2030	216.065
	2040	54.2			2040	117.092			2040	144.972			2040	165.818			2040	183.613			2040	192.134			2040	215.965
	2040	54.2			2040	117.092			2040	144.972			2040	165.918			2040	183.613			2040	192.134			2040	215.965
	2040	54.2			2040	117.092			2040	144.972			2040	165.918			2040	183.613			2040	192.034			2040	215.965
	2040	54.2			2040	116.992			2040	144.972			2040	165.918			2040	183.613			2040	192.034			2040	215.965
	2040	54.2			2040	116.992			2040	144.972			2040	165.918			2040	183.613			2040	192.034			2040	215.965
	2040	54.2			2040	116.992			2040	144.972			2040	165.918			2040	183.613			2040	192.034			2040	215.865
	2040	54.2			2040	116.992			2040	144.972			2040	165.918			2040	183.713			2040	192.034			2040	215.865
	2040	54.2			2040	116.992			2040	144.972			2040	165.918			2040	183.713			2040	192.034			2040	215.865
	2040	54.2			2040	116.992			2040	144.972			2040	165.918			2040	183.713			2040	192.034			2040	215.865
	2040	54.2			2040	116.992			2040	144.872			2040	165.918			2040	183.613			2040	192.034			2040	215.865
	2050	54.1			2050	116.892			2050	144.872			2050	165.818			2050	183.613			2050	192.034			2050	215.765
	2050	54.1			2050	116.892			2050	144.772			2050	165.818			2050	183.513			2050	191.934			2050	215.765
	2050	54			2050	116.792			2050	144.772			2050	165.718			2050	183.513			2050	191.934			2050	215.765
	2050	54			2050	116.692			2050	144.672			2050	165.718			2050	183.513			2050	191.834			2050	215.665
	2050	53.9			2050	116.592			2050	144.672			2050	165.718			2050	183.513			2050	191.834			2050	215.665
	2050	53.9			2050	116.592			2050	144.672			2050	165.818			2050	183.513			2050	191.834			2050	215.665
	2050	53.9			2050	116.592			2050	144.772			2050	165.818			2050	183.513			2050	191.834			2050	215.665
	2050	54			2050	116.692			2050	144.772			2050	165.918			2050	183.613			2050	191.834			2050	215.765
	2050	54			2050	116.692			2050	144.872			2050	165.918			2050	183.713			2050	191.934			2050	215.765
	2050	54			2050	116.792			2050	144.872			2050	166.018			2050	183.813			2050	191.934			2050	215.765
	2050	54.1			2050	116.892			2050	144.972			2050	166.018			2050	183.813			2050	191.934			2050	215.865
	2060	54.1			2060	116.892			2060	144.972			2060	166.118			2060	183.913			2060	191.934			2060	215.865
	2060	54.1			2060	116.992			2060	145.072			2060	166.118			2060	183.913			2060	191.934			2060	215.865
	2060	54.2			2060	116.992			2060	145.072			2060	166.118			2060	183.913			2060	191.934			2060	215.865
	2060	54.2			2060	116.992			2060	145.072			2060	166.118			2060	183.913			2060	191.934			2060	215.865
	2060	54.2			2060	116.992			2060	145.072			2060	166.118			2060	183.813			2060	191.934			2060	215.865
	2060	54.2			2060	116.992			2060	145.072			2060	166.118			2060	183.813			2060	191.834			2060	215.865
	2060	54.1			2060	116.992			2060	145.072			2060	166.118			2060	183.813			2060	191.834			2060	215.865
	2060	54.1			2060	116.992			2060	145.072			2060	166.218			2060	183.813			2060	191.834			2060	215.865
	2060	54.1			2060	116.992			2060	145.072			2060	166.218			2060	183.913			2060	191.834			2060	215.865
	2060	54.1			2060	116.992			2060	145.072			2060	166.218			2060	183.913			2060	191.834			2060	215.865
	2070	54.1			2070	116.892			2070	145.072			2070	166.218			2070	183.913			2070	191.834			2070	215.865
	2070	54.1			2070	116.892			2070	145.072			2070	166.218			2070	183.913			2070	191.934			2070	215.865
	2070	54.1			2070	116.892			2070	145.072			2070	166.318			2070	183.913			2070	191.934			2070	215.965
	2070	54.1			2070	116.892			2070	145.072			2070	166.318			2070	183.913			2070	191.934			2070	215.965
	2070	54.1			2070	116.892			2070	145.072			2070	166.318			2070	183.913			2070	191.934			2070	215.965
	2070	54.1			2070	116.892			2070	145.072			2070	166.318			2070	183.913			2070	191.934			2070	215.965
	2070	54.1			2070	116.892			2070	145.072			2070	166.318			2070	183.913			2070	191.934			2070	215.865
	2070	54.1			2070	116.892			2070	144.972			2070	166.318			2070	183.913			2070	191.834			2070	215.865
	2070	54.1			2070	116.892			2070	144.972			2070	166.218			2070	183.913			2070	191.834			2070	215.865
	2070	54			2070	116.792			2070	144.972			2070	166.218			2070	183.813			2070	191.834			2070	215.865
	2080	54			2080	116.792			2080	144.972			2080	166.218			2080	183.813			2080	191.834			2080	215.765
	2080	54			2080	116.792			2080	144.972			2080	166.218			2080	183.813			2080	191.834			2080	215.765
	2080	54			2080	116.792			2080	144.972			2080	166.118			2080	183.813			2080	191.734			2080	215.765
	2080	54			2080	116.792			2080	144.872			2080	166.118			2080	183.713			2080	191.734			2080	215.765
	2080	54			2080	116.692			2080	144.872			2080	166.118			2080	183.713			2080	191.734			2080	215.765
	2080	54			2080	116.692			2080	144.872			2080	166.118			2080	183.713			2080	191.734			2080	215.765
	2080	54			2080	116.692			2080	144.872			2080	166.118			2080	183.713			2080	191.734			2080	215.765
	2080	53.9			2080	116.692			2080	144.872			2080	166.118			2080	183.813			2080	191.734			2080	215.765
	2080	53.9			2080	116.692			2080	144.872			2080	166.118			2080	183.813			2080	191.734			2080	215.765
	2080	53.9			2080	116.692			2080	144.872			2080	166.118			2080	183.813			2080	191.834			2080	215.765
	2080	53.9			2080	116.692			2080	144.872			2080	166.118			2080	183.813			2080	191.834			2080	215.765
	2090	53.9			2090	116.792			2090	144.872			2090	166.218			2090	183.813			2090	191.834			2090	215.765
	2090	53.9			2090	116.792			2090	144.972			2090	166.218			2090	183.913			2090	191.834			2090	215.765
	2090	53.9			2090	116.792			2090	144.972			2090	166.218			2090	183.913			2090	191.834			2090	215.765
	2090	54			2090	116.892			2090	145.072			2090	166.318			2090	184.013			2090	191.834			2090	215.765
	2090	54			2090	116.892			2090	145.072			2090	166.318			2090	184.013			2090	191.834			2090	215.865
	2090	54			2090	116.892			2090	145.072			2090	166.318			2090	184.013			2090	191.834			2090	215.865
	2090	54			2090	116.892			2090	145.072			2090	166.318			2090	184.113			2090	191.834			2090	215.865
	2090	54			2090	116.992			2090	145.072			2090	166.318			2090	184.113			2090	191.834			2090	215.865
	2090	54			2090	116.992			2090	145.072			2090	166.318			2090	184.113			2090	191.834			2090	215.865
	2090	54			2090	116.892			2090	145.072			2090	166.318			2090	184.113			2090	191.834			2090	215.865
	2100	54			2100	116.892			2100	145.072			2100	166.318			2100	184.113			2100	191.834			2100	215.865
	2100	54			2100	116.892			2100	144.972			2100	166.318			2100	184.013			2100	191.834			2100	215.865
	2100	54			2100	116.892			2100	144.972			2100	166.318			2100	184.013			2100	191.734			2100	215.865
	2100	54			2100	116.792			2100	144.972			2100	166.218			2100	183.913			2100	191.734			2100	215.765
	2100	54			2100	116.792			2100	144.872			2100	166.218			2100	183.913			2100	191.734			2100	215.765
	2100	53.9			2100	116.792			2100	144.872			2100	166.218			2100	183.913			2100	191.734			2100	215.765
	2100	53.9			2100	116.792			2100	144.872			2100	166.218			2100	183.913			2100	191.734			2100	215.765
	2100	53.9			2100	116.692			2100	144.872			2100	166.218			2100	183.813			2100	191.734			2100	215.765
	2100	53.9			2100	116.692			2100	144.872			2100	166.218			2100	183.813			2100	191.734			2100	215.665
	2100	53.9			2100	116.692			2100	144.872			2100	166.118			2100	183.813			2100	191.734			2100	215.665
	2100	53.9			2100	116.692			2100	144.772			2100	166.118			2100	183.813			2100	191.734			2100	215.665
	2110	53.9			2110	116.692			2110	144.772			2110	166.118			2110	183.813			2110	191.734			2110	215.665
	2110	53.9			2110	116.692			2110	144.772			2110	166.118			2110	183.813			2110	191.734			2110	215.665
	2110	53.8			2110	116.692			2110	144.772			2110	166.118			2110	183.813			2110	191.734			2110	215.665
	2110	53.8			2110	116.592			2110	144.772			2110	166.118			2110	183.813			2110	191.734			2110	215.665
	2110	53.8			2110	116.592			2110	144.772			2110	166.118			2110	183.813			2110	191.734			2110	215.665
	2110	53.8			2110	116.592			2110	144.672			2110	166.118			2110	183.813			2110	191.634			2110	215.665
	2110	53.8			2110	116.592			2110	144.672			2110	166.118			2110	183.813			2110	191.634			2110	215.665
	2110	53.8			2110	116.592			2110	144.672			2110	166.118			2110	183.813			2110	191.634			2110	215.665
	2110	53.8			2110	116.692			2110	144.772			2110	166.218			2110	183.813			2110	191.634			2110	215.665
	2110	53.8			2110	116.692			2110	144.772			2110	166.218			2110	183.913			2110	191.634			2110	215.665
	2120	53.8			2120	116.692			2120	144.772			2120	166.218			2120	183.913			2120	191.634			2120	215.665
	2120	53.9			2120	116.792			2120	144.872			2120	166.318			2120	184.013			2120	191.734			2120	215.765
	2120	53.9			2120	116.792			2120	144.872			2120	166.318			2120	184.013			2120	191.734			2120	215.765
	2120	53.9			2120	116.892			2120	144.872			2120	166.418			2120	184.113			2120	191.734			2120	215.765
	2120	53.9			2120	116.892			2120	144.972			2120	166.418			2120	184.113			2120	191.734			2120	215.865
	2120	54			2120	116.992			2120	144.972			2120	166.418			2120	184.213			2120	191.834			2120	215.865
	2120	54			2120	116.992			2120	144.972			2120	166.518			2120	184.213			2120	191.834			2120	215.865
	2120	54			2120	116.992			2120	145.072			2120	166.518			2120	184.313			2120	191.834			2120	215.965
	2120	54			2120	117.092			2120	145.072			2120	166.518			2120	184.313			2120	191.834			2120	215.965
	2120	54			2120	117.092			2120	145.172			2120	166.618			2120	184.413			2120	191.934			2120	215.965
	2130	54.1			2130	117.192			2130	145.172			2130	166.618			2130	184.413			2130	191.934			2130	216.065
	2130	54.1			2130	117.192			2130	145.272			2130	166.618			2130	184.513			2130	191.934			2130	216.065
	2130	54.1			2130	117.292			2130	145.272			2130	166.718			2130	184.513			2130	192.034			2130	216.065
	2130	54.2			2130	117.392			2130	145.372			2130	166.718			2130	184.613			2130	192.034			2130	216.165
	2130	54.2			2130	117.392			2130	145.372			2130	166.818			2130	184.713			2130	192.134			2130	216.165
	2130	54.3			2130	117.492			2130	145.472			2130	166.818			2130	184.713			2130	192.134			2130	216.265
	2130	54.3			2130	117.592			2130	145.472			2130	166.918			2130	184.813			2130	192.134			2130	216.265
	2130	54.3			2130	117.592			2130	145.472			2130	166.918			2130	184.813			2130	192.234			2130	216.265
	2130	54.3			2130	117.592			2130	145.472			2130	166.918			2130	184.813			2130	192.234			2130	216.265
	2130	54.3			2130	117.592			2130	145.372			2130	166.818			2130	184.713			2130	192.234			2130	216.265
	2130	54.2			2130	117.492			2130	145.372			2130	166.818			2130	184.713			2130	192.234			2130	216.265
	2140	54.2			2140	117.492			2140	145.272			2140	166.718			2140	184.613			2140	192.134			2140	216.165
	2140	54.1			2140	117.392			2140	145.272			2140	166.618			2140	184.513			2140	192.134			2140	216.165
	2140	54.1			2140	117.392			2140	145.172			2140	166.618			2140	184.413			2140	192.134			2140	216.165
	2140	54.1			2140	117.292			2140	145.172			2140	166.518			2140	184.413			2140	192.134			2140	216.065
	2140	54.1			2140	117.292			2140	145.072			2140	166.518			2140	184.413			2140	192.134			2140	216.065
	2140	54.1			2140	117.292			2140	145.072			2140	166.518			2140	184.313			2140	192.134			2140	216.065
	2140	54.1			2140	117.292			2140	145.072			2140	166.518			2140	184.413			2140	192.134			2140	216.165
	2140	54.2			2140	117.392			2140	145.072			2140	166.518			2140	184.413			2140	192.134			2140	216.165
	2140	54.2			2140	117.392			2140	145.072			2140	166.518			2140	184.413			2140	192.134			2140	216.165
	2140	54.2			2140	117.392			2140	145.072			2140	166.518			2140	184.413			2140	192.234			2140	216.165
	2150	54.2			2150	117.392			2150	145.072			2150	166.418			2150	184.413			2150	192.234			2150	216.165
	2150	54.2			2150	117.392			2150	145.072			2150	166.418			2150	184.413			2150	192.234			2150	216.165
	2150	54.1			2150	117.392			2150	145.072			2150	166.418			2150	184.413			2150	192.234			2150	216.165
	2150	54.1			2150	117.392			2150	145.072			2150	166.418			2150	184.413			2150	192.234			2150	216.165
	2150	54.1			2150	117.392			2150	145.072			2150	166.418			2150	184.413			2150	192.234			2150	216.165
	2150	54.2			2150	117.492			2150	145.072			2150	166.418			2150	184.513			2150	192.334			2150	216.165
	2150	54.2			2150	117.492			2150	145.072			2150	166.418			2150	184.513			2150	192.334			2150	216.165
	2150	54.3			2150	117.492			2150	145.072			2150	166.518			2150	184.513			2150	192.434			2150	216.265
	2150	54.4			2150	117.592			2150	145.072			2150	166.518			2150	184.613			2150	192.434			2150	216.265
	2150	54.4			2150	117.692			2150	145.072			2150	166.618			2150	184.613			2150	192.534			2150	216.265
	2160	54.5			2160	117.692			2160	144.972			2160	166.618			2160	184.613			2160	192.534			2160	216.265
	2160	54.4			2160	117.592			2160	144.872			2160	166.518			2160	184.413			2160	192.434			2160	216.265
	2160	54.4			2160	117.392			2160	144.672			2160	166.318			2160	184.213			2160	192.334			2160	216.165
	2160	54.2			2160	117.092			2160	144.372			2160	166.018			2160	183.813			2160	192.234			2160	215.965
	2160	54			2160	116.792			2160	144.072			2160	165.618			2160	183.413			2160	192.034			2160	215.665
	2160	53.7			2160	116.392			2160	143.672			2160	165.218			2160	183.013			2160	191.734			2160	215.365
	2160	53.5			2160	115.992			2160	143.472			2160	164.918			2160	182.613			2160	191.534			2160	215.165
	2160	53.3			2160	115.692			2160	143.272			2160	164.618			2160	182.313			2160	191.334			2160	214.965
	2160	53.2			2160	115.592			2160	143.172			2160	164.518			2160	182.213			2160	191.134			2160	214.865
	2160	53.1			2160	115.492			2160	143.072			2160	164.418			2160	182.113			2160	191.134			2160	214.865
	2160	53.1			2160	115.492			2160	143.072			2160	164.418			2160	182.213			2160	191.134			2160	214.865
	2170	53.2			2170	115.592			2170	143.172			2170	164.518			2170	182.313			2170	191.134			2170	214.865
	2170	53.2			2170	115.692			2170	143.272			2170	164.618			2170	182.413			2170	191.234			2170	214.965
	2170	53.3			2170	115.792			2170	143.372			2170	164.818			2170	182.513			2170	191.234			2170	215.065
	2170	53.3			2170	115.892			2170	143.372			2170	164.918			2170	182.713			2170	191.334			2170	215.065
	2170	53.4			2170	115.992			2170	143.472			2170	165.018			2170	182.813			2170	191.434			2170	215.165
	2170	53.4			2170	116.092			2170	143.572			2170	165.218			2170	182.913			2170	191.434			2170	215.265
	2170	53.4			2170	116.192			2170	143.672			2170	165.318			2170	183.013			2170	191.534			2170	215.265
	2170	53.5			2170	116.192			2170	143.772			2170	165.418			2170	183.013			2170	191.534			2170	215.365
	2170	53.5			2170	116.292			2170	143.772			2170	165.418			2170	183.113			2170	191.534			2170	215.365
	2170	53.5			2170	116.292			2170	143.872			2170	165.518			2170	183.113			2170	191.534			2170	215.365
	2180	53.5			2180	116.292			2180	143.872			2180	165.518			2180	183.113			2180	191.534			2180	215.365
	2180	53.5			2180	116.192			2180	143.872			2180	165.518			2180	183.113			2180	191.534			2180	215.365
	2180	53.5			2180	116.192			2180	143.872			2180	165.518			2180	183.113			2180	191.434			2180	215.365
	2180	53.5			2180	116.192			2180	143.872			2180	165.518			2180	183.013			2180	191.434			2180	215.365
	2180	53.5			2180	116.092			2180	143.772			2180	165.518			2180	183.013			2180	191.434			2180	215.365
	2180	53.4			2180	116.092			2180	143.772			2180	165.418			2180	183.013			2180	191.434			2180	215.365
	2180	53.4			2180	115.992			2180	143.772			2180	165.418			2180	183.013			2180	191.334			2180	215.265
	2180	53.3			2180	115.992			2180	143.672			2180	165.418			2180	183.013			2180	191.334			2180	215.265
	2180	53.3			2180	115.892			2180	143.672			2180	165.318			2180	182.913			2180	191.334			2180	215.265
	2180	53.2			2180	115.792			2180	143.572			2180	165.218			2180	182.913			2180	191.234			2180	215.165
	2180	53.2			2180	115.792			2180	143.572			2180	165.218			2180	182.813			2180	191.234			2180	215.165
	2190	53.1			2190	115.692			2190	143.572			2190	165.118			2190	182.813			2190	191.134			2190	215.165
	2190	53.1			2190	115.692			2190	143.572			2190	165.118			2190	182.813			2190	191.134			2190	215.165
	2190	53.1			2190	115.692			2190	143.572			2190	165.118			2190	182.813			2190	191.134			2190	215.165
	2190	53.1			2190	115.692			2190	143.572			2190	165.218			2190	182.813			2190	191.134			2190	215.165
	2190	53.1			2190	115.692			2190	143.672			2190	165.218			2190	182.813			2190	191.134			2190	215.165
	2190	53.1			2190	115.692			2190	143.672			2190	165.218			2190	182.913			2190	191.234			2190	215.165
	2190	53.1			2190	115.792			2190	143.672			2190	165.318			2190	182.913			2190	191.234			2190	215.165
	2190	53.1			2190	115.792			2190	143.672			2190	165.318			2190	182.913			2190	191.234			2190	215.265
	2190	53.1			2190	115.792			2190	143.772			2190	165.318			2190	182.913			2190	191.234			2190	215.265
	2190	53.1			2190	115.792			2190	143.772			2190	165.318			2190	182.913			2190	191.234			2190	215.265
	2200	53.1			2200	115.792			2200	143.772			2200	165.318			2200	182.913			2200	191.234			2200	215.165
	2200	53.1			2200	115.792			2200	143.772			2200	165.318			2200	182.913			2200	191.234			2200	215.165
	2200	53.1			2200	115.692			2200	143.772			2200	165.318			2200	182.913			2200	191.234			2200	215.165
	2200	53.2			2200	115.692			2200	143.772			2200	165.318			2200	182.913			2200	191.234			2200	215.165
	2200	53.2			2200	115.692			2200	143.672			2200	165.318			2200	182.913			2200	191.234			2200	215.165
	2200	53.2			2200	115.692			2200	143.672			2200	165.318			2200	182.913			2200	191.234			2200	215.165
	2200	53.2			2200	115.692			2200	143.672			2200	165.318			2200	182.913			2200	191.234			2200	215.165
	2200	53.2			2200	115.692			2200	143.672			2200	165.318			2200	182.913			2200	191.234			2200	215.165
	2200	53.2			2200	115.692			2200	143.672			2200	165.318			2200	183.013			2200	191.234			2200	215.165
	2200	53.3			2200	115.792			2200	143.672			2200	165.318			2200	183.013			2200	191.234			2200	215.265
	2210	53.3			2210	115.792			2210	143.672			2210	165.318			2210	183.013			2210	191.134			2210	215.265
	2210	53.2			2210	115.792			2210	143.672			2210	165.418			2210	183.013			2210	191.134			2210	215.265
	2210	53.2			2210	115.792			2210	143.672			2210	165.418			2210	183.013			2210	191.134			2210	215.265
	2210	53.2			2210	115.792			2210	143.672			2210	165.418			2210	183.013			2210	191.134			2210	215.265
	2210	53.2			2210	115.792			2210	143.772			2210	165.418			2210	183.013			2210	191.134			2210	215.265
	2210	53.2			2210	115.792			2210	143.772			2210	165.418			2210	183.013			2210	191.134			2210	215.265
	2210	53.2			2210	115.792			2210	143.772			2210	165.418			2210	183.013			2210	191.134			2210	215.265
	2210	53.2			2210	115.792			2210	143.772			2210	165.418			2210	183.013			2210	191.134			2210	215.265
	2210	53.2			2210	115.792			2210	143.772			2210	165.418			2210	183.013			2210	191.134			2210	215.265
	2210	53.2			2210	115.792			2210	143.772			2210	165.418			2210	183.013			2210	191.134			2210	215.265
	2210	53.2			2210	115.792			2210	143.772			2210	165.418			2210	183.013			2210	191.134			2210	215.265
	2220	53.2			2220	115.792			2220	143.772			2220	165.418			2220	183.013			2220	191.134			2220	215.165
	2220	53.1			2220	115.692			2220	143.772			2220	165.318			2220	183.013			2220	191.134			2220	215.165
	2220	53.1			2220	115.692			2220	143.772			2220	165.318			2220	183.013			2220	191.034			2220	215.165
	2220	53.1			2220	115.692			2220	143.672			2220	165.318			2220	183.013			2220	191.034			2220	215.165
	2220	53.1			2220	115.592			2220	143.672			2220	165.318			2220	183.013			2220	191.034			2220	215.165
	2220	53.1			2220	115.592			2220	143.672			2220	165.318			2220	183.013			2220	191.034			2220	215.165
	2220	53.1			2220	115.592			2220	143.672			2220	165.318			2220	183.013			2220	191.034			2220	215.165
	2220	53			2220	115.592			2220	143.672			2220	165.318			2220	183.013			2220	191.034			2220	215.165
	2220	53			2220	115.592			2220	143.672			2220	165.318			2220	183.013			2220	191.034			2220	215.165
	2220	53			2220	115.492			2220	143.572			2220	165.318			2220	183.013			2220	191.034			2220	215.165
	2230	53			2230	115.492			2230	143.572			2230	165.318			2230	183.013			2230	191.034			2230	215.165
	2230	53			2230	115.492			2230	143.572			2230	165.318			2230	183.013			2230	191.034			2230	215.165
	2230	53			2230	115.492			2230	143.572			2230	165.318			2230	183.013			2230	191.034			2230	215.165
	2230	53			2230	115.492			2230	143.572			2230	165.318			2230	183.013			2230	191.034			2230	215.165
	2230	53			2230	115.592			2230	143.572			2230	165.318			2230	183.013			2230	191.034			2230	215.165
	2230	53			2230	115.592			2230	143.672			2230	165.318			2230	182.913			2230	191.034			2230	215.165
	2230	53			2230	115.592			2230	143.672			2230	165.318			2230	182.913			2230	191.034			2230	215.065
	2230	53			2230	115.592			2230	143.672			2230	165.318			2230	182.913			2230	191.034			2230	215.065
	2230	53			2230	115.592			2230	143.672			2230	165.318			2230	182.913			2230	190.934			2230	215.065
	2230	53			2230	115.592			2230	143.672			2230	165.318			2230	182.913			2230	190.934			2230	215.065
	2240	53			2240	115.592			2240	143.672			2240	165.318			2240	183.013			2240	190.934			2240	215.065
	2240	52.9			2240	115.492			2240	143.672			2240	165.318			2240	183.013			2240	190.934			2240	215.065
	2240	52.9			2240	115.492			2240	143.672			2240	165.318			2240	182.913			2240	190.934			2240	215.065
	2240	52.9			2240	115.492			2240	143.572			2240	165.318			2240	182.913			2240	190.934			2240	215.065
	2240	52.9			2240	115.492			2240	143.572			2240	165.318			2240	182.913			2240	190.934			2240	215.065
	2240	52.9			2240	115.392			2240	143.572			2240	165.318			2240	182.913			2240	190.934			2240	215.065
	2240	52.9			2240	115.392			2240	143.572			2240	165.318			2240	182.913			2240	190.934			2240	215.065
	2240	52.9			2240	115.392			2240	143.472			2240	165.318			2240	182.913			2240	190.934			2240	215.065
	2240	52.9			2240	115.392			2240	143.472			2240	165.318			2240	182.913			2240	190.934			2240	215.065
	2240	52.9			2240	115.392			2240	143.472			2240	165.318			2240	182.913			2240	190.934			2240	215.065
	2240	52.9			2240	115.392			2240	143.472			2240	165.318			2240	182.913			2240	190.934			2240	215.065
	2250	52.9			2250	115.392			2250	143.472			2250	165.318			2250	182.913			2250	190.934			2250	215.065
	2250	52.9			2250	115.392			2250	143.472			2250	165.318			2250	182.913			2250	190.934			2250	215.065
	2250	52.9			2250	115.392			2250	143.572			2250	165.318			2250	182.913			2250	190.934			2250	215.065
	2250	52.9			2250	115.392			2250	143.572			2250	165.318			2250	182.913			2250	190.934			2250	215.065
	2250	52.9			2250	115.392			2250	143.572			2250	165.318			2250	183.013			2250	190.934			2250	215.065
	2250	52.9			2250	115.392			2250	143.572			2250	165.318			2250	183.013			2250	190.934			2250	215.065
	2250	52.9			2250	115.392			2250	143.572			2250	165.318			2250	182.913			2250	190.934			2250	215.065
	2250	52.8			2250	115.392			2250	143.572			2250	165.318			2250	182.913			2250	190.934			2250	215.065
	2250	52.8			2250	115.392			2250	143.472			2250	165.318			2250	182.913			2250	190.834			2250	215.065
	2250	52.8			2250	115.392			2250	143.472			2250	165.318			2250	182.913			2250	190.834			2250	215.065
	2260	52.8			2260	115.292			2260	143.472			2260	165.218			2260	182.813			2260	190.834			2260	214.965
	2260	52.8			2260	115.292			2260	143.472			2260	165.218			2260	182.813			2260	190.834			2260	214.965
	2260	52.8			2260	115.292			2260	143.472			2260	165.218			2260	182.813			2260	190.834			2260	214.965
	2260	52.8			2260	115.192			2260	143.372			2260	165.218			2260	182.813			2260	190.834			2260	214.965
	2260	52.7			2260	115.192			2260	143.372			2260	165.218			2260	182.813			2260	190.834			2260	214.965
	2260	52.7			2260	115.192			2260	143.372			2260	165.118			2260	182.813			2260	190.834			2260	214.965
	2260	52.7			2260	115.192			2260	143.372			2260	165.118			2260	182.813			2260	190.734			2260	214.965
	2260	52.7			2260	115.192			2260	143.372			2260	165.118			2260	182.813			2260	190.734			2260	214.965
	2260	52.7			2260	115.192			2260	143.372			2260	165.118			2260	182.713			2260	190.734			2260	214.965
	2260	52.7			2260	115.192			2260	143.372			2260	165.118			2260	182.713			2260	190.734			2260	214.965
	2260	52.7			2260	115.192			2260	143.372			2260	165.118			2260	182.713			2260	190.734			2260	214.965
	2270	52.7			2270	115.092			2270	143.272			2270	165.118			2270	182.713			2270	190.734			2270	214.965
	2270	52.7			2270	115.092			2270	143.272			2270	165.118			2270	182.713			2270	190.734			2270	214.865
	2270	52.7			2270	115.092			2270	143.272			2270	165.118			2270	182.713			2270	190.734			2270	214.865
	2270	52.6			2270	114.992			2270	143.272			2270	165.118			2270	182.713			2270	190.634			2270	214.865
	2270	52.6			2270	114.992			2270	143.272			2270	165.018			2270	182.613			2270	190.634			2270	214.865
	2270	52.6			2270	114.992			2270	143.272			2270	165.018			2270	182.613			2270	190.634			2270	214.865
	2270	52.6			2270	114.992			2270	143.272			2270	165.018			2270	182.613			2270	190.634			2270	214.865
	2270	52.6			2270	114.992			2270	143.272			2270	165.018			2270	182.613			2270	190.634			2270	214.865
	2270	52.6			2270	114.892			2270	143.272			2270	165.018			2270	182.613			2270	190.634			2270	214.865
	2270	52.6			2270	114.892			2270	143.272			2270	165.018			2270	182.613			2270	190.634			2270	214.865
	2280	52.6			2280	114.892			2280	143.172			2280	165.018			2280	182.513			2280	190.634			2280	214.765
	2280	52.5			2280	114.892			2280	143.172			2280	165.018			2280	182.513			2280	190.634			2280	214.765
	2280	52.5			2280	114.892			2280	143.172			2280	164.918			2280	182.513			2280	190.634			2280	214.765
	2280	52.5			2280	114.792			2280	143.172			2280	164.918			2280	182.513			2280	190.534			2280	214.765
	2280	52.5			2280	114.792			2280	143.172			2280	164.918			2280	182.413			2280	190.534			2280	214.765
	2280	52.4			2280	114.792			2280	143.072			2280	164.918			2280	182.413			2280	190.534			2280	214.665
	2280	52.4			2280	114.792			2280	143.072			2280	164.818			2280	182.413			2280	190.434			2280	214.665
	2280	52.4			2280	114.692			2280	143.072			2280	164.818			2280	182.313			2280	190.434			2280	214.665
	2280	52.4			2280	114.692			2280	142.972			2280	164.818			2280	182.313			2280	190.434			2280	214.665
	2280	52.4			2280	114.692			2280	142.972			2280	164.818			2280	182.313			2280	190.434			2280	214.565
	2290	52.3			2290	114.692			2290	142.972			2290	164.818			2290	182.313			2290	190.434			2290	214.565
	2290	52.3			2290	114.692			2290	142.972			2290	164.818			2290	182.313			2290	190.434			2290	214.565
	2290	52.3			2290	114.692			2290	142.972			2290	164.818			2290	182.313			2290	190.434			2290	214.565
	2290	52.4			2290	114.692			2290	142.972			2290	164.818			2290	182.313			2290	190.434			2290	214.565
	2290	52.4			2290	114.692			2290	142.972			2290	164.918			2290	182.313			2290	190.434			2290	214.665
	2290	52.4			2290	114.692			2290	143.072			2290	164.918			2290	182.413			2290	190.434			2290	214.665
	2290	52.4			2290	114.692			2290	143.072			2290	164.918			2290	182.413			2290	190.434			2290	214.665
	2290	52.4			2290	114.692			2290	143.072			2290	164.918			2290	182.413			2290	190.434			2290	214.665
	2290	52.4			2290	114.792			2290	143.072			2290	164.918			2290	182.413			2290	190.434			2290	214.665
	2290	52.4			2290	114.792			2290	143.072			2290	165.018			2290	182.513			2290	190.534			2290	214.665
	2290	52.4			2290	114.792			2290	143.172			2290	165.018			2290	182.513			2290	190.534			2290	214.765
	2300	52.4			2300	114.792			2300	143.172			2300	165.018			2300	182.513			2300	190.534			2300	214.765
	2300	52.4			2300	114.892			2300	143.172			2300	165.018			2300	182.513			2300	190.534			2300	214.765
	2300	52.4			2300	114.892			2300	143.172			2300	165.018			2300	182.613			2300	190.534			2300	214.765
	2300	52.4			2300	114.892			2300	143.172			2300	165.018			2300	182.613			2300	190.534			2300	214.765
	2300	52.4			2300	114.892			2300	143.172			2300	165.018			2300	182.613			2300	190.534			2300	214.765
	2300	52.4			2300	114.892			2300	143.172			2300	165.018			2300	182.613			2300	190.534			2300	214.765
	2300	52.4			2300	114.892			2300	143.172			2300	165.018			2300	182.613			2300	190.534			2300	214.765
	2300	52.4			2300	114.892			2300	143.172			2300	165.018			2300	182.613			2300	190.534			2300	214.765
	2300	52.4			2300	114.792			2300	143.172			2300	165.018			2300	182.613			2300	190.534			2300	214.765
	2300	52.4			2300	114.792			2300	143.172			2300	165.018			2300	182.613			2300	190.534			2300	214.765
	2310	52.4			2310	114.792			2310	143.172			2310	165.018			2310	182.613			2310	190.534			2310	214.765
	2310	52.4			2310	114.792			2310	143.072			2310	165.018			2310	182.513			2310	190.534			2310	214.765
	2310	52.4			2310	114.792			2310	143.072			2310	165.018			2310	182.513			2310	190.534			2310	214.765
	2310	52.4			2310	114.792			2310	143.072			2310	165.018			2310	182.513			2310	190.534			2310	214.765
	2310	52.4			2310	114.792			2310	143.072			2310	165.018			2310	182.513			2310	190.434			2310	214.665
	2310	52.4			2310	114.792			2310	143.072			2310	165.018			2310	182.513			2310	190.434			2310	214.665
	2310	52.3			2310	114.792			2310	143.072			2310	165.018			2310	182.513			2310	190.434			2310	214.665
	2310	52.3			2310	114.692			2310	143.072			2310	165.018			2310	182.513			2310	190.434			2310	214.665
	2310	52.3			2310	114.692			2310	143.072			2310	164.918			2310	182.513			2310	190.434			2310	214.665
	2310	52.3			2310	114.692			2310	142.972			2310	164.918			2310	182.513			2310	190.434			2310	214.665
	2320	52.3			2320	114.692			2320	142.972			2320	164.918			2320	182.513			2320	190.434			2320	214.665
	2320	52.3			2320	114.692			2320	142.972			2320	164.918			2320	182.513			2320	190.434			2320	214.665
	2320	52.3			2320	114.692			2320	142.972			2320	164.918			2320	182.413			2320	190.434			2320	214.665
	2320	52.3			2320	114.692			2320	142.972			2320	164.918			2320	182.413			2320	190.434			2320	214.665
	2320	52.3			2320	114.692			2320	142.972			2320	164.918			2320	182.413			2320	190.434			2320	214.565
	2320	52.2			2320	114.592			2320	142.972			2320	164.918			2320	182.413			2320	190.334			2320	214.565
	2320	52.2			2320	114.592			2320	142.872			2320	164.818			2320	182.313			2320	190.334			2320	214.565
	2320	52.2			2320	114.592			2320	142.872			2320	164.818			2320	182.313			2320	190.334			2320	214.565
	2320	52.2			2320	114.592			2320	142.872			2320	164.818			2320	182.313			2320	190.334			2320	214.565
	2320	52.2			2320	114.592			2320	142.872			2320	164.818			2320	182.313			2320	190.334			2320	214.565
	2320	52.2			2320	114.592			2320	142.872			2320	164.818			2320	182.313			2320	190.334			2320	214.565
	2330	52.2			2330	114.592			2330	142.872			2330	164.818			2330	182.313			2330	190.334			2330	214.565
	2330	52.2			2330	114.592			2330	142.872			2330	164.918			2330	182.313			2330	190.334			2330	214.565
[truncated: 1,736 more rows]

## Sheet: Fig. S3 XRD
Co3O4	10	9955.24		MnCoOx-0.1	4.8	8208.99		MnCoOx-0.2	4.62493	6616.16		MnCoOx-0.5	4.62493	5079.88		MnCoOx-1.0	4.45567	3762.67		MnCoOx-2.0	4.67809	2395.51		MnCoOx-1.0 precursor				MnCoOx-0.5 precursor				MnCoOx-2.0 precursor				MnO2	10	0
	10.02	9955.24			4.82	8208.99			4.64493	6622.16			4.64493	5102.88			4.47567	3734.67			4.69809	2395.51			5	1783.99			5	2749.55			5	791.059			10.02	0
	10.04	9955.24			4.84	8279.99			4.66493	6616.16			4.66493	5079.88			4.49567	3755.67			4.71809	2395.51			5.02	1767.99			5.02	2749.55			5.02	791.059			10.04	0
	10.06	10061.2			4.86	8236.99			4.68493	6616.16			4.68493	5079.88			4.51567	3734.67			4.73809	2404.51			5.04	1710.99			5.04	2755.55			5.04	808.059			10.06	4
	10.08	9905.24			4.88	8235.99			4.70493	6687.16			4.70493	5180.88			4.53567	3734.67			4.75809	2468.51			5.06	1748.99			5.06	2810.55			5.06	823.059			10.08	0
	10.1	10077.2			4.9	8257.99			4.72493	6680.16			4.72493	5079.88			4.55567	3734.67			4.77809	2395.51			5.08	1706.99			5.08	2822.55			5.08	791.059			10.1	4
	10.12	9976.24			4.92	8300.99			4.74493	6625.16			4.74493	5079.88			4.57567	3758.67			4.79809	2415.51			5.1	1706.99			5.1	2783.55			5.1	877.059			10.12	7
	10.14	9989.24			4.94	8208.99			4.76493	6616.16			4.76493	5102.88			4.59567	3734.67			4.81809	2395.51			5.12	1775.99			5.12	2797.55			5.12	826.059			10.14	3
	10.16	10022.2			4.96	8214.99			4.78493	6616.16			4.78493	5144.88			4.61567	3734.67			4.83809	2533.51			5.14	1717.99			5.14	2752.55			5.14	791.059			10.16	0
	10.18	9926.24			4.98	8227.99			4.80493	6641.16			4.80493	5079.88			4.63567	3774.67			4.85809	2408.51			5.16	1706.99			5.16	2832.55			5.16	791.059			10.18	5
	10.2	10015.2			5	8258.99			4.82493	6685.16			4.82493	5096.88			4.65567	3734.67			4.87809	2408.51			5.18	1706.99			5.18	2759.55			5.18	836.059			10.2	0
	10.22	10014.2			5.02	8224.99			4.84493	6646.16			4.84493	5094.88			4.67567	3734.67			4.89809	2419.51			5.2	1706.99			5.2	2749.55			5.2	810.059			10.22	4
	10.24	9918.24			5.04	8208.99			4.86493	6622.16			4.86493	5079.88			4.69567	3786.67			4.91809	2408.51			5.22	1737.99			5.22	2749.55			5.22	791.059			10.24	6
	10.26	9905.24			5.06	8268.99			4.88493	6616.16			4.88493	5195.88			4.71567	3734.67			4.93809	2408.51			5.24	1801.99			5.24	2749.55			5.24	814.059			10.26	0
	10.28	9905.24			5.08	8222.99			4.90493	6679.16			4.90493	5079.88			4.73567	3734.67			4.95809	2395.51			5.26	1731.99			5.26	2786.55			5.26	791.059			10.28	7
	10.3	10018.2			5.1	8211.99			4.92493	6660.16			4.92493	5087.88			4.75567	3734.67			4.97809	2395.51			5.28	1791.99			5.28	2762.55			5.28	791.059			10.3	6
	10.32	9980.24			5.12	8232.99			4.94493	6710.16			4.94493	5098.88			4.77567	3734.67			4.99809	2489.51			5.3	1719.99			5.3	2753.55			5.3	795.059			10.32	0
	10.34	9969.24			5.14	8243.99			4.96493	6642.16			4.96493	5079.88			4.79567	3742.67			5.01809	2546.51			5.32	1711.99			5.32	2786.55			5.32	791.059			10.34	0
	10.36	9948.24			5.16	8208.99			4.98493	6616.16			4.98493	5119.88			4.81567	3734.67			5.03809	2395.51			5.34	1759.99			5.34	2771.55			5.34	791.059			10.36	7
	10.38	10037.2			5.18	8237.99			5.00493	6616.16			5.00493	5079.88			4.83567	3745.67			5.05809	2534.51			5.36	1709.99			5.36	2847.55			5.36	794.059			10.38	4
	10.4	10020.2			5.2	8215.99			5.02493	6616.16			5.02493	5114.88			4.85567	3734.67			5.07809	2418.51			5.38	1805.99			5.38	2798.55			5.38	876.059			10.4	4
	10.42	9939.24			5.22	8208.99			5.04493	6695.16			5.04493	5126.88			4.87567	3734.67			5.09809	2395.51			5.4	1706.99			5.4	2791.55			5.4	800.059			10.42	9
	10.44	9956.24			5.24	8208.99			5.06493	6694.16			5.06493	5110.88			4.89567	3828.67			5.11809	2477.51			5.42	1706.99			5.42	2749.55			5.42	824.059			10.44	0
	10.46	9910.24			5.26	8208.99			5.08493	6641.16			5.08493	5103.88			4.91567	3734.67			5.13809	2464.51			5.44	1740.99			5.44	2749.55			5.44	830.059			10.46	0
	10.48	9987.24			5.28	8234.99			5.10493	6625.16			5.10493	5100.88			4.93567	3734.67			5.15809	2403.51			5.46	1753.99			5.46	2758.55			5.46	809.059			10.48	4
	10.5	10010.2			5.3	8266.99			5.12493	6775.16			5.12493	5121.88			4.95567	3734.67			5.17809	2404.51			5.48	1726.99			5.48	2826.55			5.48	928.059			10.5	9
	10.52	10109.2			5.32	8209.99			5.14493	6682.16			5.14493	5125.88			4.97567	3734.67			5.19809	2439.51			5.5	1726.99			5.5	2749.55			5.5	877.059			10.52	3
	10.54	9905.24			5.34	8284.99			5.16493	6732.16			5.16493	5087.88			4.99567	3734.67			5.21809	2395.51			5.52	1754.99			5.52	2775.55			5.52	821.059			10.54	5
	10.56	9927.24			5.36	8245.99			5.18493	6728.16			5.18493	5092.88			5.01567	3734.67			5.23809	2395.51			5.54	1782.99			5.54	2844.55			5.54	797.059			10.56	0
	10.58	9974.24			5.38	8234.99			5.20493	6703.16			5.20493	5168.88			5.03567	3734.67			5.25809	2395.51			5.56	1706.99			5.56	2784.55			5.56	924.059			10.58	3
	10.6	9905.24			5.4	8269.99			5.22493	6667.16			5.22493	5079.88			5.05567	3745.67			5.27809	2488.51			5.58	1708.99			5.58	2870.55			5.58	816.059			10.6	4
	10.62	9905.24			5.42	8208.99			5.24493	6667.16			5.24493	5159.88			5.07567	3734.67			5.29809	2444.51			5.6	1706.99			5.6	2783.55			5.6	864.059			10.62	3
	10.64	9944.24			5.44	8208.99			5.26493	6699.16			5.26493	5079.88			5.09567	3841.67			5.31809	2489.51			5.62	1745.99			5.62	2749.55			5.62	921.059			10.64	3
	10.66	9905.24			5.46	8275.99			5.28493	6687.16			5.28493	5276.88			5.11567	3758.67			5.33809	2439.51			5.64	1750.99			5.64	2749.55			5.64	791.059			10.66	0
	10.68	10063.2			5.48	8221.99			5.30493	6652.16			5.30493	5225.88			5.13567	3734.67			5.35809	2437.51			5.66	1808.99			5.66	2807.55			5.66	793.059			10.68	1
	10.7	9974.24			5.5	8208.99			5.32493	6616.16			5.32493	5086.88			5.15567	3734.67			5.37809	2399.51			5.68	1761.99			5.68	2749.55			5.68	814.059			10.7	7
	10.72	10063.2			5.52	8225.99			5.34493	6616.16			5.34493	5135.88			5.17567	3753.67			5.39809	2395.51			5.7	1706.99			5.7	2749.55			5.7	820.059			10.72	4
	10.74	9988.24			5.54	8208.99			5.36493	6632.16			5.36493	5090.88			5.19567	3734.67			5.41809	2496.51			5.72	1777.99			5.72	2867.55			5.72	796.059			10.74	3
	10.76	9957.24			5.56	8305.99			5.38493	6697.16			5.38493	5106.88			5.21567	3871.67			5.43809	2452.51			5.74	1747.99			5.74	2749.55			5.74	905.059			10.76	5
	10.78	9905.24			5.58	8208.99			5.40493	6616.16			5.40493	5164.88			5.23567	3835.67			5.45809	2458.51			5.76	1757.99			5.76	2856.55			5.76	856.059			10.78	0
	10.8	9905.24			5.6	8237.99			5.42493	6616.16			5.42493	5092.88			5.25567	3734.67			5.47809	2457.51			5.78	1727.99			5.78	2752.55			5.78	791.059			10.8	6
	10.82	9905.24			5.62	8227.99			5.44493	6616.16			5.44493	5122.88			5.27567	3734.67			5.49809	2505.51			5.8	1756.99			5.8	2837.55			5.8	791.059			10.82	0
	10.84	9905.24			5.64	8208.99			5.46493	6809.16			5.46493	5079.88			5.29567	3734.67			5.51809	2456.51			5.82	1733.99			5.82	2862.55			5.82	791.059			10.84	4
	10.86	10072.2			5.66	8266.99			5.48493	6683.16			5.48493	5079.88			5.31567	3734.67			5.53809	2475.51			5.84	1726.99			5.84	2753.55			5.84	833.059			10.86	1
	10.88	9975.24			5.68	8222.99			5.50493	6747.16			5.50493	5082.88			5.33567	3734.67			5.55809	2395.51			5.86	1706.99			5.86	2776.55			5.86	840.059			10.88	0
	10.9	9905.24			5.7	8247.99			5.52493	6663.16			5.52493	5131.88			5.35567	3751.67			5.57809	2517.51			5.88	1706.99			5.88	2749.55			5.88	791.059			10.9	7
	10.92	9905.24			5.72	8208.99			5.54493	6706.16			5.54493	5079.88			5.37567	3734.67			5.59809	2423.51			5.9	1788.99			5.9	2763.55			5.9	848.059			10.92	0
	10.94	10083.2			5.74	8208.99			5.56493	6715.16			5.56493	5188.88			5.39567	3734.67			5.61809	2415.51			5.92	1706.99			5.92	2870.55			5.92	812.059			10.94	8
	10.96	10154.2			5.76	8276.99			5.58493	6616.16			5.58493	5182.88			5.41567	3817.67			5.63809	2482.51			5.94	1763.99			5.94	2765.55			5.94	799.059			10.96	2
	10.98	9991.24			5.78	8268.99			5.60493	6713.16			5.60493	5079.88			5.43567	3748.67			5.65809	2395.51			5.96	1706.99			5.96	2813.55			5.96	891.059			10.98	0
	11	9905.24			5.8	8208.99			5.62493	6678.16			5.62493	5213.88			5.45567	3734.67			5.67809	2395.51			5.98	1742.99			5.98	2777.55			5.98	791.059			11	7
	11.02	9967.24			5.82	8208.99			5.64493	6745.16			5.64493	5079.88			5.47567	3754.67			5.69809	2404.51			6	1717.99			6	2750.55			6	796.059			11.02	0
	11.04	10065.2			5.84	8273.99			5.66493	6701.16			5.66493	5123.88			5.49567	3744.67			5.71809	2548.51			6.02	1706.99			6.02	2749.55			6.02	825.059			11.04	3
	11.06	10007.2			5.86	8208.99			5.68493	6803.16			5.68493	5122.88			5.51567	3756.67			5.73809	2502.51			6.04	1748.99			6.04	2757.55			6.04	857.059			11.06	2
	11.08	9998.24			5.88	8233.99			5.70493	6635.16			5.70493	5105.88			5.53567	3734.67			5.75809	2395.51			6.06	1731.99			6.06	2783.55			6.06	834.059			11.08	6
	11.1	10109.2			5.9	8306.99			5.72493	6660.16			5.72493	5181.88			5.55567	3822.67			5.77809	2482.51			6.08	1733.99			6.08	2933.55			6.08	816.059			11.1	3
	11.12	9999.24			5.92	8214.99			5.74493	6678.16			5.74493	5100.88			5.57567	3734.67			5.79809	2472.51			6.1	1741.99			6.1	2886.55			6.1	869.059			11.12	2
	11.14	9943.24			5.94	8288.99			5.76493	6754.16			5.76493	5147.88			5.59567	3734.67			5.81809	2432.51			6.12	1706.99			6.12	2801.55			6.12	800.059			11.14	6
	11.16	10050.2			5.96	8264.99			5.78493	6653.16			5.78493	5079.88			5.61567	3772.67			5.83809	2397.51			6.14	1706.99			6.14	2755.55			6.14	838.059			11.16	8
	11.18	10020.2			5.98	8218.99			5.80493	6697.16			5.80493	5086.88			5.63567	3743.67			5.85809	2566.51			6.16	1722.99			6.16	2799.55			6.16	810.059			11.18	0
	11.2	9948.24			6	8208.99			5.82493	6768.16			5.82493	5131.88			5.65567	3744.67			5.87809	2446.51			6.18	1706.99			6.18	2790.55			6.18	881.059			11.2	5
	11.22	9960.24			6.02	8267.99			5.84493	6630.16			5.84493	5169.88			5.67567	3780.67			5.89809	2467.51			6.2	1717.99			6.2	2844.55			6.2	828.059			11.22	7
	11.24	9985.24			6.04	8208.99			5.86493	6778.16			5.86493	5111.88			5.69567	3734.67			5.91809	2423.51			6.22	1755.99			6.22	2749.55			6.22	909.059			11.24	1
	11.26	9972.24			6.06	8263.99			5.88493	6704.16			5.88493	5079.88			5.71567	3734.67			5.93809	2443.51			6.24	1706.99			6.24	2778.55			6.24	821.059			11.26	3
	11.28	10045.2			6.08	8208.99			5.90493	6634.16			5.90493	5079.88			5.73567	3734.67			5.95809	2429.51			6.26	1820.99			6.26	2762.55			6.26	920.059			11.28	9
	11.3	10002.2			6.1	8208.99			5.92493	6706.16			5.92493	5125.88			5.75567	3740.67			5.97809	2487.51			6.28	1739.99			6.28	2770.55			6.28	875.059			11.3	2
	11.32	9964.24			6.12	8208.99			5.94493	6616.16			5.94493	5174.88			5.77567	3734.67			5.99809	2455.51			6.3	1706.99			6.3	2773.55			6.3	883.059			11.32	1
	11.34	9946.24			6.14	8208.99			5.96493	6749.16			5.96493	5146.88			5.79567	3782.67			6.01809	2441.51			6.32	1714.99			6.32	2902.55			6.32	791.059			11.34	12
	11.36	10218.2			6.16	8208.99			5.98493	6765.16			5.98493	5096.88			5.81567	3734.67			6.03809	2443.51			6.34	1706.99			6.34	2749.55			6.34	798.059			11.36	3
	11.38	9948.24			6.18	8208.99			6.00493	6823.16			6.00493	5102.88			5.83567	3734.67			6.05809	2413.51			6.36	1706.99			6.36	2781.55			6.36	935.059			11.38	7
	11.4	10035.2			6.2	8232.99			6.02493	6659.16			6.02493	5079.88			5.85567	3745.67			6.07809	2428.51			6.38	1796.99			6.38	2809.55			6.38	896.059			11.4	5
	11.42	10016.2			6.22	8208.99			6.04493	6695.16			6.04493	5088.88			5.87567	3744.67			6.09809	2396.51			6.4	1765.99			6.4	2760.55			6.4	803.059			11.42	2
	11.44	9984.24			6.24	8208.99			6.06493	6748.16			6.06493	5082.88			5.89567	3734.67			6.11809	2505.51			6.42	1753.99			6.42	2805.55			6.42	791.059			11.44	0
	11.46	9910.24			6.26	8389.99			6.08493	6779.16			6.08493	5165.88			5.91567	3812.67			6.13809	2403.51			6.44	1706.99			6.44	2749.55			6.44	851.059			11.46	0
	11.48	10058.2			6.28	8208.99			6.10493	6635.16			6.10493	5165.88			5.93567	3802.67			6.15809	2481.51			6.46	1724.99			6.46	2805.55			6.46	843.059			11.48	11
	11.5	10146.2			6.3	8208.99			6.12493	6830.16			6.12493	5102.88			5.95567	3755.67			6.17809	2416.51			6.48	1706.99			6.48	2752.55			6.48	796.059			11.5	8
	11.52	10089.2			6.32	8208.99			6.14493	6787.16			6.14493	5082.88			5.97567	3827.67			6.19809	2395.51			6.5	1715.99			6.5	2966.55			6.5	884.059			11.52	0
	11.54	10013.2			6.34	8279.99			6.16493	6742.16			6.16493	5092.88			5.99567	3734.67			6.21809	2520.51			6.52	1764.99			6.52	2775.55			6.52	925.059			11.54	4
	11.56	10140.2			6.36	8208.99			6.18493	6727.16			6.18493	5148.88			6.01567	3734.67			6.23809	2395.51			6.54	1718.99			6.54	2850.55			6.54	805.059			11.56	2
	11.58	9972.24			6.38	8211.99			6.20493	6697.16			6.20493	5111.88			6.03567	3734.67			6.25809	2395.51			6.56	1706.99			6.56	2836.55			6.56	848.059			11.58	8
	11.6	9905.24			6.4	8208.99			6.22493	6739.16			6.22493	5130.88			6.05567	3741.67			6.27809	2499.51			6.58	1840.99			6.58	2784.55			6.58	841.059			11.6	4
	11.62	10055.2			6.42	8208.99			6.24493	6774.16			6.24493	5098.88			6.07567	3734.67			6.29809	2446.51			6.6	1711.99			6.6	2824.55			6.6	796.059			11.62	5
	11.64	10130.2			6.44	8208.99			6.26493	6651.16			6.26493	5091.88			6.09567	3846.67			6.31809	2494.51			6.62	1706.99			6.62	2866.55			6.62	822.059			11.64	0
	11.66	10112.2			6.46	8208.99			6.28493	6872.16			6.28493	5166.88			6.11567	3734.67			6.33809	2458.51			6.64	1749.99			6.64	2858.55			6.64	850.059			11.66	6
	11.68	10019.2			6.48	8208.99			6.30493	6666.16			6.30493	5176.88			6.13567	3750.67			6.35809	2470.51			6.66	1744.99			6.66	2809.55			6.66	823.059			11.68	15
	11.7	9963.24			6.5	8217.99			6.32493	6727.16			6.32493	5105.88			6.15567	3829.67			6.37809	2472.51			6.68	1708.99			6.68	2905.55			6.68	851.059			11.7	0
	11.72	9984.24			6.52	8208.99			6.34493	6616.16			6.34493	5113.88			6.17567	3734.67			6.39809	2395.51			6.7	1706.99			6.7	2836.55			6.7	917.059			11.72	0
	11.74	10220.2			6.54	8215.99			6.36493	6831.16			6.36493	5079.88			6.19567	3734.67			6.41809	2458.51			6.72	1766.99			6.72	2861.55			6.72	860.059			11.74	5
	11.76	9971.24			6.56	8289.99			6.38493	6800.16			6.38493	5088.88			6.21567	3761.67			6.43809	2574.51			6.74	1706.99			6.74	2856.55			6.74	813.059			11.76	13
	11.78	9978.24			6.58	8208.99			6.40493	6674.16			6.40493	5079.88			6.23567	3786.67			6.45809	2509.51			6.76	1706.99			6.76	2749.55			6.76	843.059			11.78	2
	11.8	10127.2			6.6	8208.99			6.42493	6701.16			6.42493	5153.88			6.25567	3801.67			6.47809	2423.51			6.78	1721.99			6.78	2804.55			6.78	817.059			11.8	1
	11.82	9930.24			6.62	8208.99			6.44493	6816.16			6.44493	5079.88			6.27567	3812.67			6.49809	2464.51			6.8	1706.99			6.8	2780.55			6.8	959.059			11.82	2
	11.84	10102.2			6.64	8208.99			6.46493	6616.16			6.46493	5143.88			6.29567	3753.67			6.51809	2560.51			6.82	1712.99			6.82	2789.55			6.82	808.059			11.84	0
	11.86	10097.2			6.66	8208.99			6.48493	6805.16			6.48493	5194.88			6.31567	3772.67			6.53809	2395.51			6.84	1761.99			6.84	2781.55			6.84	862.059			11.86	0
	11.88	9941.24			6.68	8208.99			6.50493	6784.16			6.50493	5112.88			6.33567	3795.67			6.55809	2414.51			6.86	1727.99			6.86	2915.55			6.86	910.059			11.88	2
	11.9	9974.24			6.7	8258.99			6.52493	6710.16			6.52493	5079.88			6.35567	3734.67			6.57809	2495.51			6.88	1706.99			6.88	2802.55			6.88	826.059			11.9	3
	11.92	10045.2			6.72	8208.99			6.54493	6846.16			6.54493	5099.88			6.37567	3828.67			6.59809	2487.51			6.9	1706.99			6.9	2828.55			6.9	791.059			11.92	4
	11.94	10020.2			6.74	8212.99			6.56493	6639.16			6.56493	5245.88			6.39567	3734.67			6.61809	2395.51			6.92	1706.99			6.92	2762.55			6.92	883.059			11.94	0
	11.96	10060.2			6.76	8252.99			6.58493	6761.16			6.58493	5151.88			6.41567	3734.67			6.63809	2450.51			6.94	1722.99			6.94	2776.55			6.94	815.059			11.96	0
	11.98	9989.24			6.78	8208.99			6.60493	6705.16			6.60493	5081.88			6.43567	3734.67			6.65809	2470.51			6.96	1706.99			6.96	2861.55			6.96	862.059			11.98	0
	12	9985.24			6.8	8208.99			6.62493	6767.16			6.62493	5150.88			6.45567	3816.67			6.67809	2438.51			6.98	1706.99			6.98	2783.55			6.98	931.059			12	5
	12.02	10172.2			6.82	8208.99			6.64493	6728.16			6.64493	5097.88			6.47567	3734.67			6.69809	2436.51			7	1718.99			7	2825.55			7	836.059			12.02	10
	12.04	9992.24			6.84	8208.99			6.66493	6737.16			6.66493	5083.88			6.49567	3774.67			6.71809	2395.51			7.02	1710.99			7.02	2749.55			7.02	859.059			12.04	2
	12.06	10137.2			6.86	8208.99			6.68493	6735.16			6.68493	5101.88			6.51567	3734.67			6.73809	2395.51			7.04	1737.99			7.04	2919.55			7.04	813.059			12.06	0
	12.08	10073.2			6.88	8208.99			6.70493	6719.16			6.70493	5079.88			6.53567	3734.67			6.75809	2455.51			7.06	1706.99			7.06	2897.55			7.06	791.059			12.08	13
	12.1	10086.2			6.9	8243.99			6.72493	6777.16			6.72493	5079.88			6.55567	3736.67			6.77809	2524.51			7.08	1728.99			7.08	2805.55			7.08	888.059			12.1	3
	12.12	9965.24			6.92	8208.99			6.74493	6725.16			6.74493	5079.88			6.57567	3751.67			6.79809	2516.51			7.1	1731.99			7.1	2886.55			7.1	901.059			12.12	1
	12.14	9939.24			6.94	8208.99			6.76493	6748.16			6.76493	5079.88			6.59567	3734.67			6.81809	2421.51			7.12	1731.99			7.12	2824.55			7.12	842.059			12.14	11
	12.16	10152.2			6.96	8209.99			6.78493	6721.16			6.78493	5079.88			6.61567	3734.67			6.83809	2395.51			7.14	1706.99			7.14	2754.55			7.14	824.059			12.16	7
	12.18	9909.24			6.98	8208.99			6.80493	6777.16			6.80493	5191.88			6.63567	3789.67			6.85809	2430.51			7.16	1741.99			7.16	2853.55			7.16	911.059			12.18	1
	12.2	10082.2			7	8208.99			6.82493	6777.16			6.82493	5079.88			6.65567	3734.67			6.87809	2395.51			7.18	1706.99			7.18	2877.55			7.18	796.059			12.2	0
	12.22	10077.2			7.02	8208.99			6.84493	6726.16			6.84493	5098.88			6.67567	3790.67			6.89809	2451.51			7.2	1717.99			7.2	2860.55			7.2	855.059			12.22	6
	12.24	10077.2			7.04	8228.99			6.86493	6735.16			6.86493	5079.88			6.69567	3825.67			6.91809	2395.51			7.22	1706.99			7.22	2794.55			7.22	828.059			12.24	1
	12.26	9978.24			7.06	8208.99			6.88493	6675.16			6.88493	5137.88			6.71567	3766.67			6.93809	2503.51			7.24	1747.99			7.24	2799.55			7.24	817.059			12.26	0
	12.28	10092.2			7.08	8208.99			6.90493	6805.16			6.90493	5179.88			6.73567	3734.67			6.95809	2455.51			7.26	1707.99			7.26	2833.55			7.26	801.059			12.28	6
	12.3	9927.24			7.1	8257.99			6.92493	6828.16			6.92493	5127.88			6.75567	3758.67			6.97809	2395.51			7.28	1706.99			7.28	2830.55			7.28	816.059			12.3	8
	12.32	9905.24			7.12	8208.99			6.94493	6779.16			6.94493	5079.88			6.77567	3734.67			6.99809	2469.51			7.3	1706.99			7.3	2761.55			7.3	912.059			12.32	1
	12.34	10187.2			7.14	8208.99			6.96493	6759.16			6.96493	5116.88			6.79567	3786.67			7.01809	2467.51			7.32	1706.99			7.32	2793.55			7.32	865.059			12.34	1
	12.36	10133.2			7.16	8208.99			6.98493	6767.16			6.98493	5079.88			6.81567	3794.67			7.03809	2398.51			7.34	1724.99			7.34	2841.55			7.34	902.059			12.36	2
	12.38	10091.2			7.18	8223.99			7.00493	6703.16			7.00493	5079.88			6.83567	3782.67			7.05809	2395.51			7.36	1706.99			7.36	2835.55			7.36	905.059			12.38	1
	12.4	10044.2			7.2	8208.99			7.02493	6632.16			7.02493	5079.88			6.85567	3734.67			7.07809	2395.51			7.38	1706.99			7.38	2764.55			7.38	803.059			12.4	5
	12.42	10079.2			7.22	8208.99			7.04493	6854.16			7.04493	5079.88			6.87567	3734.67			7.09809	2446.51			7.4	1706.99			7.4	2850.55			7.4	874.059			12.42	0
	12.44	10005.2			7.24	8208.99			7.06493	6699.16			7.06493	5079.88			6.89567	3734.67			7.11809	2450.51			7.42	1767.99			7.42	2843.55			7.42	941.059			12.44	1
	12.46	10048.2			7.26	8208.99			7.08493	6696.16			7.08493	5079.88			6.91567	3870.67			7.13809	2395.51			7.44	1732.99			7.44	2817.55			7.44	821.059			12.46	1
	12.48	9985.24			7.28	8208.99			7.10493	6787.16			7.10493	5079.88			6.93567	3866.67			7.15809	2395.51			7.46	1740.99			7.46	2767.55			7.46	818.059			12.48	10
	12.5	10079.2			7.3	8208.99			7.12493	6734.16			7.12493	5079.88			6.95567	3848.67			7.17809	2444.51			7.48	1706.99			7.48	2830.55			7.48	904.059			12.5	0
	12.52	10118.2			7.32	8208.99			7.14493	6709.16			7.14493	5121.88			6.97567	3817.67			7.19809	2429.51			7.5	1706.99			7.5	2784.55			7.5	844.059			12.52	3
	12.54	9966.24			7.34	8208.99			7.16493	6866.16			7.16493	5080.88			6.99567	3781.67			7.21809	2395.51			7.52	1706.99			7.52	2749.55			7.52	914.059			12.54	4
	12.56	10075.2			7.36	8208.99			7.18493	6616.16			7.18493	5149.88			7.01567	3734.67			7.23809	2402.51			7.54	1706.99			7.54	2809.55			7.54	850.059			12.56	3
	12.58	10156.2			7.38	8208.99			7.20493	6769.16			7.20493	5079.88			7.03567	3734.67			7.25809	2395.51			7.56	1716.99			7.56	2874.55			7.56	806.059			12.58	4
	12.6	9932.24			7.4	8208.99			7.22493	6799.16			7.22493	5079.88			7.05567	3800.67			7.27809	2395.51			7.58	1774.99			7.58	2753.55			7.58	931.059			12.6	3
	12.62	10089.2			7.42	8208.99			7.24493	6878.16			7.24493	5289.88			7.07567	3806.67			7.29809	2395.51			7.6	1724.99			7.6	2749.55			7.6	883.059			12.62	3
	12.64	10109.2			7.44	8208.99			7.26493	6674.16			7.26493	5224.88			7.09567	3734.67			7.31809	2497.51			7.62	1706.99			7.62	2834.55			7.62	803.059			12.64	0
	12.66	9953.24			7.46	8208.99			7.28493	6856.16			7.28493	5079.88			7.11567	3734.67			7.33809	2395.51			7.64	1706.99			7.64	2776.55			7.64	862.059			12.66	5
	12.68	10119.2			7.48	8208.99			7.30493	6636.16			7.30493	5156.88			7.13567	3816.67			7.35809	2491.51			7.66	1706.99			7.66	2749.55			7.66	939.059			12.68	2
	12.7	10012.2			7.5	8231.99			7.32493	6738.16			7.32493	5079.88			7.15567	3738.67			7.37809	2395.51			7.68	1710.99			7.68	2755.55			7.68	806.059			12.7	5
	12.72	10118.2			7.52	8208.99			7.34493	6789.16			7.34493	5142.88			7.17567	3756.67			7.39809	2395.51			7.7	1706.99			7.7	2776.55			7.7	919.059			12.72	1
	12.74	10187.2			7.54	8208.99			7.36493	6694.16			7.36493	5079.88			7.19567	3769.67			7.41809	2395.51			7.72	1731.99			7.72	2749.55			7.72	927.059			12.74	2
	12.76	9915.24			7.56	8208.99			7.38493	6852.16			7.38493	5079.88			7.21567	3798.67			7.43809	2395.51			7.74	1711.99			7.74	2793.55			7.74	859.059			12.76	3
	12.78	10150.2			7.58	8208.99			7.40493	6647.16			7.40493	5088.88			7.23567	3756.67			7.45809	2438.51			7.76	1706.99			7.76	2914.55			7.76	858.059			12.78	0
	12.8	9990.24			7.6	8208.99			7.42493	6699.16			7.42493	5079.88			7.25567	3734.67			7.47809	2405.51			7.78	1758.99			7.78	2795.55			7.78	950.059			12.8	12
	12.82	9997.24			7.62	8208.99			7.44493	6690.16			7.44493	5131.88			7.27567	3734.67			7.49809	2395.51			7.8	1706.99			7.8	2856.55			7.8	847.059			12.82	12
	12.84	10079.2			7.64	8255.99			7.46493	6676.16			7.46493	5087.88			7.29567	3734.67			7.51809	2395.51			7.82	1706.99			7.82	2749.55			7.82	924.059			12.84	0
	12.86	9940.24			7.66	8220.99			7.48493	6906.16			7.48493	5089.88			7.31567	3734.67			7.53809	2395.51			7.84	1752.99			7.84	2843.55			7.84	877.059			12.86	2
	12.88	10123.2			7.68	8208.99			7.50493	6653.16			7.50493	5204.88			7.33567	3734.67			7.55809	2395.51			7.86	1706.99			7.86	2749.55			7.86	890.059			12.88	3
	12.9	10001.2			7.7	8208.99			7.52493	6699.16			7.52493	5101.88			7.35567	3747.67			7.57809	2395.51			7.88	1765.99			7.88	2846.55			7.88	951.059			12.9	0
	12.92	9985.24			7.72	8208.99			7.54493	6733.16			7.54493	5090.88			7.37567	3809.67			7.59809	2395.51			7.9	1706.99			7.9	2788.55			7.9	872.059			12.92	15
	12.94	10129.2			7.74	8208.99			7.56493	6682.16			7.56493	5079.88			7.39567	3744.67			7.61809	2429.51			7.92	1706.99			7.92	2830.55			7.92	848.059			12.94	2
	12.96	9905.24			7.76	8208.99			7.58493	6707.16			7.58493	5150.88			7.41567	3735.67			7.63809	2412.51			7.94	1769.99			7.94	2757.55			7.94	890.059			12.96	2
	12.98	10114.2			7.78	8208.99			7.60493	6785.16			7.60493	5079.88			7.43567	3735.67			7.65809	2395.51			7.96	1733.99			7.96	2749.55			7.96	885.059			12.98	0
	13	10136.2			7.8	8208.99			7.62493	6672.16			7.62493	5172.88			7.45567	3734.67			7.67809	2395.51			7.98	1752.99			7.98	2749.55			7.98	798.059			13	0
	13.02	10080.2			7.82	8208.99			7.64493	6698.16			7.64493	5113.88			7.47567	3734.67			7.69809	2421.51			8	1742.99			8	2749.55			8	919.059			13.02	6
	13.04	9996.24			7.84	8208.99			7.66493	6807.16			7.66493	5079.88			7.49567	3762.67			7.71809	2469.51			8.02	1722.99			8.02	2782.55			8.02	816.059			13.04	5
	13.06	10115.2			7.86	8208.99			7.68493	6870.16			7.68493	5079.88			7.51567	3783.67			7.73809	2456.51			8.04	1706.99			8.04	2749.55			8.04	830.059			13.06	7
	13.08	10162.2			7.88	8208.99			7.70493	6691.16			7.70493	5079.88			7.53567	3734.67			7.75809	2406.51			8.06	1740.99			8.06	2865.55			8.06	880.059			13.08	4
	13.1	9971.24			7.9	8208.99			7.72493	6726.16			7.72493	5082.88			7.55567	3863.67			7.77809	2395.51			8.08	1706.99			8.08	2847.55			8.08	830.059			13.1	0
	13.12	9983.24			7.92	8208.99			7.74493	6631.16			7.74493	5079.88			7.57567	3734.67			7.79809	2395.51			8.1	1742.99			8.1	2860.55			8.1	881.059			13.12	3
	13.14	10181.2			7.94	8208.99			7.76493	6817.16			7.76493	5079.88			7.59567	3771.67			7.81809	2403.51			8.12	1824.99			8.12	2749.55			8.12	792.059			13.14	1
	13.16	10112.2			7.96	8208.99			7.78493	6769.16			7.78493	5114.88			7.61567	3742.67			7.83809	2395.51			8.14	1706.99			8.14	2841.55			8.14	915.059			13.16	2
	13.18	9993.24			7.98	8208.99			7.80493	6694.16			7.80493	5183.88			7.63567	3859.67			7.85809	2395.51			8.16	1722.99			8.16	2749.55			8.16	848.059			13.18	12
	13.2	10040.2			8	8208.99			7.82493	6887.16			7.82493	5116.88			7.65567	3734.67			7.87809	2395.51			8.18	1729.99			8.18	2766.55			8.18	904.059			13.2	2
	13.22	10083.2			8.02	8208.99			7.84493	6693.16			7.84493	5083.88			7.67567	3797.67			7.89809	2462.51			8.2	1828.99			8.2	2749.55			8.2	908.059			13.22	9
	13.24	10137.2			8.04	8208.99			7.86493	6714.16			7.86493	5141.88			7.69567	3847.67			7.91809	2395.51			8.22	1734.99			8.22	2767.55			8.22	819.059			13.24	2
	13.26	9906.24			8.06	8208.99			7.88493	6694.16			7.88493	5112.88			7.71567	3837.67			7.93809	2396.51			8.24	1706.99			8.24	2749.55			8.24	929.059			13.26	4
	13.28	9937.24			8.08	8226.99			7.90493	6770.16			7.90493	5144.88			7.73567	3784.67			7.95809	2412.51			8.26	1762.99			8.26	2767.55			8.26	832.059			13.28	0
	13.3	10105.2			8.1	8208.99			7.92493	6660.16			7.92493	5192.88			7.75567	3905.67			7.97809	2441.51			8.28	1706.99			8.28	2787.55			8.28	804.059			13.3	9
	13.32	10119.2			8.12	8208.99			7.94493	6815.16			7.94493	5079.88			7.77567	3734.67			7.99809	2395.51			8.3	1780.99			8.3	2831.55			8.3	963.059			13.32	0
	13.34	9937.24			8.14	8208.99			7.96493	6757.16			7.96493	5128.88			7.79567	3738.67			8.01809	2411.51			8.32	1706.99			8.32	2778.55			8.32	892.059			13.34	0
	13.36	10007.2			8.16	8208.99			7.98493	6666.16			7.98493	5145.88			7.81567	3756.67			8.03809	2395.51			8.34	1706.99			8.34	2749.55			8.34	873.059			13.36	2
	13.38	10015.2			8.18	8212.99			8.00493	6857.16			8.00493	5149.88			7.83567	3878.67			8.05809	2395.51			8.36	1720.99			8.36	2853.55			8.36	884.059			13.38	0
	13.4	10046.2			8.2	8208.99			8.02493	6733.16			8.02493	5101.88			7.85567	3814.67			8.07809	2395.51			8.38	1706.99			8.38	2749.55			8.38	842.059			13.4	2
	13.42	9984.24			8.22	8208.99			8.04493	6806.16			8.04493	5120.88			7.87567	3759.67			8.09809	2431.51			8.4	1784.99			8.4	2749.55			8.4	842.059			13.42	3
	13.44	10058.2			8.24	8208.99			8.06493	6770.16			8.06493	5087.88			7.89567	3793.67			8.11809	2395.51			8.42	1709.99			8.42	2875.55			8.42	889.059			13.44	3
	13.46	10116.2			8.26	8208.99			8.08493	6730.16			8.08493	5079.88			7.91567	3735.67			8.13809	2395.51			8.44	1789.99			8.44	2834.55			8.44	880.059			13.46	10
	13.48	10018.2			8.28	8208.99			8.10493	6796.16			8.10493	5139.88			7.93567	3734.67			8.15809	2395.51			8.46	1706.99			8.46	2749.55			8.46	863.059			13.48	4
	13.5	9940.24			8.3	8208.99			8.12493	6667.16			8.12493	5079.88			7.95567	3846.67			8.17809	2395.51			8.48	1706.99			8.48	2891.55			8.48	852.059			13.5	2
	13.52	10010.2			8.32	8208.99			8.14493	6712.16			8.14493	5137.88			7.97567	3794.67			8.19809	2458.51			8.5	1706.99			8.5	2762.55			8.5	861.059			13.52	0
	13.54	10080.2			8.34	8208.99			8.16493	6829.16			8.16493	5185.88			7.99567	3878.67			8.21809	2395.51			8.52	1711.99			8.52	2749.55			8.52	809.059			13.54	0
	13.56	10052.2			8.36	8208.99			8.18493	6666.16			8.18493	5141.88			8.01567	3750.67			8.23809	2395.51			8.54	1844.99			8.54	2749.55			8.54	948.059			13.56	0
	13.58	10024.2			8.38	8208.99			8.20493	6671.16			8.20493	5119.88			8.03567	3774.67			8.25809	2395.51			8.56	1773.99			8.56	2749.55			8.56	826.059			13.58	4
	13.6	10148.2			8.4	8208.99			8.22493	6707.16			8.22493	5193.88			8.05567	3782.67			8.27809	2395.51			8.58	1706.99			8.58	2749.55			8.58	884.059			13.6	3
	13.62	10100.2			8.42	8208.99			8.24493	6676.16			8.24493	5131.88			8.07567	3734.67			8.29809	2395.51			8.6	1759.99			8.6	2749.55			8.6	898.059			13.62	0
	13.64	10121.2			8.44	8208.99			8.26493	6679.16			8.26493	5153.88			8.09567	3843.67			8.31809	2419.51			8.62	1717.99			8.62	2823.55			8.62	916.059			13.64	0
	13.66	10169.2			8.46	8208.99			8.28493	6709.16			8.28493	5121.88			8.11567	3739.67			8.33809	2395.51			8.64	1758.99			8.64	2749.55			8.64	926.059			13.66	0
	13.68	9999.24			8.48	8208.99			8.30493	6673.16			8.30493	5170.88			8.13567	3734.67			8.35809	2408.51			8.66	1720.99			8.66	2830.55			8.66	867.059			13.68	1
	13.7	10024.2			8.5	8208.99			8.32493	6738.16			8.32493	5095.88			8.15567	3761.67			8.37809	2395.51			8.68	1849.99			8.68	2749.55			8.68	853.059			13.7	4
	13.72	10051.2			8.52	8224.99			8.34493	6639.16			8.34493	5265.88			8.17567	3748.67			8.39809	2426.51			8.7	1781.99			8.7	2878.55			8.7	894.059			13.72	1
	13.74	9937.24			8.54	8208.99			8.36493	6708.16			8.36493	5260.88			8.19567	3793.67			8.41809	2395.51			8.72	1719.99			8.72	2807.55			8.72	945.059			13.74	0
	13.76	10061.2			8.56	8208.99			8.38493	6868.16			8.38493	5098.88			8.21567	3862.67			8.43809	2395.51			8.74	1706.99			8.74	2749.55			8.74	830.059			13.76	0
	13.78	9964.24			8.58	8208.99			8.40493	6665.16			8.40493	5112.88			8.23567	3752.67			8.45809	2395.51			8.76	1732.99			8.76	2776.55			8.76	946.059			13.78	4
	13.8	9905.24			8.6	8222.99			8.42493	6699.16			8.42493	5127.88			8.25567	3806.67			8.47809	2395.51			8.78	1802.99			8.78	2786.55			8.78	832.059			13.8	6
	13.82	9912.24			8.62	8208.99			8.44493	6762.16			8.44493	5128.88			8.27567	3734.67			8.49809	2395.51			8.8	1733.99			8.8	2754.55			8.8	947.059			13.82	3
	13.84	10142.2			8.64	8226.99			8.46493	6696.16			8.46493	5177.88			8.29567	3734.67			8.51809	2395.51			8.82	1799.99			8.82	2783.55			8.82	817.059			13.84	11
	13.86	9905.24			8.66	8208.99			8.48493	6616.16			8.48493	5228.88			8.31567	3743.67			8.53809	2395.51			8.84	1757.99			8.84	2801.55			8.84	915.059			13.86	0
	13.88	10097.2			8.68	8208.99			8.50493	6701.16			8.50493	5100.88			8.33567	3949.67			8.55809	2552.51			8.86	1706.99			8.86	2768.55			8.86	829.059			13.88	0
	13.9	10049.2			8.7	8221.99			8.52493	6659.16			8.52493	5147.88			8.35567	3800.67			8.57809	2518.51			8.88	1735.99			8.88	2749.55			8.88	891.059			13.9	0
	13.92	10192.2			8.72	8208.99			8.54493	6780.16			8.54493	5197.88			8.37567	3734.67			8.59809	2395.51			8.9	1721.99			8.9	2749.55			8.9	791.059			13.92	7
	13.94	10166.2			8.74	8208.99			8.56493	6681.16			8.56493	5079.88			8.39567	3745.67			8.61809	2395.51			8.92	1722.99			8.92	2841.55			8.92	946.059			13.94	8
	13.96	10012.2			8.76	8208.99			8.58493	6732.16			8.58493	5227.88			8.41567	3739.67			8.63809	2395.51			8.94	1710.99			8.94	2786.55			8.94	830.059			13.96	0
	13.98	10000.2			8.78	8208.99			8.60493	6616.16			8.60493	5079.88			8.43567	3734.67			8.65809	2395.51			8.96	1751.99			8.96	2754.55			8.96	971.059			13.98	0
	14	9920.24			8.8	8208.99			8.62493	6616.16			8.62493	5208.88			8.45567	3804.67			8.67809	2395.51			8.98	1796.99			8.98	2749.55			8.98	886.059			14	0
	14.02	9945.24			8.82	8226.99			8.64493	6624.16			8.64493	5146.88			8.47567	3824.67			8.69809	2395.51			9	1725.99			9	2749.55			9	867.059			14.02	5
	14.04	9966.24			8.84	8221.99			8.66493	6734.16			8.66493	5165.88			8.49567	3777.67			8.71809	2400.51			9.02	1714.99			9.02	2749.55			9.02	793.059			14.04	1
	14.06	9999.24			8.86	8250.99			8.68493	6623.16			8.68493	5165.88			8.51567	3734.67			8.73809	2407.51			9.04	1706.99			9.04	2753.55			9.04	850.059			14.06	2
	14.08	9959.24			8.88	8208.99			8.70493	6713.16			8.70493	5126.88			8.53567	3760.67			8.75809	2395.51			9.06	1758.99			9.06	2749.55			9.06	831.059			14.08	5
	14.1	9927.24			8.9	8269.99			8.72493	6771.16			8.72493	5198.88			8.55567	3767.67			8.77809	2410.51			9.08	1706.99			9.08	2863.55			9.08	926.059			14.1	8
	14.12	9917.24			8.92	8236.99			8.74493	6635.16			8.74493	5084.88			8.57567	3767.67			8.79809	2403.51			9.1	1806.99			9.1	2749.55			9.1	884.059			14.12	0
	14.14	10088.2			8.94	8208.99			8.76493	6672.16			8.76493	5140.88			8.59567	3824.67			8.81809	2453.51			9.12	1738.99			9.12	2749.55			9.12	905.059			14.14	1
	14.16	10046.2			8.96	8222.99			8.78493	6867.16			8.78493	5090.88			8.61567	3744.67			8.83809	2425.51			9.14	1730.99			9.14	2749.55			9.14	841.059			14.16	0
	14.18	10137.2			8.98	8208.99			8.80493	6651.16			8.80493	5108.88			8.63567	3804.67			8.85809	2395.51			9.16	1784.99			9.16	2749.55			9.16	917.059			14.18	1
	14.2	10043.2			9	8208.99			8.82493	6699.16			8.82493	5092.88			8.65567	3734.67			8.87809	2395.51			9.18	1769.99			9.18	2749.55			9.18	791.059			14.2	0
	14.22	10001.2			9.02	8208.99			8.84493	6616.16			8.84493	5150.88			8.67567	3782.67			8.89809	2395.51			9.2	1740.99			9.2	2749.55			9.2	888.059			14.22	7
	14.24	9937.24			9.04	8383.99			8.86493	6774.16			8.86493	5141.88			8.69567	3734.67			8.91809	2395.51			9.22	1860.99			9.22	2749.55			9.22	802.059			14.24	8
	14.26	10167.2			9.06	8208.99			8.88493	6744.16			8.88493	5079.88			8.71567	3783.67			8.93809	2395.51			9.24	1791.99			9.24	2771.55			9.24	1017.06			14.26	1
	14.28	10077.2			9.08	8208.99			8.90493	6616.16			8.90493	5177.88			8.73567	3788.67			8.95809	2395.51			9.26	1758.99			9.26	2781.55			9.26	886.059			14.28	0
	14.3	9960.24			9.1	8308.99			8.92493	6642.16			8.92493	5088.88			8.75567	3828.67			8.97809	2457.51			9.28	1867.99			9.28	2919.55			9.28	847.059			14.3	7
	14.32	9920.24			9.12	8211.99			8.94493	6761.16			8.94493	5079.88			8.77567	3798.67			8.99809	2395.51			9.3	1806.99			9.3	2749.55			9.3	924.059			14.32	5
	14.34	9915.24			9.14	8210.99			8.96493	6636.16			8.96493	5108.88			8.79567	3826.67			9.01809	2395.51			9.32	1706.99			9.32	2749.55			9.32	953.059			14.34	0
	14.36	10161.2			9.16	8208.99			8.98493	6705.16			8.98493	5203.88			8.81567	3734.67			9.03809	2449.51			9.34	1812.99			9.34	2844.55			9.34	835.059			14.36	0
	14.38	9950.24			9.18	8208.99			9.00493	6689.16			9.00493	5197.88			8.83567	3874.67			9.05809	2395.51			9.36	1706.99			9.36	2749.55			9.36	947.059			14.38	7
	14.4	9923.24			9.2	8208.99			9.02493	6616.16			9.02493	5142.88			8.85567	3795.67			9.07809	2395.51			9.38	1852.99			9.38	2749.55			9.38	830.059			14.4	2
	14.42	10023.2			9.22	8208.99			9.04493	6616.16			9.04493	5079.88			8.87567	3734.67			9.09809	2397.51			9.4	1753.99			9.4	2749.55			9.4	864.059			14.42	0
	14.44	9957.24			9.24	8374.99			9.06493	6765.16			9.06493	5229.88			8.89567	3947.67			9.11809	2453.51			9.42	1706.99			9.42	2840.55			9.42	845.059			14.44	2
	14.46	9951.24			9.26	8208.99			9.08493	6616.16			9.08493	5165.88			8.91567	3734.67			9.13809	2395.51			9.44	1745.99			9.44	2749.55			9.44	885.059			14.46	0
	14.48	9905.24			9.28	8208.99			9.10493	6623.16			9.10493	5079.88			8.93567	3765.67			9.15809	2395.51			9.46	1863.99			9.46	2766.55			9.46	824.059			14.48	0
	14.5	9967.24			9.3	8208.99			9.12493	6616.16			9.12493	5126.88			8.95567	3834.67			9.17809	2395.51			9.48	1767.99			9.48	2786.55			9.48	853.059			14.5	5
	14.52	9999.24			9.32	8257.99			9.14493	6616.16			9.14493	5180.88			8.97567	3821.67			9.19809	2395.51			9.5	1735.99			9.5	2809.55			9.5	965.059			14.52	0
	14.54	9942.24			9.34	8229.99			9.16493	6719.16			9.16493	5089.88			8.99567	3742.67			9.21809	2395.51			9.52	1807.99			9.52	2781.55			9.52	868.059			14.54	5
	14.56	9979.24			9.36	8216.99			9.18493	6678.16			9.18493	5087.88			9.01567	3765.67			9.23809	2395.51			9.54	1706.99			9.54	2800.55			9.54	943.059			14.56	0
	14.58	9944.24			9.38	8237.99			9.20493	6671.16			9.20493	5126.88			9.03567	3734.67			9.25809	2395.51			9.56	1866.99			9.56	2749.55			9.56	822.059			14.58	0
	14.6	9918.24			9.4	8208.99			9.22493	6756.16			9.22493	5124.88			9.05567	3869.67			9.27809	2395.51			9.58	1741.99			9.58	2765.55			9.58	800.059			14.6	2
	14.62	9943.24			9.42	8208.99			9.24493	6730.16			9.24493	5079.88			9.07567	3798.67			9.29809	2395.51			9.6	1724.99			9.6	2749.55			9.6	813.059			14.62	5
	14.64	9905.24			9.44	8208.99			9.26493	6616.16			9.26493	5101.88			9.09567	3734.67			9.31809	2395.51			9.62	1754.99			9.62	2749.55			9.62	820.059			14.64	4
	14.66	9905.24			9.46	8233.99			9.28493	6616.16			9.28493	5151.88			9.11567	3828.67			9.33809	2395.51			9.64	1758.99			9.64	2749.55			9.64	820.059			14.66	2
	14.68	10004.2			9.48	8208.99			9.30493	6798.16			9.30493	5084.88			9.13567	3734.67			9.35809	2395.51			9.66	1780.99			9.66	2749.55			9.66	806.059			14.68	0
	14.7	9998.24			9.5	8208.99			9.32493	6650.16			9.32493	5136.88			9.15567	3734.67			9.37809	2395.51			9.68	1836.99			9.68	2749.55			9.68	827.059			14.7	4
	14.72	10200.2			9.52	8208.99			9.34493	6616.16			9.34493	5104.88			9.17567	3817.67			9.39809	2395.51			9.7	1764.99			9.7	2761.55			9.7	939.059			14.72	10
	14.74	9947.24			9.54	8208.99			9.36493	6629.16			9.36493	5095.88			9.19567	3734.67			9.41809	2395.51			9.72	1802.99			9.72	2749.55			9.72	807.059			14.74	3
	14.76	10051.2			9.56	8208.99			9.38493	6616.16			9.38493	5135.88			9.21567	3741.67			9.43809	2395.51			9.74	1761.99			9.74	2749.55			9.74	912.059			14.76	0
	14.78	9905.24			9.58	8208.99			9.40493	6616.16			9.40493	5175.88			9.23567	3828.67			9.45809	2395.51			9.76	1823.99			9.76	2749.55			9.76	911.059			14.78	0
	14.8	9951.24			9.6	8208.99			9.42493	6666.16			9.42493	5101.88			9.25567	3823.67			9.47809	2395.51			9.78	1727.99			9.78	2749.55			9.78	830.059			14.8	4
	14.82	9978.24			9.62	8208.99			9.44493	6620.16			9.44493	5083.88			9.27567	3738.67			9.49809	2395.51			9.8	1706.99			9.8	2749.55			9.8	835.059			14.82	0
	14.84	10063.2			9.64	8208.99			9.46493	6656.16			9.46493	5114.88			9.29567	3734.67			9.51809	2395.51			9.82	1782.99			9.82	2749.55			9.82	898.059			14.84	3
	14.86	9984.24			9.66	8208.99			9.48493	6616.16			9.48493	5094.88			9.31567	3734.67			9.53809	2395.51			9.84	1875.99			9.84	2884.55			9.84	897.059			14.86	0
	14.88	9963.24			9.68	8208.99			9.50493	6616.16			9.50493	5200.88			9.33567	3734.67			9.55809	2432.51			9.86	1720.99			9.86	2816.55			9.86	791.059			14.88	9
	14.9	9910.24			9.7	8244.99			9.52493	6729.16			9.52493	5079.88			9.35567	3734.67			9.57809	2397.51			9.88	1819.99			9.88	2749.55			9.88	832.059			14.9	1
	14.92	9989.24			9.72	8286.99			9.54493	6616.16			9.54493	5129.88			9.37567	3806.67			9.59809	2395.51			9.9	1779.99			9.9	2749.55			9.9	842.059			14.92	0
	14.94	9968.24			9.74	8276.99			9.56493	6616.16			9.56493	5112.88			9.39567	3734.67			9.61809	2395.51			9.92	1803.99			9.92	2782.55			9.92	826.059			14.94	3
	14.96	9968.24			9.76	8280.99			9.58493	6665.16			9.58493	5154.88			9.41567	3794.67			9.63809	2425.51			9.94	1706.99			9.94	2749.55			9.94	857.059			14.96	10
	14.98	9920.24			9.78	8208.99			9.60493	6663.16			9.60493	5079.88			9.43567	3758.67			9.65809	2395.51			9.96	1717.99			9.96	2817.55			9.96	910.059			14.98	0
	15	10028.2			9.8	8264.99			9.62493	6704.16			9.62493	5079.88			9.45567	3810.67			9.67809	2395.51			9.98	1743.99			9.98	2749.55			9.98	792.059			15	1
	15.02	9905.24			9.82	8208.99			9.64493	6625.16			9.64493	5194.88			9.47567	3734.67			9.69809	2395.51			10	1794.99			10	2881.55			10	791.059			15.02	4
	15.04	9928.24			9.84	8208.99			9.66493	6618.16			9.66493	5170.88			9.49567	3734.67			9.71809	2414.51			10.02	1767.99			10.02	2799.55			10.02	797.059			15.04	2
	15.06	9905.24			9.86	8208.99			9.68493	6616.16			9.68493	5119.88			9.51567	3763.67			9.73809	2395.51			10.04	1810.99			10.04	2749.55			10.04	840.059			15.06	4
	15.08	9944.24			9.88	8248.99			9.70493	6616.16			9.70493	5079.88			9.53567	3879.67			9.75809	2422.51			10.06	1823.99			10.06	2877.55			10.06	920.059			15.08	1
	15.1	9992.24			9.9	8208.99			9.72493	6694.16			9.72493	5143.88			9.55567	3734.67			9.77809	2395.51			10.08	1706.99			10.08	2755.55			10.08	829.059			15.1	2
	15.12	9926.24			9.92	8208.99			9.74493	6629.16			9.74493	5114.88			9.57567	3872.67			9.79809	2442.51			10.1	1792.99			10.1	2759.55			10.1	810.059			15.12	5
	15.14	9986.24			9.94	8241.99			9.76493	6618.16			9.76493	5204.88			9.59567	3869.67			9.81809	2395.51			10.12	1828.99			10.12	2867.55			10.12	859.059			15.14	2
	15.16	9956.24			9.96	8277.99			9.78493	6679.16			9.78493	5079.88			9.61567	3758.67			9.83809	2395.51			10.14	1740.99			10.14	2749.55			10.14	820.059			15.16	1
	15.18	9944.24			9.98	8225.99			9.80493	6616.16			9.80493	5110.88			9.63567	3755.67			9.85809	2430.51			10.16	1921.99			10.16	2792.55			10.16	842.059			15.18	1
	15.2	9939.24			10	8272.99			9.82493	6616.16			9.82493	5079.88			9.65567	3734.67			9.87809	2395.51			10.18	1767.99			10.18	2765.55			10.18	844.059			15.2	5
	15.22	9910.24			10.02	8208.99			9.84493	6684.16			9.84493	5079.88			9.67567	3734.67			9.89809	2399.51			10.2	1762.99			10.2	2762.55			10.2	792.059			15.22	0
	15.24	9983.24			10.04	8306.99			9.86493	6616.16			9.86493	5168.88			9.69567	3830.67			9.91809	2395.51			10.22	1815.99			10.22	2749.55			10.22	917.059			15.24	0
	15.26	9936.24			10.06	8298.99			9.88493	6616.16			9.88493	5079.88			9.71567	3830.67			9.93809	2395.51			10.24	1727.99			10.24	2789.55			10.24	815.059			15.26	8
	15.28	9905.24			10.08	8334.99			9.90493	6616.16			9.90493	5079.88			9.73567	3795.67			9.95809	2395.51			10.26	1706.99			10.26	2749.55			10.26	882.059			15.28	1
	15.3	10095.2			10.1	8371.99			9.92493	6616.16			9.92493	5125.88			9.75567	3734.67			9.97809	2395.51			10.28	1801.99			10.28	2749.55			10.28	817.059			15.3	0
	15.32	10068.2			10.12	8267.99			9.94493	6616.16			9.94493	5189.88			9.77567	3734.67			9.99809	2395.51			10.3	1765.99			10.3	2749.55			10.3	851.059			15.32	6
	15.34	9963.24			10.14	8208.99			9.96493	6649.16			9.96493	5079.88			9.79567	3734.67			10.0181	2436.51			10.32	1750.99			10.32	2753.55			10.32	893.059			15.34	1
	15.36	9932.24			10.16	8291.99			9.98493	6616.16			9.98493	5079.88			9.81567	3819.67			10.0381	2395.51			10.34	1838.99			10.34	2752.55			10.34	875.059			15.36	2
	15.38	9905.24			10.18	8313.99			10.0049	6631.16			10.0049	5135.88			9.83567	3749.67			10.0581	2414.51			10.36	1800.99			10.36	2923.55			10.36	840.059			15.38	0
	15.4	9941.24			10.2	8208.99			10.0249	6616.16			10.0249	5079.88			9.85567	3734.67			10.0781	2395.51			10.38	1793.99			10.38	2749.55			10.38	901.059			15.4	1
	15.42	10040.2			10.22	8274.99			10.0449	6673.16			10.0449	5079.88			9.87567	3775.67			10.0981	2395.51			10.4	1706.99			10.4	2784.55			10.4	791.059			15.42	0
	15.44	9905.24			10.24	8240.99			10.0649	6616.16			10.0649	5113.88			9.89567	3747.67			10.1181	2395.51			10.42	1730.99			10.42	2847.55			10.42	940.059			15.44	7
	15.46	9905.24			10.26	8213.99			10.0849	6616.16			10.0849	5079.88			9.91567	3734.67			10.1381	2395.51			10.44	1706.99			10.44	2749.55			10.44	847.059			15.46	6
	15.48	9905.24			10.28	8208.99			10.1049	6616.16			10.1049	5184.88			9.93567	3761.67			10.1581	2395.51			10.46	1815.99			10.46	2749.55			10.46	792.059			15.48	0
	15.5	9905.24			10.3	8208.99			10.1249	6616.16			10.1249	5149.88			9.95567	3750.67			10.1781	2409.51			10.48	1706.99			10.48	2801.55			10.48	838.059			15.5	0
	15.52	9914.24			10.32	8278.99			10.1449	6649.16			10.1449	5079.88			9.97567	3734.67			10.1981	2395.51			10.5	1706.99			10.5	2820.55			10.5	916.059			15.52	5
	15.54	10092.2			10.34	8230.99			10.1649	6629.16			10.1649	5079.88			9.99567	3795.67			10.2181	2395.51			10.52	1721.99			10.52	2749.55			10.52	843.059			15.54	0
	15.56	9905.24			10.36	8208.99			10.1849	6616.16			10.1849	5107.88			10.0157	3825.67			10.2381	2395.51			10.54	1729.99			10.54	2778.55			10.54	796.059			15.56	5
	15.58	9905.24			10.38	8208.99			10.2049	6616.16			10.2049	5079.88			10.0357	3761.67			10.2581	2444.51			10.56	1799.99			10.56	2749.55			10.56	891.059			15.58	6
	15.6	9905.24			10.4	8277.99			10.2249	6616.16			10.2249	5120.88			10.0557	3757.67			10.2781	2395.51			10.58	1720.99			10.58	2759.55			10.58	863.059			15.6	1
	15.62	10014.2			10.42	8208.99			10.2449	6616.16			10.2449	5079.88			10.0757	3803.67			10.2981	2395.51			10.6	1710.99			10.6	2849.55			10.6	801.059			15.62	0
	15.64	9905.24			10.44	8239.99			10.2649	6616.16			10.2649	5079.88			10.0957	3757.67			10.3181	2421.51			10.62	1757.99			10.62	2754.55			10.62	829.059			15.64	3
	15.66	9927.24			10.46	8276.99			10.2849	6616.16			10.2849	5212.88			10.1157	3763.67			10.3381	2416.51			10.64	1751.99			10.64	2749.55			10.64	876.059			15.66	2
	15.68	9905.24			10.48	8213.99			10.3049	6663.16			10.3049	5079.88			10.1357	3734.67			10.3581	2395.51			10.66	1740.99			10.66	2749.55			10.66	845.059			15.68	0
	15.7	9989.24			10.5	8208.99			10.3249	6616.16			10.3249	5079.88			10.1557	3734.67			10.3781	2395.51			10.68	1865.99			10.68	2776.55			10.68	855.059			15.7	11
	15.72	9912.24			10.52	8216.99			10.3449	6616.16			10.3449	5122.88			10.1757	3734.67			10.3981	2483.51			10.7	1797.99			10.7	2778.55			10.7	878.059			15.72	6
	15.74	9905.24			10.54	8275.99			10.3649	6616.16			10.3649	5079.88			10.1957	3832.67			10.4181	2395.51			10.72	1783.99			10.72	2774.55			10.72	808.059			15.74	0
	15.76	9905.24			10.56	8208.99			10.3849	6616.16			10.3849	5079.88			10.2157	3784.67			10.4381	2395.51			10.74	1773.99			10.74	2860.55			10.74	917.059			15.76	0
	15.78	9905.24			10.58	8210.99			10.4049	6616.16			10.4049	5079.88			10.2357	3734.67			10.4581	2409.51			10.76	1760.99			10.76	2798.55			10.76	957.059			15.78	2
	15.8	9998.24			10.6	8263.99			10.4249	6666.16			10.4249	5079.88			10.2557	3794.67			10.4781	2395.51			10.78	1784.99			10.78	2849.55			10.78	863.059			15.8	0
	15.82	9905.24			10.62	8241.99			10.4449	6666.16			10.4449	5079.88			10.2757	3734.67			10.4981	2395.51			10.8	1794.99			10.8	2749.55			10.8	930.059			15.82	0
	15.84	9940.24			10.64	8257.99			10.4649	6616.16			10.4649	5121.88			10.2957	3762.67			10.5181	2395.51			10.82	1739.99			10.82	2821.55			10.82	833.059			15.84	10
	15.86	9928.24			10.66	8246.99			10.4849	6616.16			10.4849	5079.88			10.3157	3823.67			10.5381	2395.51			10.84	1842.99			10.84	2954.55			10.84	827.059			15.86	0
	15.88	9916.24			10.68	8208.99			10.5049	6616.16			10.5049	5109.88			10.3357	3734.67			10.5581	2455.51			10.86	1727.99			10.86	2917.55			10.86	791.059			15.88	0
	15.9	9985.24			10.7	8293.99			10.5249	6634.16			10.5249	5079.88			10.3557	3734.67			10.5781	2418.51			10.88	1762.99			10.88	2749.55			10.88	791.059			15.9	10
	15.92	9905.24			10.72	8208.99			10.5449	6616.16			10.5449	5177.88			10.3757	3734.67			10.5981	2399.51			10.9	1726.99			10.9	2749.55			10.9	907.059			15.92	1
	15.94	9905.24			10.74	8294.99			10.5649	6616.16			10.5649	5079.88			10.3957	3792.67			10.6181	2440.51			10.92	1706.99			10.92	2749.55			10.92	911.059			15.94	0
	15.96	9905.24			10.76	8320.99			10.5849	6616.16			10.5849	5079.88			10.4157	3734.67			10.6381	2395.51			10.94	1759.99			10.94	2749.55			10.94	906.059			15.96	3
	15.98	9905.24			10.78	8208.99			10.6049	6616.16			10.6049	5147.88			10.4357	3734.67			10.6581	2395.51			10.96	1706.99			10.96	2980.55			10.96	897.059			15.98	0
	16	9979.24			10.8	8221.99			10.6249	6616.16			10.6249	5108.88			10.4557	3734.67			10.6781	2450.51			10.98	1749.99			10.98	2792.55			10.98	807.059			16	1
	16.02	9924.24			10.82	8311.99			10.6449	6616.16			10.6449	5179.88			10.4757	3854.67			10.6981	2399.51			11	1744.99			11	2749.55			11	821.059			16.02	7
	16.04	9905.24			10.84	8254.99			10.6649	6651.16			10.6649	5115.88			10.4957	3749.67			10.7181	2431.51			11.02	1709.99			11.02	2785.55			11.02	817.059			16.04	10
	16.06	9986.24			10.86	8259.99			10.6849	6616.16			10.6849	5079.88			10.5157	3740.67			10.7381	2524.51			11.04	1769.99			11.04	2749.55			11.04	842.059			16.06	2
	16.08	10013.2			10.88	8208.99			10.7049	6616.16			10.7049	5079.88			10.5357	3833.67			10.7581	2412.51			11.06	1740.99			11.06	2806.55			11.06	809.059			16.08	3
	16.1	9957.24			10.9	8330.99			10.7249	6672.16			10.7249	5079.88			10.5557	3829.67			10.7781	2406.51			11.08	1764.99			11.08	2784.55			11.08	839.059			16.1	0
	16.12	9905.24			10.92	8296.99			10.7449	6616.16			10.7449	5127.88			10.5757	3734.67			10.7981	2395.51			11.1	1753.99			11.1	2804.55			11.1	806.059			16.12	0
	16.14	9905.24			10.94	8221.99			10.7649	6616.16			10.7649	5079.88			10.5957	3882.67			10.8181	2537.51			11.12	1855.99			11.12	2856.55			11.12	800.059			16.14	0
	16.16	9915.24			10.96	8295.99			10.7849	6616.16			10.7849	5152.88			10.6157	3734.67			10.8381	2559.51			11.14	1717.99			11.14	2775.55			11.14	819.059			16.16	2
	16.18	10087.2			10.98	8313.99			10.8049	6683.16			10.8049	5134.88			10.6357	3779.67			10.8581	2395.51			11.16	1718.99			11.16	2824.55			11.16	809.059			16.18	9
	16.2	9905.24			11	8229.99			10.8249	6616.16			10.8249	5125.88			10.6557	3734.67			10.8781	2395.51			11.18	1887.99			11.18	2790.55			11.18	840.059			16.2	3
	16.22	9905.24			11.02	8284.99			10.8449	6616.16			10.8449	5182.88			10.6757	3734.67			10.8981	2395.51			11.2	1706.99			11.2	2856.55			11.2	805.059			16.22	2
	16.24	9937.24			11.04	8419.99			10.8649	6616.16			10.8649	5116.88			10.6957	3742.67			10.9181	2395.51			11.22	1706.99			11.22	2758.55			11.22	893.059			16.24	3
	16.26	9905.24			11.06	8234.99			10.8849	6741.16			10.8849	5079.88			10.7157	3803.67			10.9381	2395.51			11.24	1884.99			11.24	2803.55			11.24	794.059			16.26	2
	16.28	9905.24			11.08	8294.99			10.9049	6648.16			10.9049	5131.88			10.7357	3790.67			10.9581	2404.51			11.26	1756.99			11.26	2914.55			11.26	834.059			16.28	4
	16.3	9905.24			11.1	8211.99			10.9249	6616.16			10.9249	5079.88			10.7557	3829.67			10.9781	2462.51			11.28	1777.99			11.28	2844.55			11.28	814.059			16.3	6
	16.32	9949.24			11.12	8252.99			10.9449	6691.16			10.9449	5131.88			10.7757	3752.67			10.9981	2417.51			11.3	1732.99			11.3	2753.55			11.3	936.059			16.32	0
	16.34	9905.24			11.14	8234.99			10.9649	6616.16			10.9649	5128.88			10.7957	3807.67			11.0181	2395.51			11.32	1752.99			11.32	2828.55			11.32	791.059			16.34	0
	16.36	9905.24			11.16	8352.99			10.9849	6616.16			10.9849	5204.88			10.8157	3734.67			11.0381	2432.51			11.34	1770.99			11.34	2749.55			11.34	802.059			16.36	8
	16.38	9928.24			11.18	8394.99			11.0049	6616.16			11.0049	5089.88			10.8357	3790.67			11.0581	2401.51			11.36	1706.99			11.36	2897.55			11.36	872.059			16.38	6
	16.4	10020.2			11.2	8263.99			11.0249	6703.16			11.0249	5079.88			10.8557	3845.67			11.0781	2436.51			11.38	1755.99			11.38	2829.55			11.38	846.059			16.4	0
	16.42	9905.24			11.22	8344.99			11.0449	6616.16			11.0449	5079.88			10.8757	3816.67			11.0981	2395.51			11.4	1861.99			11.4	2749.55			11.4	791.059			16.42	1
	16.44	9905.24			11.24	8322.99			11.0649	6641.16			11.0649	5079.88			10.8957	3792.67			11.1181	2395.51			11.42	1715.99			11.42	2767.55			11.42	866.059			16.44	2
	16.46	9905.24			11.26	8294.99			11.0849	6641.16			11.0849	5079.88			10.9157	3763.67			11.1381	2427.51			11.44	1709.99			11.44	2749.55			11.44	841.059			16.46	0
	16.48	9905.24			11.28	8291.99			11.1049	6645.16			11.1049	5081.88			10.9357	3747.67			11.1581	2473.51			11.46	1706.99			11.46	2901.55			11.46	890.059			16.48	1
	16.5	9977.24			11.3	8208.99			11.1249	6721.16			11.1249	5079.88			10.9557	3734.67			11.1781	2431.51			11.48	1766.99			11.48	2751.55			11.48	928.059			16.5	2
	16.52	9905.24			11.32	8214.99			11.1449	6659.16			11.1449	5079.88			10.9757	3734.67			11.1981	2480.51			11.5	1740.99			11.5	2844.55			11.5	791.059			16.52	3
	16.54	9918.24			11.34	8406.99			11.1649	6623.16			11.1649	5172.88			10.9957	3776.67			11.2181	2395.51			11.52	1732.99			11.52	2785.55			11.52	791.059			16.54	0
	16.56	10001.2			11.36	8384.99			11.1849	6620.16			11.1849	5142.88			11.0157	3734.67			11.2381	2412.51			11.54	1826.99			11.54	2802.55			11.54	906.059			16.56	1
	16.58	9905.24			11.38	8208.99			11.2049	6616.16			11.2049	5079.88			11.0357	3893.67			11.2581	2433.51			11.56	1728.99			11.56	2875.55			11.56	811.059			16.58	2
	16.6	9938.24			11.4	8253.99			11.2249	6616.16			11.2249	5176.88			11.0557	3776.67			11.2781	2443.51			11.58	1744.99			11.58	2975.55			11.58	794.059			16.6	3
	16.62	9907.24			11.42	8239.99			11.2449	6759.16			11.2449	5079.88			11.0757	3754.67			11.2981	2496.51			11.6	1861.99			11.6	2771.55			11.6	791.059			16.62	5
	16.64	9913.24			11.44	8403.99			11.2649	6698.16			11.2649	5079.88			11.0957	3735.67			11.3181	2459.51			11.62	1738.99			11.62	2773.55			11.62	952.059			16.64	1
	16.66	9905.24			11.46	8369.99			11.2849	6616.16			11.2849	5176.88			11.1157	3784.67			11.3381	2441.51			11.64	1773.99			11.64	2874.55			11.64	795.059			16.66	3
	16.68	10212.2			11.48	8249.99			11.3049	6632.16			11.3049	5079.88			11.1357	3755.67			11.3581	2397.51			11.66	1750.99			11.66	2785.55			11.66	840.059			16.68	0
	16.7	10065.2			11.5	8386.99			11.3249	6616.16			11.3249	5079.88			11.1557	3745.67			11.3781	2518.51			11.68	1783.99			11.68	2834.55			11.68	856.059			16.7	6
	16.72	10017.2			11.52	8221.99			11.3449	6620.16			11.3449	5226.88			11.1757	3734.67			11.3981	2444.51			11.7	1869.99			11.7	2749.55			11.7	817.059			16.72	3
	16.74	9921.24			11.54	8208.99			11.3649	6672.16			11.3649	5079.88			11.1957	3761.67			11.4181	2395.51			11.72	1783.99			11.72	2749.55			11.72	796.059			16.74	3
	16.76	9971.24			11.56	8360.99			11.3849	6748.16			11.3849	5079.88			11.2157	3770.67			11.4381	2395.51			11.74	1769.99			11.74	2870.55			11.74	936.059			16.76	6
	16.78	9983.24			11.58	8376.99			11.4049	6618.16			11.4049	5079.88			11.2357	3770.67			11.4581	2458.51			11.76	1716.99			11.76	2766.55			11.76	867.059			16.78	3
	16.8	9984.24			11.6	8248.99			11.4249	6765.16			11.4249	5079.88			11.2557	3850.67			11.4781	2472.51			11.78	1723.99			11.78	2836.55			11.78	791.059			16.8	0
	16.82	9905.24			11.62	8277.99			11.4449	6699.16			11.4449	5180.88			11.2757	3753.67			11.4981	2395.51			11.8	1706.99			11.8	2787.55			11.8	791.059			16.82	3
	16.84	9962.24			11.64	8267.99			11.4649	6659.16			11.4649	5079.88			11.2957	3806.67			11.5181	2404.51			11.82	1865.99			11.82	2826.55			11.82	829.059			16.84	4
	16.86	9905.24			11.66	8352.99			11.4849	6616.16			11.4849	5079.88			11.3157	3765.67			11.5381	2395.51			11.84	1737.99			11.84	2910.55			11.84	791.059			16.86	0
	16.88	9905.24			11.68	8346.99			11.5049	6616.16			11.5049	5095.88			11.3357	3919.67			11.5581	2395.51			11.86	1754.99			11.86	2813.55			11.86	838.059			16.88	4
	16.9	9942.24			11.7	8260.99			11.5249	6616.16			11.5249	5079.88			11.3557	3789.67			11.5781	2430.51			11.88	1743.99			11.88	2798.55			11.88	801.059			16.9	3
	16.92	9905.24			11.72	8298.99			11.5449	6673.16			11.5449	5166.88			11.3757	3737.67			11.5981	2469.51			11.9	1764.99			11.9	2791.55			11.9	826.059			16.92	5
	16.94	9980.24			11.74	8257.99			11.5649	6616.16			11.5649	5088.88			11.3957	3832.67			11.6181	2410.51			11.92	1716.99			11.92	2787.55			11.92	871.059			16.94	4
	16.96	10075.2			11.76	8265.99			11.5849	6670.16			11.5849	5079.88			11.4157	3734.67			11.6381	2408.51			11.94	1740.99			11.94	2808.55			11.94	825.059			16.96	1
	16.98	9905.24			11.78	8208.99			11.6049	6616.16			11.6049	5079.88			11.4357	3734.67			11.6581	2516.51			11.96	1770.99			11.96	2751.55			11.96	800.059			16.98	3
	17	9905.24			11.8	8222.99			11.6249	6616.16			11.6249	5089.88			11.4557	3792.67			11.6781	2430.51			11.98	1741.99			11.98	2864.55			11.98	796.059			17	2
	17.02	9905.24			11.82	8300.99			11.6449	6616.16			11.6449	5092.88			11.4757	3892.67			11.6981	2481.51			12	1747.99			12	2929.55			12	791.059			17.02	8
	17.04	9920.24			11.84	8317.99			11.6649	6642.16			11.6649	5141.88			11.4957	3851.67			11.7181	2461.51			12.02	1709.99			12.02	2892.55			12.02	829.059			17.04	0
	17.06	10076.2			11.86	8208.99			11.6849	6664.16			11.6849	5079.88			11.5157	3734.67			11.7381	2395.51			12.04	1706.99			12.04	2879.55			12.04	818.059			17.06	1
	17.08	9905.24			11.88	8208.99			11.7049	6708.16			11.7049	5079.88			11.5357	3734.67			11.7581	2521.51			12.06	1706.99			12.06	2784.55			12.06	814.059			17.08	16
	17.1	9905.24			11.9	8268.99			11.7249	6616.16			11.7249	5082.88			11.5557	3892.67			11.7781	2422.51			12.08	1847.99			12.08	2771.55			12.08	841.059			17.1	8
	17.12	9956.24			11.92	8236.99			11.7449	6616.16			11.7449	5129.88			11.5757	3924.67			11.7981	2491.51			12.1	1706.99			12.1	2963.55			12.1	841.059			17.12	7
	17.14	9905.24			11.94	8330.99			11.7649	6635.16			11.7649	5157.88			11.5957	3740.67			11.8181	2449.51			12.12	1706.99			12.12	2769.55			12.12	823.059			17.14	4
	17.16	9905.24			11.96	8292.99			11.7849	6802.16			11.7849	5079.88			11.6157	3734.67			11.8381	2441.51			12.14	1706.99			12.14	2764.55			12.14	836.059			17.16	1
	17.18	10014.2			11.98	8208.99			11.8049	6637.16			11.8049	5083.88			11.6357	3922.67			11.8581	2516.51			12.16	1708.99			12.16	2903.55			12.16	831.059			17.18	0
	17.2	9981.24			12	8208.99			11.8249	6618.16			11.8249	5079.88			11.6557	3872.67			11.8781	2413.51			12.18	1809.99			12.18	2957.55			12.18	912.059			17.2	6
	17.22	9955.24			12.02	8234.99			11.8449	6647.16			11.8449	5079.88			11.6757	3734.67			11.8981	2467.51			12.2	1807.99			12.2	2875.55			12.2	795.059			17.22	1
	17.24	9905.24			12.04	8225.99			11.8649	6652.16			11.8649	5154.88			11.6957	3792.67			11.9181	2451.51			12.22	1763.99			12.22	2770.55			12.22	877.059			17.24	1
	17.26	9919.24			12.06	8284.99			11.8849	6616.16			11.8849	5079.88			11.7157	3809.67			11.9381	2395.51			12.24	1713.99			12.24	2838.55			12.24	841.059			17.26	1
	17.28	9905.24			12.08	8258.99			11.9049	6616.16			11.9049	5113.88			11.7357	3823.67			11.9581	2399.51			12.26	1721.99			12.26	2975.55			12.26	948.059			17.28	3
	17.3	9905.24			12.1	8208.99			11.9249	6646.16			11.9249	5120.88			11.7557	3734.67			11.9781	2533.51			12.28	1787.99			12.28	2902.55			12.28	821.059			17.3	0
	17.32	9905.24			12.12	8208.99			11.9449	6616.16			11.9449	5118.88			11.7757	3765.67			11.9981	2414.51			12.3	1813.99			12.3	2773.55			12.3	811.059			17.32	1
	17.34	9905.24			12.14	8208.99			11.9649	6732.16			11.9649	5079.88			11.7957	3803.67			12.0181	2396.51			12.32	1718.99			12.32	2765.55			12.32	791.059			17.34	4
	17.36	9975.24			12.16	8384.99			11.9849	6720.16			11.9849	5143.88			11.8157	3868.67			12.0381	2395.51			12.34	1749.99			12.34	2883.55			12.34	815.059			17.36	2
	17.38	9905.24			12.18	8322.99			12.0049	6616.16			12.0049	5079.88			11.8357	3802.67			12.0581	2490.51			12.36	1768.99			12.36	2786.55			12.36	896.059			17.38	0
	17.4	9977.24			12.2	8299.99			12.0249	6616.16			12.0249	5116.88			11.8557	3784.67			12.0781	2395.51			12.38	1712.99			12.38	2758.55			12.38	811.059			17.4	1
	17.42	9907.24			12.22	8241.99			12.0449	6627.16			12.0449	5191.88			11.8757	3735.67			12.0981	2495.51			12.4	1837.99			12.4	2959.55			12.4	796.059			17.42	2
	17.44	9909.24			12.24	8329.99			12.0649	6616.16			12.0649	5079.88			11.8957	3843.67			12.1181	2606.51			12.42	1829.99			12.42	2850.55			12.42	791.059			17.44	4
	17.46	9905.24			12.26	8272.99			12.0849	6727.16			12.0849	5079.88			11.9157	3807.67			12.1381	2395.51			12.44	1716.99			12.44	2781.55			12.44	803.059			17.46	3
	17.48	10015.2			12.28	8249.99			12.1049	6616.16			12.1049	5081.88			11.9357	3741.67			12.1581	2395.51			12.46	1713.99			12.46	2831.55			12.46	803.059			17.48	5
	17.5	9905.24			12.3	8333.99			12.1249	6616.16			12.1249	5079.88			11.9557	3923.67			12.1781	2395.51			12.48	1725.99			12.48	2804.55			12.48	828.059			17.5	1
	17.52	9905.24			12.32	8269.99			12.1449	6616.16			12.1449	5129.88			11.9757	3795.67			12.1981	2455.51			12.5	1763.99			12.5	2776.55			12.5	794.059			17.52	0
	17.54	9905.24			12.34	8255.99			12.1649	6700.16			12.1649	5079.88			11.9957	3840.67			12.2181	2522.51			12.52	1853.99			12.52	2864.55			12.52	799.059			17.54	1
	17.56	9905.24			12.36	8248.99			12.1849	6681.16			12.1849	5193.88			12.0157	3870.67			12.2381	2606.51			12.54	1856.99			12.54	2841.55			12.54	905.059			17.56	5
	17.58	9905.24			12.38	8282.99			12.2049	6616.16			12.2049	5079.88			12.0357	3738.67			12.2581	2456.51			12.56	1706.99			12.56	2803.55			12.56	893.059			17.58	13
	17.6	10060.2			12.4	8308.99			12.2249	6646.16			12.2249	5223.88			12.0557	3798.67			12.2781	2447.51			12.58	1706.99			12.58	2889.55			12.58	808.059			17.6	3
	17.62	9905.24			12.42	8259.99			12.2449	6619.16			12.2449	5114.88			12.0757	3910.67			12.2981	2509.51			12.6	1742.99			12.6	2799.55			12.6	923.059			17.62	1
	17.64	9905.24			12.44	8241.99			12.2649	6703.16			12.2649	5079.88			12.0957	3852.67			12.3181	2410.51			12.62	1789.99			12.62	2864.55			12.62	791.059			17.64	3
	17.66	10045.2			12.46	8274.99			12.2849	6696.16			12.2849	5088.88			12.1157	3805.67			12.3381	2415.51			12.64	1791.99			12.64	2825.55			12.64	818.059			17.66	1
	17.68	9989.24			12.48	8264.99			12.3049	6616.16			12.3049	5086.88			12.1357	3781.67			12.3581	2443.51			12.66	1746.99			12.66	2836.55			12.66	812.059			17.68	2
	17.7	9905.24			12.5	8357.99			12.3249	6616.16			12.3249	5094.88			12.1557	3745.67			12.3781	2489.51			12.68	1706.99			12.68	2873.55			12.68	856.059			17.7	3
	17.72	9905.24			12.52	8282.99			12.3449	6668.16			12.3449	5093.88			12.1757	3815.67			12.3981	2499.51			12.7	1748.99			12.7	2784.55			12.7	791.059			17.72	9
	17.74	9959.24			12.54	8208.99			12.3649	6623.16			12.3649	5079.88			12.1957	3734.67			12.4181	2406.51			12.72	1774.99			12.72	2795.55			12.72	791.059			17.74	0
	17.76	9905.24			12.56	8348.99			12.3849	6616.16			12.3849	5079.88			12.2157	3796.67			12.4381	2587.51			12.74	1767.99			12.74	2811.55			12.74	862.059			17.76	0
	17.78	10066.2			12.58	8353.99			12.4049	6616.16			12.4049	5079.88			12.2357	3924.67			12.4581	2405.51			12.76	1748.99			12.76	2803.55			12.76	876.059			17.78	5
	17.8	9905.24			12.6	8259.99			12.4249	6649.16			12.4249	5092.88			12.2557	3802.67			12.4781	2398.51			12.78	1745.99			12.78	2760.55			12.78	812.059			17.8	0
	17.82	9954.24			12.62	8252.99			12.4449	6700.16			12.4449	5079.88			12.2757	3849.67			12.4981	2500.51			12.8	1745.99			12.8	2892.55			12.8	853.059			17.82	10
	17.84	9905.24			12.64	8434.99			12.4649	6652.16			12.4649	5109.88			12.2957	3780.67			12.5181	2395.51			12.82	1742.99			12.82	2837.55			12.82	828.059			17.84	4
	17.86	9905.24			12.66	8301.99			12.4849	6616.16			12.4849	5232.88			12.3157	3860.67			12.5381	2510.51			12.84	1772.99			12.84	2787.55			12.84	802.059			17.86	0
	17.88	9905.24			12.68	8248.99			12.5049	6616.16			12.5049	5168.88			12.3357	3829.67			12.5581	2441.51			12.86	1807.99			12.86	2824.55			12.86	799.059			17.88	0
	17.9	10008.2			12.7	8222.99			12.5249	6616.16			12.5249	5079.88			12.3557	3908.67			12.5781	2473.51			12.88	1730.99			12.88	2872.55			12.88	813.059			17.9	5
	17.92	9905.24			12.72	8307.99			12.5449	6616.16			12.5449	5121.88			12.3757	3873.67			12.5981	2481.51			12.9	1706.99			12.9	2874.55			12.9	810.059			17.92	6
	17.94	10160.2			12.74	8388.99			12.5649	6616.16			12.5649	5143.88			12.3957	3883.67			12.6181	2451.51			12.92	1835.99			12.92	2846.55			12.92	855.059			17.94	6
	17.96	9965.24			12.76	8275.99			12.5849	6686.16			12.5849	5083.88			12.4157	3757.67			12.6381	2412.51			12.94	1716.99			12.94	2991.55			12.94	867.059			17.96	2
	17.98	9928.24			12.78	8307.99			12.6049	6616.16			12.6049	5079.88			12.4357	3790.67			12.6581	2513.51			12.96	1706.99			12.96	2751.55			12.96	840.059			17.98	8
	18	9905.24			12.8	8237.99			12.6249	6736.16			12.6249	5079.88			12.4557	3774.67			12.6781	2403.51			12.98	1732.99			12.98	2789.55			12.98	866.059			18	10
	18.02	9905.24			12.82	8208.99			12.6449	6616.16			12.6449	5135.88			12.4757	3890.67			12.6981	2483.51			13	1710.99			13	2907.55			13	913.059			18.02	5
	18.04	9970.24			12.84	8223.99			12.6649	6751.16			12.6649	5197.88			12.4957	3910.67			12.7181	2531.51			13.02	1762.99			13.02	2859.55			13.02	821.059			18.04	0
	18.06	9905.24			12.86	8346.99			12.6849	6719.16			12.6849	5125.88			12.5157	3826.67			12.7381	2473.51			13.04	1744.99			13.04	2766.55			13.04	794.059			18.06	0
	18.08	9905.24			12.88	8229.99			12.7049	6714.16			12.7049	5128.88			12.5357	3734.67			12.7581	2420.51			13.06	1719.99			13.06	2873.55			13.06	829.059			18.08	6
	18.1	9952.24			12.9	8208.99			12.7249	6616.16			12.7249	5211.88			12.5557	3817.67			12.7781	2514.51			13.08	1806.99			13.08	2852.55			13.08	899.059			18.1	1
	18.12	9959.24			12.92	8209.99			12.7449	6734.16			12.7449	5079.88			12.5757	3808.67			12.7981	2463.51			13.1	1709.99			13.1	2761.55			13.1	791.059			18.12	0
	18.14	9993.24			12.94	8325.99			12.7649	6681.16			12.7649	5085.88			12.5957	3792.67			12.8181	2545.51			13.12	1706.99			13.12	2873.55			13.12	791.059			18.14	12
	18.16	9911.24			12.96	8315.99			12.7849	6660.16			12.7849	5125.88			12.6157	3836.67			12.8381	2442.51			13.14	1706.99			13.14	2862.55			13.14	848.059			18.16	7
	18.18	9905.24			12.98	8217.99			12.8049	6640.16			12.8049	5079.88			12.6357	3797.67			12.8581	2419.51			13.16	1706.99			13.16	2752.55			13.16	838.059			18.18	3
	18.2	10007.2			13	8215.99			12.8249	6616.16			12.8249	5093.88			12.6557	3804.67			12.8781	2530.51			13.18	1706.99			13.18	2957.55			13.18	830.059			18.2	5
	18.22	9944.24			13.02	8235.99			12.8449	6616.16			12.8449	5147.88			12.6757	3816.67			12.8981	2396.51			13.2	1744.99			13.2	2849.55			13.2	791.059			18.22	3
	18.24	9905.24			13.04	8340.99			12.8649	6695.16			12.8649	5079.88			12.6957	3760.67			12.9181	2432.51			13.22	1706.99			13.22	2814.55			13.22	844.059			18.24	2
	18.26	9905.24			13.06	8304.99			12.8849	6706.16			12.8849	5079.88			12.7157	3883.67			12.9381	2479.51			13.24	1706.99			13.24	2777.55			13.24	949.059			18.26	4
	18.28	9937.24			13.08	8257.99			12.9049	6616.16			12.9049	5118.88			12.7357	3879.67			12.9581	2435.51			13.26	1720.99			13.26	2996.55			13.26	895.059			18.28	3
	18.3	9927.24			13.1	8208.99			12.9249	6616.16			12.9249	5080.88			12.7557	3786.67			12.9781	2464.51			13.28	1706.99			13.28	2798.55			13.28	791.059			18.3	6
	18.32	9905.24			13.12	8208.99			12.9449	6712.16			12.9449	5079.88			12.7757	3881.67			12.9981	2465.51			13.3	1766.99			13.3	2899.55			13.3	800.059			18.32	0
	18.34	9973.24			13.14	8405.99			12.9649	6659.16			12.9649	5079.88			12.7957	3773.67			13.0181	2447.51			13.32	1738.99			13.32	2825.55			13.32	811.059			18.34	0
	18.36	10028.2			13.16	8248.99			12.9849	6676.16			12.9849	5225.88			12.8157	3742.67			13.0381	2395.51			13.34	1706.99			13.34	2804.55			13.34	797.059			18.36	4
	18.38	9953.24			13.18	8247.99			13.0049	6775.16			13.0049	5079.88			12.8357	3864.67			13.0581	2524.51			13.36	1706.99			13.36	2930.55			13.36	848.059			18.38	7
	18.4	9905.24			13.2	8229.99			13.0249	6692.16			13.0249	5097.88			12.8557	3925.67			13.0781	2540.51			13.38	1706.99			13.38	2815.55			13.38	918.059			18.4	5
	18.42	9905.24			13.22	8313.99			13.0449	6616.16			13.0449	5081.88			12.8757	3879.67			13.0981	2445.51			13.4	1755.99			13.4	2835.55			13.4	863.059			18.42	0
	18.44	10100.2			13.24	8208.99			13.0649	6616.16			13.0649	5212.88			12.8957	3795.67			13.1181	2432.51			13.42	1766.99			13.42	2814.55			13.42	815.059			18.44	0
	18.46	9951.24			13.26	8208.99			13.0849	6707.16			13.0849	5079.88			12.9157	3772.67			13.1381	2395.51			13.44	1765.99			13.44	2856.55			13.44	872.059			18.46	2
	18.48	10065.2			13.28	8270.99			13.1049	6703.16			13.1049	5113.88			12.9357	3734.67			13.1581	2454.51			13.46	1755.99			13.46	2895.55			13.46	791.059			18.48	0
	18.5	9905.24			13.3	8241.99			13.1249	6723.16			13.1249	5079.88			12.9557	3772.67			13.1781	2493.51			13.48	1706.99			13.48	2815.55			13.48	886.059			18.5	1
	18.52	9991.24			13.32	8402.99			13.1449	6641.16			13.1449	5144.88			12.9757	3870.67			13.1981	2451.51			13.5	1706.99			13.5	2783.55			13.5	872.059			18.52	1
	18.54	10119.2			13.34	8273.99			13.1649	6622.16			13.1649	5144.88			12.9957	3781.67			13.2181	2522.51			13.52	1740.99			13.52	2840.55			13.52	793.059			18.54	0
	18.56	10123.2			13.36	8261.99			13.1849	6828.16			13.1849	5079.88			13.0157	3898.67			13.2381	2395.51			13.54	1706.99			13.54	2849.55			13.54	808.059			18.56	5
	18.58	9996.24			13.38	8339.99			13.2049	6627.16			13.2049	5079.88			13.0357	3891.67			13.2581	2395.51			13.56	1706.99			13.56	2773.55			13.56	879.059			18.58	1
	18.6	9925.24			13.4	8246.99			13.2249	6616.16			13.2249	5079.88			13.0557	3800.67			13.2781	2511.51			13.58	1706.99			13.58	2840.55			13.58	835.059			18.6	3
	18.62	10088.2			13.42	8208.99			13.2449	6662.16			13.2449	5144.88			13.0757	3734.67			13.2981	2503.51			13.6	1706.99			13.6	2776.55			13.6	809.059			18.62	7
	18.64	10081.2			13.44	8208.99			13.2649	6717.16			13.2649	5273.88			13.0957	3761.67			13.3181	2407.51			13.62	1706.99			13.62	2898.55			13.62	791.059			18.64	0
	18.66	10098.2			13.46	8208.99			13.2849	6769.16			13.2849	5152.88			13.1157	3847.67			13.3381	2471.51			13.64	1749.99			13.64	2858.55			13.64	791.059			18.66	3
	18.68	10066.2			13.48	8208.99			13.3049	6674.16			13.3049	5079.88			13.1357	3840.67			13.3581	2510.51			13.66	1828.99			13.66	2803.55			13.66	838.059			18.68	0
	18.7	10085.2			13.5	8208.99			13.3249	6653.16			13.3249	5167.88			13.1557	3906.67			13.3781	2397.51			13.68	1756.99			13.68	2749.55			13.68	949.059			18.7	3
	18.72	10205.2			13.52	8208.99			13.3449	6762.16			13.3449	5104.88			13.1757	3911.67			13.3981	2578.51			13.7	1748.99			13.7	2760.55			13.7	830.059			18.72	4
	18.74	10047.2			13.54	8307.99			13.3649	6727.16			13.3649	5079.88			13.1957	3842.67			13.4181	2498.51			13.72	1720.99			13.72	2877.55			13.72	792.059			18.74	3
	18.76	9963.24			13.56	8415.99			13.3849	6625.16			13.3849	5079.88			13.2157	3891.67			13.4381	2513.51			13.74	1706.99			13.74	2769.55			13.74	818.059			18.76	0
	18.78	10093.2			13.58	8302.99			13.4049	6621.16			13.4049	5079.88			13.2357	3889.67			13.4581	2411.51			13.76	1790.99			13.76	2755.55			13.76	890.059			18.78	4
	18.8	10119.2			13.6	8285.99			13.4249	6623.16			13.4249	5087.88			13.2557	3839.67			13.4781	2398.51			13.78	1725.99			13.78	2826.55			13.78	814.059			18.8	4
	18.82	10379.2			13.62	8258.99			13.4449	6873.16			13.4449	5092.88			13.2757	3884.67			13.4981	2597.51			13.8	1712.99			13.8	2864.55			13.8	791.059			18.82	2
	18.84	10352.2			13.64	8244.99			13.4649	6788.16			13.4649	5113.88			13.2957	3949.67			13.5181	2560.51			13.82	1777.99			13.82	2920.55			13.82	913.059			18.84	0
	18.86	10178.2			13.66	8300.99			13.4849	6769.16			13.4849	5079.88			13.3157	3860.67			13.5381	2466.51			13.84	1710.99			13.84	2888.55			13.84	879.059			18.86	0
	18.88	10031.2			13.68	8331.99			13.5049	6664.16			13.5049	5222.88			13.3357	3898.67			13.5581	2440.51			13.86	1719.99			13.86	2787.55			13.86	871.059			18.88	3
	18.9	10420.2			13.7	8237.99			13.5249	6616.16			13.5249	5244.88			13.3557	3878.67			13.5781	2571.51			13.88	1706.99			13.88	2786.55			13.88	853.059			18.9	4
	18.92	10497.2			13.72	8208.99			13.5449	6698.16			13.5449	5149.88			13.3757	3814.67			13.5981	2431.51			13.9	1729.99			13.9	2860.55			13.9	823.059			18.92	0
	18.94	10543.2			13.74	8331.99			13.5649	6683.16			13.5649	5139.88			13.3957	3834.67			13.6181	2410.51			13.92	1800.99			13.92	2831.55			13.92	898.059			18.94	7
	18.96	10616.2			13.76	8292.99			13.5849	6633.16			13.5849	5128.88			13.4157	3815.67			13.6381	2418.51			13.94	1786.99			13.94	2796.55			13.94	822.059			18.96	6
	18.98	10846.2			13.78	8222.99			13.6049	6754.16			13.6049	5229.88			13.4357	3860.67			13.6581	2528.51			13.96	1706.99			13.96	2794.55			13.96	810.059			18.98	3
	19	10783.2			13.8	8296.99			13.6249	6616.16			13.6249	5083.88			13.4557	3857.67			13.6781	2464.51			13.98	1706.99			13.98	2854.55			13.98	843.059			19	3
	19.02	10687.2			13.82	8292.99			13.6449	6761.16			13.6449	5082.88			13.4757	3771.67			13.6981	2477.51			14	1710.99			14	2920.55			14	812.059			19.02	0
	19.04	10595.2			13.84	8282.99			13.6649	6759.16			13.6649	5207.88			13.4957	3817.67			13.7181	2465.51			14.02	1834.99			14.02	2903.55			14.02	816.059			19.04	1
	19.06	10651.2			13.86	8208.99			13.6849	6616.16			13.6849	5079.88			13.5157	3748.67			13.7381	2465.51			14.04	1752.99			14.04	2800.55			14.04	868.059			19.06	2
	19.08	10758.2			13.88	8322.99			13.7049	6616.16			13.7049	5079.88			13.5357	3749.67			13.7581	2510.51			14.06	1802.99			14.06	2759.55			14.06	791.059			19.08	2
	19.1	10404.2			13.9	8208.99			13.7249	6616.16			13.7249	5207.88			13.5557	3815.67			13.7781	2538.51			14.08	1797.99			14.08	2801.55			14.08	844.059			19.1	4
	19.12	10339.2			13.92	8226.99			13.7449	6616.16			13.7449	5079.88			13.5757	3838.67			13.7981	2546.51			14.1	1761.99			14.1	2845.55			14.1	944.059			19.12	9
	19.14	10081.2			13.94	8208.99			13.7649	6707.16			13.7649	5131.88			13.5957	3929.67			13.8181	2406.51			14.12	1722.99			14.12	2815.55			14.12	824.059			19.14	0
	19.16	10080.2			13.96	8284.99			13.7849	6649.16			13.7849	5139.88			13.6157	3748.67			13.8381	2474.51			14.14	1710.99			14.14	2792.55			14.14	813.059			19.16	0
	19.18	10161.2			13.98	8285.99			13.8049	6641.16			13.8049	5148.88			13.6357	3799.67			13.8581	2524.51			14.16	1792.99			14.16	2749.55			14.16	848.059			19.18	1
	19.2	10373.2			14	8255.99			13.8249	6727.16			13.8249	5120.88			13.6557	3856.67			13.8781	2563.51			14.18	1764.99			14.18	2859.55			14.18	866.059			19.2	5
	19.22	10291.2			14.02	8255.99			13.8449	6653.16			13.8449	5111.88			13.6757	3864.67			13.8981	2411.51			14.2	1716.99			14.2	2869.55			14.2	822.059			19.22	0
	19.24	10243.2			14.04	8341.99			13.8649	6808.16			13.8649	5157.88			13.6957	3835.67			13.9181	2461.51			14.22	1708.99			14.22	2763.55			14.22	841.059			19.24	4
	19.26	10133.2			14.06	8208.99			13.8849	6636.16			13.8849	5122.88			13.7157	3986.67			13.9381	2567.51			14.24	1706.99			14.24	2943.55			14.24	873.059			19.26	3
	19.28	9975.24			14.08	8267.99			13.9049	6653.16			13.9049	5203.88			13.7357	3849.67			13.9581	2509.51			14.26	1723.99			14.26	2776.55			14.26	843.059			19.28	3
	19.3	10177.2			14.1	8408.99			13.9249	6760.16			13.9249	5079.88			13.7557	3766.67			13.9781	2438.51			14.28	1706.99			14.28	2791.55			14.28	883.059			19.3	3
	19.32	10086.2			14.12	8321.99			13.9449	6616.16			13.9449	5079.88			13.7757	3866.67			13.9981	2499.51			14.3	1811.99			14.3	2874.55			14.3	822.059			19.32	0
	19.34	10009.2			14.14	8226.99			13.9649	6841.16			13.9649	5079.88			13.7957	3899.67			14.0181	2538.51			14.32	1789.99			14.32	2749.55			14.32	792.059			19.34	6
	19.36	10098.2			14.16	8208.99			13.9849	6654.16			13.9849	5122.88			13.8157	3817.67			14.0381	2410.51			14.34	1706.99			14.34	2749.55			14.34	826.059			19.36	4
	19.38	10010.2			14.18	8333.99			14.0049	6646.16			14.0049	5179.88			13.8357	3828.67			14.0581	2400.51			14.36	1706.99			14.36	2810.55			14.36	843.059			19.38	0
	19.4	9974.24			14.2	8483.99			14.0249	6880.16			14.0249	5232.88			13.8557	3871.67			14.0781	2395.51			14.38	1821.99			14.38	2870.55			14.38	791.059			19.4	3
	19.42	9924.24			14.22	8208.99			14.0449	6616.16			14.0449	5091.88			13.8757	3996.67			14.0981	2608.51			14.4	1740.99			14.4	2874.55			14.4	791.059			19.42	0
	19.44	10060.2			14.24	8208.99			14.0649	6616.16			14.0649	5086.88			13.8957	3880.67			14.1181	2412.51			14.42	1804.99			14.42	2855.55			14.42	907.059			19.44	2
	19.46	10000.2			14.26	8208.99			14.0849	6787.16			14.0849	5079.88			13.9157	3734.67			14.1381	2499.51			14.44	1881.99			14.44	2758.55			14.44	839.059			19.46	7
	19.48	10100.2			14.28	8253.99			14.1049	6792.16			14.1049	5366.88			13.9357	3891.67			14.1581	2541.51			14.46	1749.99			14.46	2806.55			14.46	801.059			19.48	0
	19.5	10020.2			14.3	8208.99			14.1249	6616.16			14.1249	5106.88			13.9557	3803.67			14.1781	2446.51			14.48	1730.99			14.48	2791.55			14.48	885.059			19.5	4
	19.52	10081.2			14.32	8295.99			14.1449	6616.16			14.1449	5079.88			13.9757	3836.67			14.1981	2398.51			14.5	1706.99			14.5	2897.55			14.5	791.059			19.52	2
	19.54	10082.2			14.34	8301.99			14.1649	6740.16			14.1649	5079.88			13.9957	3842.67			14.2181	2519.51			14.52	1713.99			14.52	2898.55			14.52	869.059			19.54	0
	19.56	9999.24			14.36	8219.99			14.1849	6880.16			14.1849	5086.88			14.0157	3861.67			14.2381	2508.51			14.54	1794.99			14.54	2830.55			14.54	838.059			19.56	6
	19.58	10052.2			14.38	8211.99			14.2049	6708.16			14.2049	5178.88			14.0357	3907.67			14.2581	2401.51			14.56	1706.99			14.56	2749.55			14.56	791.059			19.58	6
	19.6	9905.24			14.4	8279.99			14.2249	6673.16			14.2249	5130.88			14.0557	3897.67			14.2781	2426.51			14.58	1779.99			14.58	2769.55			14.58	862.059			19.6	5
	19.62	10019.2			14.42	8436.99			14.2449	6676.16			14.2449	5124.88			14.0757	3803.67			14.2981	2587.51			14.6	1729.99			14.6	2825.55			14.6	824.059			19.62	4
	19.64	10047.2			14.44	8208.99			14.2649	6646.16			14.2649	5182.88			14.0957	3779.67			14.3181	2508.51			14.62	1794.99			14.62	2817.55			14.62	813.059			19.64	0
	19.66	10029.2			14.46	8208.99			14.2849	6660.16			14.2849	5137.88			14.1157	3839.67			14.3381	2398.51			14.64	1706.99			14.64	2843.55			14.64	937.059			19.66	0
	19.68	9953.24			14.48	8319.99			14.3049	6707.16			14.3049	5186.88			14.1357	3884.67			14.3581	2395.51			14.66	1739.99			14.66	2787.55			14.66	851.059			19.68	1
	19.7	10015.2			14.5	8392.99			14.3249	6835.16			14.3249	5112.88			14.1557	3793.67			14.3781	2575.51			14.68	1709.99			14.68	2749.55			14.68	845.059			19.7	6
	19.72	9984.24			14.52	8216.99			14.3449	6640.16			14.3449	5159.88			14.1757	3772.67			14.3981	2500.51			14.7	1706.99			14.7	2883.55			14.7	794.059			19.72	5
	19.74	10015.2			14.54	8210.99			14.3649	6624.16			14.3649	5079.88			14.1957	4013.67			14.4181	2453.51			14.72	1706.99			14.72	2889.55			14.72	791.059			19.74	0
	19.76	10005.2			14.56	8242.99			14.3849	6659.16			14.3849	5132.88			14.2157	3918.67			14.4381	2453.51			14.74	1706.99			14.74	2777.55			14.74	844.059			19.76	3
	19.78	10040.2			14.58	8293.99			14.4049	6754.16			14.4049	5079.88			14.2357	3863.67			14.4581	2444.51			14.76	1816.99			14.76	2821.55			14.76	905.059			19.78	0
	19.8	10036.2			14.6	8208.99			14.4249	6843.16			14.4249	5088.88			14.2557	3738.67			14.4781	2490.51			14.78	1706.99			14.78	2903.55			14.78	844.059			19.8	10
	19.82	9979.24			14.62	8291.99			14.4449	6757.16			14.4449	5079.88			14.2757	3734.67			14.4981	2495.51			14.8	1775.99			14.8	2905.55			14.8	802.059			19.82	7
	19.84	9905.24			14.64	8283.99			14.4649	6682.16			14.4649	5238.88			14.2957	3884.67			14.5181	2433.51			14.82	1770.99			14.82	2832.55			14.82	798.059			19.84	4
	19.86	10014.2			14.66	8324.99			14.4849	6723.16			14.4849	5161.88			14.3157	3777.67			14.5381	2491.51			14.84	1816.99			14.84	2851.55			14.84	847.059			19.86	2
	19.88	10016.2			14.68	8217.99			14.5049	6896.16			14.5049	5094.88			14.3357	3763.67			14.5581	2490.51			14.86	1706.99			14.86	2766.55			14.86	864.059			19.88	2
	19.9	9942.24			14.7	8208.99			14.5249	6616.16			14.5249	5079.88			14.3557	3914.67			14.5781	2471.51			14.88	1778.99			14.88	2750.55			14.88	852.059			19.9	0
	19.92	10108.2			14.72	8294.99			14.5449	6616.16			14.5449	5104.88			14.3757	3833.67			14.5981	2521.51			14.9	1706.99			14.9	2775.55			14.9	814.059			19.92	3
	19.94	10137.2			14.74	8459.99			14.5649	6654.16			14.5649	5104.88			14.3957	3876.67			14.6181	2576.51			14.92	1706.99			14.92	2936.55			14.92	804.059			19.94	2
	19.96	9905.24			14.76	8208.99			14.5849	6633.16			14.5849	5172.88			14.4157	3809.67			14.6381	2476.51			14.94	1725.99			14.94	2749.55			14.94	963.059			19.96	9
	19.98	9905.24			14.78	8208.99			14.6049	6616.16			14.6049	5121.88			14.4357	3872.67			14.6581	2405.51			14.96	1706.99			14.96	2749.55			14.96	913.059			19.98	5
	20	10023.2			14.8	8261.99			14.6249	6695.16			14.6249	5146.88			14.4557	3890.67			14.6781	2463.51			14.98	1741.99			14.98	2783.55			14.98	810.059			20	0
	20.02	9905.24			14.82	8221.99			14.6449	6786.16			14.6449	5098.88			14.4757	3756.67			14.6981	2512.51			15	1733.99			15	2880.55			15	799.059			20.02	0
	20.04	10046.2			14.84	8248.99			14.6649	6683.16			14.6649	5079.88			14.4957	3850.67			14.7181	2561.51			15.02	1706.99			15.02	2837.55			15.02	791.059			20.04	0
	20.06	9952.24			14.86	8275.99			14.6849	6679.16			14.6849	5162.88			14.5157	3956.67			14.7381	2518.51			15.04	1734.99			15.04	2772.55			15.04	837.059			20.06	8
	20.08	9905.24			14.88	8287.99			14.7049	6973.16			14.7049	5079.88			14.5357	3824.67			14.7581	2506.51			15.06	1723.99			15.06	2760.55			15.06	889.059			20.08	0
	20.1	10052.2			14.9	8354.99			14.7249	6806.16			14.7249	5148.88			14.5557	3889.67			14.7781	2418.51			15.08	1706.99			15.08	2749.55			15.08	860.059			20.1	0
	20.12	10162.2			14.92	8224.99			14.7449	6722.16			14.7449	5098.88			14.5757	3942.67			14.7981	2465.51			15.1	1728.99			15.1	2772.55			15.1	792.059			20.12	5
	20.14	10136.2			14.94	8216.99			14.7649	6659.16			14.7649	5098.88			14.5957	3816.67			14.8181	2448.51			15.12	1774.99			15.12	2832.55			15.12	892.059			20.14	3
	20.16	9905.24			14.96	8214.99			14.7849	6736.16			14.7849	5079.88			14.6157	3841.67			14.8381	2496.51			15.14	1710.99			15.14	2949.55			15.14	1048.06			20.16	5
	20.18	9905.24			14.98	8351.99			14.8049	6735.16			14.8049	5079.88			14.6357	3776.67			14.8581	2511.51			15.16	1765.99			15.16	2834.55			15.16	891.059			20.18	4
	20.2	10141.2			15	8332.99			14.8249	6701.16			14.8249	5255.88			14.6557	3810.67			14.8781	2395.51			15.18	1706.99			15.18	2799.55			15.18	886.059			20.2	5
	20.22	10031.2			15.02	8208.99			14.8449	6791.16			14.8449	5189.88			14.6757	3877.67			14.8981	2395.51			15.2	1706.99			15.2	2850.55			15.2	835.059			20.22	5
	20.24	10105.2			15.04	8208.99			14.8649	6654.16			14.8649	5140.88			14.6957	3809.67			14.9181	2407.51			15.22	1741.99			15.22	2787.55			15.22	791.059			20.24	1
	20.26	10079.2			15.06	8208.99			14.8849	6682.16			14.8849	5137.88			14.7157	3803.67			14.9381	2395.51			15.24	1790.99			15.24	2906.55			15.24	823.059			20.26	4
	20.28	10048.2			15.08	8244.99			14.9049	6684.16			14.9049	5079.88			14.7357	4009.67			14.9581	2496.51			15.26	1727.99			15.26	2845.55			15.26	853.059			20.28	1
	20.3	10076.2			15.1	8336.99			14.9249	6714.16			14.9249	5080.88			14.7557	3962.67			14.9781	2488.51			15.28	1706.99			15.28	2837.55			15.28	818.059			20.3	2
	20.32	9984.24			15.12	8269.99			14.9449	6817.16			14.9449	5079.88			14.7757	3785.67			14.9981	2457.51			15.3	1762.99			15.3	2872.55			15.3	799.059			20.32	7
	20.34	10016.2			15.14	8262.99			14.9649	6630.16			14.9649	5087.88			14.7957	3793.67			15.0181	2480.51			15.32	1796.99			15.32	2816.55			15.32	791.059			20.34	0
	20.36	9925.24			15.16	8228.99			14.9849	6629.16			14.9849	5206.88			14.8157	3829.67			15.0381	2472.51			15.34	1706.99			15.34	2774.55			15.34	854.059			20.36	0
	20.38	10090.2			15.18	8289.99			15.0049	6961.16			15.0049	5160.88			14.8357	3788.67			15.0581	2416.51			15.36	1706.99			15.36	2892.55			15.36	795.059			20.38	5
	20.4	9975.24			15.2	8284.99			15.0249	6831.16			15.0249	5133.88			14.8557	3830.67			15.0781	2500.51			15.38	1758.99			15.38	2835.55			15.38	891.059			20.4	7
	20.42	9905.24			15.22	8349.99			15.0449	6796.16			15.0449	5080.88			14.8757	3811.67			15.0981	2513.51			15.4	1793.99			15.4	2751.55			15.4	842.059			20.42	0
	20.44	10019.2			15.24	8236.99			15.0649	6643.16			15.0649	5079.88			14.8957	3921.67			15.1181	2405.51			15.42	1713.99			15.42	2749.55			15.42	806.059			20.44	3
	20.46	9989.24			15.26	8208.99			15.0849	6636.16			15.0849	5079.88			14.9157	3939.67			15.1381	2400.51			15.44	1709.99			15.44	2753.55			15.44	839.059			20.46	3
	20.48	9971.24			15.28	8208.99			15.1049	6616.16			15.1049	5140.88			14.9357	3810.67			15.1581	2481.51			15.46	1827.99			15.46	2887.55			15.46	881.059			20.48	3
	20.5	10031.2			15.3	8270.99			15.1249	6632.16			15.1249	5079.88			14.9557	3796.67			15.1781	2550.51			15.48	1775.99			15.48	3008.55			15.48	827.059			20.5	6
	20.52	10098.2			15.32	8208.99			15.1449	6770.16			15.1449	5079.88			14.9757	3878.67			15.1981	2430.51			15.5	1759.99			15.5	2752.55			15.5	870.059			20.52	3
	20.54	9959.24			15.34	8237.99			15.1649	6779.16			15.1649	5225.88			14.9957	4009.67			15.2181	2460.51			15.52	1724.99			15.52	2751.55			15.52	809.059			20.54	3
	20.56	9973.24			15.36	8208.99			15.1849	6742.16			15.1849	5175.88			15.0157	3905.67			15.2381	2395.51			15.54	1706.99			15.54	2749.55			15.54	809.059			20.56	1
	20.58	9983.24			15.38	8379.99			15.2049	6787.16			15.2049	5087.88			15.0357	3771.67			15.2581	2397.51			15.56	1706.99			15.56	2845.55			15.56	887.059			20.58	1
	20.6	10007.2			15.4	8252.99			15.2249	6617.16			15.2249	5101.88			15.0557	3843.67			15.2781	2624.51			15.58	1706.99			15.58	2806.55			15.58	910.059			20.6	2
	20.62	9911.24			15.42	8225.99			15.2449	6757.16			15.2449	5079.88			15.0757	3874.67			15.2981	2420.51			15.6	1706.99			15.6	2783.55			15.6	820.059			20.62	9
	20.64	10115.2			15.44	8290.99			15.2649	6637.16			15.2649	5079.88			15.0957	3914.67			15.3181	2410.51			15.62	1716.99			15.62	2869.55			15.62	909.059			20.64	4
	20.66	9998.24			15.46	8208.99			15.2849	6768.16			15.2849	5180.88			15.1157	3857.67			15.3381	2572.51			15.64	1706.99			15.64	2773.55			15.64	954.059			20.66	6
	20.68	9958.24			15.48	8230.99			15.3049	6729.16			15.3049	5134.88			15.1357	3779.67			15.3581	2491.51			15.66	1830.99			15.66	2763.55			15.66	899.059			20.68	4
	20.7	9952.24			15.5	8307.99			15.3249	6633.16			15.3249	5097.88			15.1557	3912.67			15.3781	2487.51			15.68	1728.99			15.68	2749.55			15.68	806.059			20.7	0
	20.72	9909.24			15.52	8208.99			15.3449	6709.16			15.3449	5125.88			15.1757	3885.67			15.3981	2479.51			15.7	1806.99			15.7	2806.55			15.7	829.059			20.72	2
	20.74	9998.24			15.54	8208.99			15.3649	6672.16			15.3649	5112.88			15.1957	3846.67			15.4181	2414.51			15.72	1706.99			15.72	2879.55			15.72	904.059			20.74	3
	20.76	10164.2			15.56	8274.99			15.3849	6782.16			15.3849	5079.88			15.2157	3824.67			15.4381	2492.51			15.74	1706.99			15.74	2851.55			15.74	923.059			20.76	4
	20.78	10178.2			15.58	8208.99			15.4049	6826.16			15.4049	5089.88			15.2357	3754.67			15.4581	2424.51			15.76	1767.99			15.76	2821.55			15.76	819.059			20.78	0
	20.8	9947.24			15.6	8208.99			15.4249	6629.16			15.4249	5087.88			15.2557	3911.67			15.4781	2424.51			15.78	1743.99			15.78	2763.55			15.78	817.059			20.8	1
	20.82	9915.24			15.62	8303.99			15.4449	6721.16			15.4449	5079.88			15.2757	3931.67			15.4981	2545.51			15.8	1753.99			15.8	2856.55			15.8	891.059			20.82	4
	20.84	9905.24			15.64	8336.99			15.4649	6657.16			15.4649	5138.88			15.2957	3890.67			15.5181	2519.51			15.82	1731.99			15.82	2823.55			15.82	925.059			20.84	5
	20.86	10054.2			15.66	8385.99			15.4849	6835.16			15.4849	5132.88			15.3157	3830.67			15.5381	2474.51			15.84	1714.99			15.84	2789.55			15.84	857.059			20.86	6
	20.88	10042.2			15.68	8268.99			15.5049	6842.16			15.5049	5096.88			15.3357	3756.67			15.5581	2453.51			15.86	1709.99			15.86	2749.55			15.86	846.059			20.88	0
	20.9	9905.24			15.7	8258.99			15.5249	6762.16			15.5249	5079.88			15.3557	3897.67			15.5781	2471.51			15.88	1714.99			15.88	2933.55			15.88	845.059			20.9	0
	20.92	9985.24			15.72	8334.99			15.5449	6709.16			15.5449	5079.88			15.3757	3943.67			15.5981	2602.51			15.9	1722.99			15.9	2885.55			15.9	882.059			20.92	2
	20.94	10082.2			15.74	8333.99			15.5649	6752.16			15.5649	5079.88			15.3957	3938.67			15.6181	2503.51			15.92	1775.99			15.92	2749.55			15.92	882.059			20.94	9
	20.96	9911.24			15.76	8266.99			15.5849	6789.16			15.5849	5079.88			15.4157	3832.67			15.6381	2417.51			15.94	1729.99			15.94	3006.55			15.94	859.059			20.96	7
	20.98	9917.24			15.78	8217.99			15.6049	6690.16			15.6049	5079.88			15.4357	3938.67			15.6581	2477.51			15.96	1706.99			15.96	2937.55			15.96	809.059			20.98	0
	21	9913.24			15.8	8242.99			15.6249	6821.16			15.6249	5163.88			15.4557	3851.67			15.6781	2480.51			15.98	1706.99			15.98	2916.55			15.98	804.059			21	4
	21.02	9914.24			15.82	8208.99			15.6449	6809.16			15.6449	5079.88			15.4757	3814.67			15.6981	2472.51			16	1711.99			16	2822.55			16	968.059			21.02	3
	21.04	10143.2			15.84	8316.99			15.6649	6634.16			15.6649	5101.88			15.4957	3945.67			15.7181	2427.51			16.02	1720.99			16.02	2772.55			16.02	878.059			21.04	4
	21.06	10037.2			15.86	8338.99			15.6849	6621.16			15.6849	5093.88			15.5157	3987.67			15.7381	2465.51			16.04	1771.99			16.04	2895.55			16.04	803.059			21.06	12
	21.08	10072.2			15.88	8258.99			15.7049	6833.16			15.7049	5084.88			15.5357	3770.67			15.7581	2446.51			16.06	1751.99			16.06	2868.55			16.06	890.059			21.08	1
	21.1	9998.24			15.9	8343.99			15.7249	6817.16			15.7249	5079.88			15.5557	3900.67			15.7781	2446.51			16.08	1768.99			16.08	2831.55			16.08	813.059			21.1	3
	21.12	9905.24			15.92	8288.99			15.7449	6745.16			15.7449	5148.88			15.5757	3849.67			15.7981	2597.51			16.1	1706.99			16.1	2826.55			16.1	808.059			21.12	0
	21.14	9929.24			15.94	8269.99			15.7649	6650.16			15.7649	5079.88			15.5957	3872.67			15.8181	2459.51			16.12	1709.99			16.12	2795.55			16.12	878.059			21.14	3
	21.16	9941.24			15.96	8243.99			15.7849	6657.16			15.7849	5079.88			15.6157	3911.67			15.8381	2527.51			16.14	1749.99			16.14	2881.55			16.14	861.059			21.16	1
	21.18	10103.2			15.98	8263.99			15.8049	6767.16			15.8049	5124.88			15.6357	3933.67			15.8581	2529.51			16.16	1838.99			16.16	2751.55			16.16	897.059			21.18	4
	21.2	9931.24			16	8234.99			15.8249	6747.16			15.8249	5112.88			15.6557	3916.67			15.8781	2455.51			16.18	1822.99			16.18	2795.55			16.18	868.059			21.2	1
	21.22	9905.24			16.02	8390.99			15.8449	6726.16			15.8449	5079.88			15.6757	3894.67			15.8981	2452.51			16.2	1706.99			16.2	2843.55			16.2	848.059			21.22	2
	21.24	9974.24			16.04	8355.99			15.8649	6703.16			15.8649	5079.88			15.6957	3840.67			15.9181	2422.51			16.22	1743.99			16.22	2924.55			16.22	884.059			21.24	9
	21.26	9905.24			16.06	8318.99			15.8849	6745.16			15.8849	5243.88			15.7157	3926.67			15.9381	2408.51			16.24	1706.99			16.24	2811.55			16.24	877.059			21.26	2
	21.28	10125.2			16.08	8213.99			15.9049	6672.16			15.9049	5243.88			15.7357	3964.67			15.9581	2486.51			16.26	1706.99			16.26	2765.55			16.26	806.059			21.28	5
	21.3	10022.2			16.1	8309.99			15.9249	6620.16			15.9249	5079.88			15.7557	3846.67			15.9781	2511.51			16.28	1769.99			16.28	2749.55			16.28	832.059			21.3	1
	21.32	10017.2			16.12	8208.99			15.9449	6792.16			15.9449	5083.88			15.7757	3845.67			15.9981	2520.51			16.3	1742.99			16.3	2970.55			16.3	791.059			21.32	1
	21.34	9948.24			16.14	8312.99			15.9649	6677.16			15.9649	5151.88			15.7957	3867.67			16.0181	2439.51			16.32	1706.99			16.32	2789.55			16.32	936.059			21.34	6
	21.36	10054.2			16.16	8426.99			15.9849	6653.16			15.9849	5083.88			15.8157	4061.67			16.0381	2447.51			16.34	1706.99			16.34	2817.55			16.34	913.059			21.36	1
	21.38	10013.2			16.18	8273.99			16.0049	6973.16			16.0049	5102.88			15.8357	3855.67			16.0581	2533.51			16.36	1718.99			16.36	2922.55			16.36	904.059			21.38	3
	21.4	9997.24			16.2	8235.99			16.0249	6857.16			16.0249	5135.88			15.8557	3883.67			16.0781	2464.51			16.38	1706.99			16.38	2882.55			16.38	800.059			21.4	0
	21.42	10037.2			16.22	8231.99			16.0449	6844.16			16.0449	5102.88			15.8757	3763.67			16.0981	2500.51			16.4	1756.99			16.4	2749.55			16.4	797.059			21.42	2
	21.44	9996.24			16.24	8208.99			16.0649	6648.16			16.0649	5162.88			15.8957	3910.67			16.1181	2461.51			16.42	1799.99			16.42	2785.55			16.42	944.059			21.44	6
	21.46	10124.2			16.26	8295.99			16.0849	6635.16			16.0849	5145.88			15.9157	3927.67			16.1381	2423.51			16.44	1751.99			16.44	2891.55			16.44	969.059			21.46	5
	21.48	9933.24			16.28	8454.99			16.1049	6874.16			16.1049	5191.88			15.9357	3828.67			16.1581	2395.51			16.46	1708.99			16.46	2862.55			16.46	956.059			21.48	5
	21.5	9905.24			16.3	8286.99			16.1249	6859.16			16.1249	5087.88			15.9557	3805.67			16.1781	2525.51			16.48	1707.99			16.48	2779.55			16.48	884.059			21.5	10
	21.52	9905.24			16.32	8239.99			16.1449	6749.16			16.1449	5084.88			15.9757	4008.67			16.1981	2579.51			16.5	1764.99			16.5	2891.55			16.5	813.059			21.52	0
	21.54	10067.2			16.34	8286.99			16.1649	6702.16			16.1649	5204.88			15.9957	3986.67			16.2181	2535.51			16.52	1706.99			16.52	2895.55			16.52	791.059			21.54	0
	21.56	10086.2			16.36	8313.99			16.1849	6753.16			16.1849	5142.88			16.0157	3832.67			16.2381	2550.51			16.54	1706.99			16.54	2856.55			16.54	861.059			21.56	3
	21.58	9926.24			16.38	8281.99			16.2049	6736.16			16.2049	5156.88			16.0357	3825.67			16.2581	2433.51			16.56	1783.99			16.56	2816.55			16.56	930.059			21.58	3
	21.6	10024.2			16.4	8295.99			16.2249	6794.16			16.2249	5145.88			16.0557	3784.67			16.2781	2524.51			16.58	1706.99			16.58	2843.55			16.58	868.059			21.6	0
	21.62	9956.24			16.42	8290.99			16.2449	6804.16			16.2449	5176.88			16.0757	3798.67			16.2981	2546.51			16.6	1706.99			16.6	2792.55			16.6	827.059			21.62	3
	21.64	9905.24			16.44	8297.99			16.2649	6837.16			16.2649	5290.88			16.0957	3881.67			16.3181	2464.51			16.62	1706.99			16.62	2838.55			16.62	896.059			21.64	4
	21.66	9905.24			16.46	8320.99			16.2849	6702.16			16.2849	5194.88			16.1157	3985.67			16.3381	2400.51			16.64	1706.99			16.64	2827.55			16.64	816.059			21.66	0
	21.68	9905.24			16.48	8366.99			16.3049	6796.16			16.3049	5197.88			16.1357	3908.67			16.3581	2607.51			16.66	1818.99			16.66	2935.55			16.66	940.059			21.68	4
	21.7	10115.2			16.5	8269.99			16.3249	6808.16			16.3249	5179.88			16.1557	3802.67			16.3781	2610.51			16.68	1762.99			16.68	2816.55			16.68	840.059			21.7	4
	21.72	9905.24			16.52	8265.99			16.3449	6721.16			16.3449	5119.88			16.1757	3862.67			16.3981	2513.51			16.7	1742.99			16.7	2760.55			16.7	870.059			21.72	5
	21.74	9905.24			16.54	8282.99			16.3649	6798.16			16.3649	5082.88			16.1957	3872.67			16.4181	2465.51			16.72	1807.99			16.72	2815.55			16.72	802.059			21.74	6
	21.76	9905.24			16.56	8256.99			16.3849	6756.16			16.3849	5141.88			16.2157	3942.67			16.4381	2516.51			16.74	1726.99			16.74	2749.55			16.74	813.059			21.76	1
	21.78	9905.24			16.58	8330.99			16.4049	6628.16			16.4049	5175.88			16.2357	3882.67			16.4581	2559.51			16.76	1712.99			16.76	2895.55			16.76	910.059			21.78	8
	21.8	10004.2			16.6	8271.99			16.4249	6806.16			16.4249	5165.88			16.2557	3793.67			16.4781	2443.51			16.78	1765.99			16.78	2749.55			16.78	928.059			21.8	1
	21.82	9957.24			16.62	8326.99			16.4449	6873.16			16.4449	5094.88			16.2757	3861.67			16.4981	2430.51			16.8	1751.99			16.8	2879.55			16.8	807.059			21.82	2
	21.84	9912.24			16.64	8379.99			16.4649	6825.16			16.4649	5084.88			16.2957	3991.67			16.5181	2405.51			16.82	1706.99			16.82	2992.55			16.82	867.059			21.84	0
	21.86	9947.24			16.66	8465.99			16.4849	6661.16			16.4849	5148.88			16.3157	3896.67			16.5381	2631.51			16.84	1777.99			16.84	2894.55			16.84	948.059			21.86	6
	21.88	10115.2			16.68	8283.99			16.5049	6782.16			16.5049	5079.88			16.3357	3866.67			16.5581	2461.51			16.86	1844.99			16.86	2870.55			16.86	828.059			21.88	7
	21.9	10009.2			16.7	8278.99			16.5249	6740.16			16.5249	5145.88			16.3557	3883.67			16.5781	2395.51			16.88	1771.99			16.88	2799.55			16.88	803.059			21.9	3
	21.92	9970.24			16.72	8408.99			16.5449	6691.16			16.5449	5095.88			16.3757	3974.67			16.5981	2572.51			16.9	1706.99			16.9	2909.55			16.9	888.059			21.92	0
	21.94	9908.24			16.74	8221.99			16.5649	6717.16			16.5649	5086.88			16.3957	4033.67			16.6181	2559.51			16.92	1729.99			16.92	2837.55			16.92	859.059			21.94	2
	21.96	10055.2			16.76	8391.99			16.5849	6766.16			16.5849	5139.88			16.4157	3807.67			16.6381	2395.51			16.94	1738.99			16.94	2908.55			16.94	832.059			21.96	2
	21.98	10025.2			16.78	8518.99			16.6049	6802.16			16.6049	5320.88			16.4357	3754.67			16.6581	2496.51			16.96	1706.99			16.96	2942.55			16.96	920.059			21.98	7
	22	10082.2			16.8	8425.99			16.6249	6784.16			16.6249	5105.88			16.4557	3957.67			16.6781	2582.51			16.98	1706.99			16.98	2877.55			16.98	792.059			22	5
	22.02	10031.2			16.82	8346.99			16.6449	6739.16			16.6449	5079.88			16.4757	4022.67			16.6981	2609.51			17	1706.99			17	2812.55			17	855.059			22.02	8
	22.04	10015.2			16.84	8233.99			16.6649	6621.16			16.6649	5117.88			16.4957	3795.67			16.7181	2477.51			17.02	1763.99			17.02	2789.55			17.02	857.059			22.04	4
	22.06	9910.24			16.86	8429.99			16.6849	6827.16			16.6849	5083.88			16.5157	3847.67			16.7381	2455.51			17.04	1706.99			17.04	2886.55			17.04	865.059			22.06	1
	22.08	9906.24			16.88	8309.99			16.7049	6791.16			16.7049	5243.88			16.5357	3876.67			16.7581	2422.51			17.06	1706.99			17.06	2939.55			17.06	892.059			22.08	1
	22.1	9905.24			16.9	8265.99			16.7249	6749.16			16.7249	5345.88			16.5557	3999.67			16.7781	2501.51			17.08	1789.99			17.08	3000.55			17.08	903.059			22.1	1
	22.12	9949.24			16.92	8247.99			16.7449	6772.16			16.7449	5261.88			16.5757	3958.67			16.7981	2465.51			17.1	1706.99			17.1	2982.55			17.1	825.059			22.12	10
	22.14	9949.24			16.94	8412.99			16.7649	6846.16			16.7649	5101.88			16.5957	3751.67			16.8181	2491.51			17.12	1706.99			17.12	2889.55			17.12	893.059			22.14	4
	22.16	9905.24			16.96	8400.99			16.7849	6847.16			16.7849	5079.88			16.6157	3833.67			16.8381	2601.51			17.14	1776.99			17.14	2873.55			17.14	910.059			22.16	3
	22.18	10015.2			16.98	8224.99			16.8049	6703.16			16.8049	5079.88			16.6357	3906.67			16.8581	2521.51			17.16	1801.99			17.16	2781.55			17.16	802.059			22.18	0
	22.2	9905.24			17	8283.99			16.8249	6637.16			16.8249	5201.88			16.6557	3843.67			16.8781	2558.51			17.18	1706.99			17.18	2874.55			17.18	832.059			22.2	1
	22.22	10085.2			17.02	8318.99			16.8449	6801.16			16.8449	5336.88			16.6757	3798.67			16.8981	2475.51			17.2	1715.99			17.2	2960.55			17.2	877.059			22.22	1
	22.24	10002.2			17.04	8332.99			16.8649	6846.16			16.8649	5132.88			16.6957	3817.67			16.9181	2395.51			17.22	1706.99			17.22	2834.55			17.22	930.059			22.24	0
	22.26	9943.24			17.06	8356.99			16.8849	6730.16			16.8849	5108.88			16.7157	3909.67			16.9381	2505.51			17.24	1706.99			17.24	2849.55			17.24	894.059			22.26	4
	22.28	9932.24			17.08	8227.99			16.9049	6712.16			16.9049	5079.88			16.7357	3831.67			16.9581	2587.51			17.26	1706.99			17.26	2882.55			17.26	894.059			22.28	5
	22.3	9905.24			17.1	8299.99			16.9249	6616.16			16.9249	5142.88			16.7557	3893.67			16.9781	2465.51			17.28	1706.99			17.28	2811.55			17.28	901.059			22.3	1
	22.32	10060.2			17.12	8400.99			16.9449	6684.16			16.9449	5079.88			16.7757	3881.67			16.9981	2466.51			17.3	1805.99			17.3	2966.55			17.3	887.059			22.32	2
	22.34	10103.2			17.14	8412.99			16.9649	6819.16			16.9649	5187.88			16.7957	3834.67			17.0181	2523.51			17.32	1714.99			17.32	2914.55			17.32	851.059			22.34	5
	22.36	10105.2			17.16	8393.99			16.9849	6927.16			16.9849	5079.88			16.8157	3883.67			17.0381	2534.51			17.34	1706.99			17.34	2866.55			17.34	868.059			22.36	6
	22.38	10034.2			17.18	8270.99			17.0049	6738.16			17.0049	5125.88			16.8357	3963.67			17.0581	2614.51			17.36	1912.99			17.36	2778.55			17.36	840.059			22.38	8
	22.4	9927.24			17.2	8208.99			17.0249	6789.16			17.0249	5121.88			16.8557	3793.67			17.0781	2479.51			17.38	1706.99			17.38	2756.55			17.38	978.059			22.4	2
	22.42	9986.24			17.22	8228.99			17.0449	6881.16			17.0449	5144.88			16.8757	3862.67			17.0981	2489.51			17.4	1706.99			17.4	2867.55			17.4	839.059			22.42	0
	22.44	9952.24			17.24	8413.99			17.0649	6649.16			17.0649	5083.88			16.8957	4075.67			17.1181	2466.51			17.42	1751.99			17.42	2919.55			17.42	791.059			22.44	0
	22.46	9908.24			17.26	8452.99			17.0849	6860.16			17.0849	5096.88			16.9157	3855.67			17.1381	2518.51			17.44	1706.99			17.44	2909.55			17.44	897.059			22.46	5
	22.48	9905.24			17.28	8267.99			17.1049	6870.16			17.1049	5133.88			16.9357	3838.67			17.1581	2435.51			17.46	1706.99			17.46	2766.55			17.46	837.059			22.48	5
	22.5	9924.24			17.3	8239.99			17.1249	6794.16			17.1249	5105.88			16.9557	3999.67			17.1781	2459.51			17.48	1706.99			17.48	2892.55			17.48	922.059			22.5	4
	22.52	10107.2			17.32	8338.99			17.1449	6722.16			17.1449	5098.88			16.9757	3945.67			17.1981	2422.51			17.5	1763.99			17.5	3011.55			17.5	915.059			22.52	5
	22.54	10015.2			17.34	8413.99			17.1649	6755.16			17.1649	5079.88			16.9957	4008.67			17.2181	2496.51			17.52	1728.99			17.52	2855.55			17.52	881.059			22.54	0
	22.56	10191.2			17.36	8349.99			17.1849	6778.16			17.1849	5079.88			17.0157	3831.67			17.2381	2430.51			17.54	1707.99			17.54	2837.55			17.54	799.059			22.56	3
	22.58	10023.2			17.38	8233.99			17.2049	6734.16			17.2049	5105.88			17.0357	3793.67			17.2581	2581.51			17.56	1706.99			17.56	2960.55			17.56	821.059			22.58	4
	22.6	9926.24			17.4	8364.99			17.2249	6633.16			17.2249	5322.88			17.0557	4016.67			17.2781	2504.51			17.58	1813.99			17.58	2760.55			17.58	952.059			22.6	3
	22.62	9906.24			17.42	8403.99			17.2449	6692.16			17.2449	5206.88			17.0757	3956.67			17.2981	2580.51			17.6	1826.99			17.6	2951.55			17.6	973.059			22.62	8
	22.64	9990.24			17.44	8226.99			17.2649	6879.16			17.2649	5079.88			17.0957	3953.67			17.3181	2444.51			17.62	1811.99			17.62	2933.55			17.62	873.059			22.64	4
	22.66	10079.2			17.46	8257.99			17.2849	6836.16			17.2849	5079.88			17.1157	3824.67			17.3381	2422.51			17.64	1821.99			17.64	2886.55			17.64	843.059			22.66	3
	22.68	9938.24			17.48	8425.99			17.3049	6761.16			17.3049	5129.88			17.1357	3966.67			17.3581	2617.51			17.66	1749.99			17.66	2891.55			17.66	869.059			22.68	2
	22.7	9971.24			17.5	8345.99			17.3249	6719.16			17.3249	5243.88			17.1557	4047.67			17.3781	2564.51			17.68	1706.99			17.68	2949.55			17.68	921.059			22.7	4
	22.72	10011.2			17.52	8222.99			17.3449	6763.16			17.3449	5249.88			17.1757	3889.67			17.3981	2451.51			17.7	1727.99			17.7	2951.55			17.7	992.059			22.72	2
	22.74	10047.2			17.54	8286.99			17.3649	6785.16			17.3649	5103.88			17.1957	3800.67			17.4181	2448.51			17.72	1856.99			17.72	2949.55			17.72	971.059			22.74	0
	22.76	9997.24			17.56	8391.99			17.3849	6718.16			17.3849	5212.88			17.2157	3909.67			17.4381	2508.51			17.74	1825.99			17.74	3038.55			17.74	809.059			22.76	4
	22.78	9905.24			17.58	8302.99			17.4049	6749.16			17.4049	5112.88			17.2357	3891.67			17.4581	2616.51			17.76	1706.99			17.76	2890.55			17.76	802.059			22.78	7
	22.8	9970.24			17.6	8266.99			17.4249	6810.16			17.4249	5251.88			17.2557	3886.67			17.4781	2507.51			17.78	1706.99			17.78	2916.55			17.78	868.059			22.8	6
	22.82	10012.2			17.62	8413.99			17.4449	6767.16			17.4449	5227.88			17.2757	3915.67			17.4981	2404.51			17.8	1729.99			17.8	3056.55			17.8	905.059			22.82	4
	22.84	10097.2			17.64	8498.99			17.4649	6732.16			17.4649	5155.88			17.2957	4007.67			17.5181	2489.51			17.82	1706.99			17.82	2839.55			17.82	948.059			22.84	1
	22.86	9951.24			17.66	8274.99			17.4849	6813.16			17.4849	5079.88			17.3157	3910.67			17.5381	2540.51			17.84	1775.99			17.84	2835.55			17.84	905.059			22.86	0
	22.88	9996.24			17.68	8312.99			17.5049	6921.16			17.5049	5113.88			17.3357	3960.67			17.5581	2424.51			17.86	1706.99			17.86	2949.55			17.86	832.059			22.88	3
	22.9	9983.24			17.7	8326.99			17.5249	6810.16			17.5249	5233.88			17.3557	3978.67			17.5781	2395.51			17.88	1706.99			17.88	2985.55			17.88	852.059			22.9	5
	22.92	9976.24			17.72	8308.99			17.5449	6773.16			17.5449	5157.88			17.3757	3863.67			17.5981	2520.51			17.9	1772.99			17.9	2888.55			17.9	953.059			22.92	3
	22.94	9934.24			17.74	8357.99			17.5649	6885.16			17.5649	5079.88			17.3957	3794.67			17.6181	2513.51			17.92	1706.99			17.92	2886.55			17.92	914.059			22.94	4
	22.96	10095.2			17.76	8422.99			17.5849	6862.16			17.5849	5108.88			17.4157	3821.67			17.6381	2580.51			17.94	1782.99			17.94	2837.55			17.94	792.059			22.96	4
	22.98	9983.24			17.78	8507.99			17.6049	6843.16			17.6049	5140.88			17.4357	3873.67			17.6581	2472.51			17.96	1834.99			17.96	3169.55			17.96	884.059			22.98	4
	23	9905.24			17.8	8334.99			17.6249	6813.16			17.6249	5134.88			17.4557	4026.67			17.6781	2513.51			17.98	1730.99			17.98	2922.55			17.98	908.059			23	7
	23.02	9927.24			17.82	8243.99			17.6449	6741.16			17.6449	5184.88			17.4757	3961.67			17.6981	2463.51			18	1761.99			18	2921.55			18	974.059			23.02	4
	23.04	9905.24			17.84	8428.99			17.6649	6998.16			17.6649	5109.88			17.4957	4053.67			17.7181	2586.51			18.02	1834.99			18.02	2811.55			18.02	907.059			23.04	0
	23.06	10038.2			17.86	8435.99			17.6849	6880.16			17.6849	5178.88			17.5157	3855.67			17.7381	2541.51			18.04	1806.99			18.04	2885.55			18.04	915.059			23.06	5
	23.08	9948.24			17.88	8490.99			17.7049	6728.16			17.7049	5079.88			17.5357	3881.67			17.7581	2400.51			18.06	1713.99			18.06	3058.55			18.06	897.059			23.08	4
	23.1	9905.24			17.9	8348.99			17.7249	6777.16			17.7249	5133.88			17.5557	4049.67			17.7781	2539.51			18.08	1769.99			18.08	3010.55			18.08	898.059			23.1	0
	23.12	9905.24			17.92	8463.99			17.7449	6934.16			17.7449	5146.88			17.5757	3812.67			17.7981	2588.51			18.1	1751.99			18.1	3066.55			18.1	900.059			23.12	5
	23.14	9929.24			17.94	8478.99			17.7649	6932.16			17.7649	5224.88			17.5957	3901.67			17.8181	2604.51			18.12	1853.99			18.12	2882.55			18.12	885.059			23.14	4
	23.16	9905.24			17.96	8402.99			17.7849	6745.16			17.7849	5226.88			17.6157	3964.67			17.8381	2476.51			18.14	1753.99			18.14	3015.55			18.14	969.059			23.16	4
	23.18	9997.24			17.98	8306.99			17.8049	6776.16			17.8049	5091.88			17.6357	4074.67			17.8581	2486.51			18.16	1828.99			18.16	2993.55			18.16	940.059			23.18	7
	23.2	10139.2			18	8332.99			17.8249	6759.16			17.8249	5130.88			17.6557	3872.67			17.8781	2616.51			18.18	1794.99			18.18	3024.55			18.18	859.059			23.2	0
	23.22	10010.2			18.02	8395.99			17.8449	6961.16			17.8449	5254.88			17.6757	3930.67			17.8981	2655.51			18.2	1717.99			18.2	3029.55			18.2	925.059			23.22	0
	23.24	10255.2			18.04	8462.99			17.8649	6811.16			17.8649	5178.88			17.6957	3959.67			17.9181	2578.51			18.22	1706.99			18.22	2840.55			18.22	939.059			23.24	0
	23.26	9965.24			18.06	8361.99			17.8849	6774.16			17.8849	5084.88			17.7157	4039.67			17.9381	2413.51			18.24	1706.99			18.24	2994.55			18.24	849.059			23.26	11
	23.28	10033.2			18.08	8470.99			17.9049	6801.16			17.9049	5153.88			17.7357	3873.67			17.9581	2429.51			18.26	1778.99			18.26	3065.55			18.26	930.059			23.28	9
	23.3	9905.24			18.1	8448.99			17.9249	6843.16			17.9249	5365.88			17.7557	3878.67			17.9781	2578.51			18.28	1718.99			18.28	2982.55			18.28	887.059			23.3	4
	23.32	9910.24			18.12	8397.99			17.9449	6791.16			17.9449	5195.88			17.7757	4029.67			17.9981	2711.51			18.3	1930.99			18.3	2951.55			18.3	990.059			23.32	2
	23.34	9908.24			18.14	8538.99			17.9649	6885.16			17.9649	5182.88			17.7957	4110.67			18.0181	2651.51			18.32	1749.99			18.32	2910.55			18.32	880.059			23.34	1
	23.36	9951.24			18.16	8291.99			17.9849	6890.16			17.9849	5142.88			17.8157	3800.67			18.0381	2559.51			18.34	1744.99			18.34	2963.55			18.34	878.059			23.36	0
	23.38	9991.24			18.18	8376.99			18.0049	6842.16			18.0049	5146.88			17.8357	3920.67			18.0581	2552.51			18.36	1820.99			18.36	3040.55			18.36	816.059			23.38	3
	23.4	9979.24			18.2	8576.99			18.0249	6778.16			18.0249	5292.88			17.8557	4006.67			18.0781	2566.51			18.38	1845.99			18.38	3104.55			18.38	953.059			23.4	3
	23.42	9966.24			18.22	8432.99			18.0449	6870.16			18.0449	5363.88			17.8757	4102.67			18.0981	2524.51			18.4	1825.99			18.4	2915.55			18.4	956.059			23.42	5
	23.44	9926.24			18.24	8345.99			18.0649	6979.16			18.0649	5127.88			17.8957	3989.67			18.1181	2631.51			18.42	1796.99			18.42	2969.55			18.42	918.059			23.44	6
	23.46	9905.24			18.26	8436.99			18.0849	6952.16			18.0849	5097.88			17.9157	3961.67			18.1381	2750.51			18.44	1712.99			18.44	2997.55			18.44	985.059			23.46	2
	23.48	9905.24			18.28	8429.99			18.1049	6992.16			18.1049	5309.88			17.9357	3902.67			18.1581	2624.51			18.46	1833.99			18.46	2863.55			18.46	938.059			23.48	3
	23.5	9980.24			18.3	8634.99			18.1249	6717.16			18.1249	5220.88			17.9557	3971.67			18.1781	2551.51			18.48	1934.99			18.48	2960.55			18.48	868.059			23.5	4
	23.52	9994.24			18.32	8541.99			18.1449	6854.16			18.1449	5223.88			17.9757	4023.67			18.1981	2566.51			18.5	1837.99			18.5	3014.55			18.5	880.059			23.52	4
	23.54	10045.2			18.34	8448.99			18.1649	6987.16			18.1649	5263.88			17.9957	3945.67			18.2181	2634.51			18.52	1919.99			18.52	2917.55			18.52	930.059			23.54	6
	23.56	10050.2			18.36	8324.99			18.1849	6806.16			18.1849	5155.88			18.0157	3912.67			18.2381	2568.51			18.54	1841.99			18.54	3210.55			18.54	972.059			23.56	4
	23.58	10048.2			18.38	8427.99			18.2049	7003.16			18.2049	5175.88			18.0357	3953.67			18.2581	2535.51			18.56	1838.99			18.56	3058.55			18.56	853.059			23.58	2
	23.6	9944.24			18.4	8536.99			18.2249	6916.16			18.2249	5201.88			18.0557	3995.67			18.2781	2587.51			18.58	1833.99			18.58	2903.55			18.58	891.059			23.6	3
	23.62	9999.24			18.42	8570.99			18.2449	6995.16			18.2449	5385.88			18.0757	4136.67			18.2981	2627.51			18.6	1924.99			18.6	3012.55			18.6	1032.06			23.62	3
	23.64	9928.24			18.44	8591.99			18.2649	6993.16			18.2649	5320.88			18.0957	3945.67			18.3181	2541.51			18.62	1763.99			18.62	3100.55			18.62	1046.06			23.64	1
	23.66	10043.2			18.46	8318.99			18.2849	6845.16			18.2849	5264.88			18.1157	4018.67			18.3381	2605.51			18.64	1763.99			18.64	3022.55			18.64	908.059			23.66	7
	23.68	10198.2			18.48	8344.99			18.3049	6849.16			18.3049	5232.88			18.1357	4005.67			18.3581	2632.51			18.66	1792.99			18.66	2985.55			18.66	882.059			23.68	5
	23.7	9996.24			18.5	8630.99			18.3249	6758.16			18.3249	5255.88			18.1557	3948.67			18.3781	2656.51			18.68	1917.99			18.68	2985.55			18.68	944.059			23.7	5
	23.72	9909.24			18.52	8478.99			18.3449	6929.16			18.3449	5174.88			18.1757	3998.67			18.3981	2612.51			18.7	1925.99			18.7	2949.55			18.7	931.059			23.72	6
	23.74	9905.24			18.54	8453.99			18.3649	6980.16			18.3649	5256.88			18.1957	4037.67			18.4181	2638.51			18.72	1734.99			18.72	3005.55			18.72	902.059			23.74	1
	23.76	9905.24			18.56	8574.99			18.3849	6942.16			18.3849	5321.88			18.2157	4089.67			18.4381	2544.51			18.74	1817.99			18.74	3084.55			18.74	901.059			23.76	3
	23.78	10040.2			18.58	8494.99			18.4049	7054.16			18.4049	5314.88			18.2357	3960.67			18.4581	2560.51			18.76	1826.99			18.76	3098.55			18.76	991.059			23.78	3
	23.8	9961.24			18.6	8655.99			18.4249	6992.16			18.4249	5301.88			18.2557	3984.67			18.4781	2570.51			18.78	1996.99			18.78	3229.55			18.78	1016.06			23.8	8
	23.82	10022.2			18.62	8498.99			18.4449	6785.16			18.4449	5234.88			18.2757	4070.67			18.4981	2684.51			18.8	1813.99			18.8	3077.55			18.8	901.059			23.82	2
	23.84	9957.24			18.64	8381.99			18.4649	6941.16			18.4649	5131.88			18.2957	4097.67			18.5181	2572.51			18.82	1782.99			18.82	2989.55			18.82	937.059			23.84	4
	23.86	10137.2			18.66	8433.99			18.4849	7053.16			18.4849	5259.88			18.3157	4041.67			18.5381	2712.51			18.84	1917.99			18.84	2983.55			18.84	894.059			23.86	0
	23.88	10083.2			18.68	8669.99			18.5049	6884.16			18.5049	5252.88			18.3357	3998.67			18.5581	2559.51			18.86	1944.99			18.86	2998.55			18.86	874.059			23.88	5
	23.9	10026.2			18.7	8558.99			18.5249	6888.16			18.5249	5341.88			18.3557	3923.67			18.5781	2542.51			18.88	1937.99			18.88	2977.55			18.88	986.059			23.9	1
	23.92	9971.24			18.72	8501.99			18.5449	6830.16			18.5449	5178.88			18.3757	3989.67			18.5981	2580.51			18.9	1881.99			18.9	3102.55			18.9	931.059			23.92	4
	23.94	9944.24			18.74	8419.99			18.5649	7010.16			18.5649	5178.88			18.3957	4061.67			18.6181	2539.51			18.92	1745.99			18.92	3102.55			18.92	977.059			23.94	1
	23.96	9952.24			18.76	8362.99			18.5849	6865.16			18.5849	5297.88			18.4157	4002.67			18.6381	2762.51			18.94	1771.99			18.94	2986.55			18.94	892.059			23.96	3
	23.98	9979.24			18.78	8386.99			18.6049	6759.16			18.6049	5366.88			18.4357	4015.67			18.6581	2632.51			18.96	1878.99			18.96	2988.55			18.96	1059.06			23.98	5
	24	10024.2			18.8	8523.99			18.6249	6863.16			18.6249	5219.88			18.4557	4075.67			18.6781	2610.51			18.98	1872.99			18.98	3080.55			18.98	987.059			24	5
	24.02	9996.24			18.82	8764.99			18.6449	7003.16			18.6449	5307.88			18.4757	3834.67			18.6981	2620.51			19	1939.99			19	3039.55			19	926.059			24.02	4
	24.04	9920.24			18.84	8458.99			18.6649	7007.16			18.6649	5186.88			18.4957	3970.67			18.7181	2625.51			19.02	1779.99			19.02	3089.55			19.02	871.059			24.04	5
	24.06	9975.24			18.86	8312.99			18.6849	6833.16			18.6849	5260.88			18.5157	4027.67			18.7381	2571.51			19.04	1777.99			19.04	3024.55			19.04	972.059			24.06	3
	24.08	9967.24			18.88	8408.99			18.7049	6832.16			18.7049	5233.88			18.5357	4109.67			18.7581	2548.51			19.06	1794.99			19.06	2980.55			19.06	987.059			24.08	7
	24.1	9953.24			18.9	8470.99			18.7249	6963.16			18.7249	5418.88			18.5557	4063.67			18.7781	2624.51			19.08	1872.99			19.08	3033.55			19.08	951.059			24.1	4
	24.12	9984.24			18.92	8467.99			18.7449	6957.16			18.7449	5319.88			18.5757	4046.67			18.7981	2611.51			19.1	1875.99			19.1	2995.55			19.1	962.059			24.12	2
	24.14	10011.2			18.94	8462.99			18.7649	7012.16			18.7649	5250.88			18.5957	4061.67			18.8181	2631.51			19.12	1871.99			19.12	3154.55			19.12	845.059			24.14	0
	24.16	10132.2			18.96	8507.99			18.7849	6995.16			18.7849	5157.88			18.6157	3876.67			18.8381	2713.51			19.14	1800.99			19.14	3035.55			19.14	873.059			24.16	1
	24.18	9931.24			18.98	8397.99			18.8049	6840.16			18.8049	5150.88			18.6357	3981.67			18.8581	2558.51			19.16	1776.99			19.16	3004.55			19.16	995.059			24.18	0
	24.2	10035.2			19	8444.99			18.8249	6893.16			18.8249	5322.88			18.6557	4027.67			18.8781	2587.51			19.18	1769.99			19.18	3048.55			19.18	1107.06			24.2	1
	24.22	9909.24			19.02	8531.99			18.8449	6850.16			18.8449	5321.88			18.6757	3924.67			18.8981	2506.51			19.2	1942.99			19.2	2961.55			19.2	1001.06			24.22	2
	24.24	10004.2			19.04	8467.99			18.8649	6873.16			18.8649	5206.88			18.6957	3957.67			18.9181	2629.51			19.22	1947.99			19.22	3114.55			19.22	965.059			24.24	6
	24.26	9939.24			19.06	8537.99			18.8849	6901.16			18.8849	5255.88			18.7157	3978.67			18.9381	2599.51			19.24	1863.99			19.24	3188.55			19.24	967.059			24.26	2
	24.28	9905.24			19.08	8470.99			18.9049	6923.16			18.9049	5171.88			18.7357	4032.67			18.9581	2513.51			19.26	1853.99			19.26	2980.55			19.26	972.059			24.28	0
	24.3	10050.2			19.1	8522.99			18.9249	6801.16			18.9249	5264.88			18.7557	4042.67			18.9781	2632.51			19.28	1866.99			19.28	3074.55			19.28	890.059			24.3	1
	24.32	10111.2			19.12	8434.99			18.9449	6780.16			18.9449	5304.88			18.7757	3967.67			18.9981	2607.51			19.3	1866.99			19.3	3101.55			19.3	982.059			24.32	0
	24.34	9953.24			19.14	8484.99			18.9649	6832.16			18.9649	5389.88			18.7957	3857.67			19.0181	2662.51			19.32	2027.99			19.32	3112.55			19.32	945.059			24.34	0
	24.36	9925.24			19.16	8528.99			18.9849	6932.16			18.9849	5246.88			18.8157	4018.67			19.0381	2474.51			19.34	1941.99			19.34	3095.55			19.34	992.059			24.36	3
	24.38	9906.24			19.18	8492.99			19.0049	6938.16			19.0049	5247.88			18.8357	3973.67			19.0581	2622.51			19.36	1962.99			19.36	3049.55			19.36	968.059			24.38	3
	24.4	9991.24			19.2	8369.99			19.0249	6839.16			19.0249	5248.88			18.8557	3989.67			19.0781	2635.51			19.38	1867.99			19.38	2953.55			19.38	986.059			24.4	4
	24.42	9905.24			19.22	8378.99			19.0449	6852.16			19.0449	5222.88			18.8757	3874.67			19.0981	2590.51			19.4	1946.99			19.4	3114.55			19.4	1003.06			24.42	3
	24.44	10020.2			19.24	8487.99			19.0649	6847.16			19.0649	5230.88			18.8957	4050.67			19.1181	2588.51			19.42	1950.99			19.42	3078.55			19.42	937.059			24.44	3
	24.46	9964.24			19.26	8559.99			19.0849	6796.16			19.0849	5243.88			18.9157	4036.67			19.1381	2579.51			19.44	1956.99			19.44	3090.55			19.44	962.059			24.46	1
	24.48	9965.24			19.28	8454.99			19.1049	6824.16			19.1049	5368.88			18.9357	4044.67			19.1581	2775.51			19.46	1939.99			19.46	3028.55			19.46	890.059			24.48	0
	24.5	10006.2			19.3	8439.99			19.1249	6938.16			19.1249	5274.88			18.9557	4082.67			19.1781	2599.51			19.48	1869.99			19.48	2831.55			19.48	949.059			24.5	1
	24.52	10032.2			19.32	8449.99			19.1449	6884.16			19.1449	5192.88			18.9757	3994.67			19.1981	2477.51			19.5	1896.99			19.5	3005.55			19.5	965.059			24.52	1
	24.54	10153.2			19.34	8569.99			19.1649	6693.16			19.1649	5265.88			18.9957	4037.67			19.2181	2526.51			19.52	1935.99			19.52	3127.55			19.52	1082.06			24.54	7
	24.56	9990.24			19.36	8330.99			19.1849	6723.16			19.1849	5235.88			19.0157	3904.67			19.2381	2620.51			19.54	1899.99			19.54	3047.55			19.54	994.059			24.56	8
	24.58	9905.24			19.38	8399.99			19.2049	6938.16			19.2049	5214.88			19.0357	4025.67			19.2581	2636.51			19.56	1975.99			19.56	2981.55			19.56	920.059			24.58	5
	24.6	9905.24			19.4	8445.99			19.2249	6970.16			19.2249	5188.88			19.0557	3774.67			19.2781	2596.51			19.58	1942.99			19.58	3029.55			19.58	1046.06			24.6	2
	24.62	9905.24			19.42	8585.99			19.2449	6904.16			19.2449	5352.88			19.0757	3956.67			19.2981	2566.51			19.6	1943.99			19.6	3069.55			19.6	883.059			24.62	0
	24.64	9919.24			19.44	8437.99			19.2649	6762.16			19.2649	5332.88			19.0957	4031.67			19.3181	2608.51			19.62	1888.99			19.62	3010.55			19.62	907.059			24.64	4
	24.66	10004.2			19.46	8387.99			19.2849	6796.16			19.2849	5395.88			19.1157	3923.67			19.3381	2605.51			19.64	1944.99			19.64	3047.55			19.64	992.059			24.66	0
	24.68	10101.2			19.48	8449.99			19.3049	6803.16			19.3049	5201.88			19.1357	3933.67			19.3581	2430.51			19.66	1875.99			19.66	3026.55			19.66	998.059			24.68	5
	24.7	9964.24			19.5	8556.99			19.3249	6866.16			19.3249	5159.88			19.1557	3961.67			19.3781	2591.51			19.68	1789.99			19.68	3037.55			19.68	990.059			24.7	5
	24.72	9999.24			19.52	8525.99			19.3449	6740.16			19.3449	5182.88			19.1757	3921.67			19.3981	2554.51			19.7	1849.99			19.7	2954.55			19.7	810.059			24.72	5
	24.74	9971.24			19.54	8371.99			19.3649	6837.16			19.3649	5258.88			19.1957	3981.67			19.4181	2563.51			19.72	1913.99			19.72	3059.55			19.72	889.059			24.74	0
	24.76	10001.2			19.56	8368.99			19.3849	6772.16			19.3849	5296.88			19.2157	3946.67			19.4381	2548.51			19.74	1943.99			19.74	3083.55			19.74	1025.06			24.76	4
	24.78	9985.24			19.58	8378.99			19.4049	6851.16			19.4049	5187.88			19.2357	3919.67			19.4581	2537.51			19.76	1881.99			19.76	3073.55			19.76	963.059			24.78	1
	24.8	10033.2			19.6	8523.99			19.4249	6734.16			19.4249	5274.88			19.2557	3930.67			19.4781	2635.51			19.78	1931.99			19.78	2911.55			19.78	949.059			24.8	4
	24.82	9924.24			19.62	8416.99			19.4449	6749.16			19.4449	5203.88			19.2757	3993.67			19.4981	2436.51			19.8	1862.99			19.8	2821.55			19.8	941.059			24.82	5
	24.84	10085.2			19.64	8447.99			19.4649	6741.16			19.4649	5196.88			19.2957	3972.67			19.5181	2477.51			19.82	1913.99			19.82	2951.55			19.82	972.059			24.84	4
	24.86	10004.2			19.66	8493.99			19.4849	6794.16			19.4849	5228.88			19.3157	3855.67			19.5381	2459.51			19.84	2037.99			19.84	3117.55			19.84	1031.06			24.86	5
	24.88	9939.24			19.68	8440.99			19.5049	6858.16			19.5049	5211.88			19.3357	3879.67			19.5581	2523.51			19.86	1900.99			19.86	3046.55			19.86	955.059			24.88	3
	24.9	9905.24			19.7	8461.99			19.5249	6965.16			19.5249	5166.88			19.3557	3863.67			19.5781	2584.51			19.88	1927.99			19.88	3017.55			19.88	972.059			24.9	0
	24.92	9905.24			19.72	8407.99			19.5449	6849.16			19.5449	5194.88			19.3757	3907.67			19.5981	2612.51			19.9	1897.99			19.9	2857.55			19.9	954.059			24.92	0
	24.94	9905.24			19.74	8313.99			19.5649	6662.16			19.5649	5209.88			19.3957	3885.67			19.6181	2477.51			19.92	1858.99			19.92	2943.55			19.92	986.059			24.94	7
	24.96	9974.24			19.76	8349.99			19.5849	6749.16			19.5849	5219.88			19.4157	3914.67			19.6381	2438.51			19.94	1882.99			19.94	3081.55			19.94	916.059			24.96	1
	24.98	9991.24			19.78	8293.99			19.6049	6851.16			19.6049	5202.88			19.4357	3868.67			19.6581	2450.51			19.96	1825.99			19.96	3072.55			19.96	908.059			24.98	6
	25	10103.2			19.8	8218.99			19.6249	6811.16			19.6249	5196.88			19.4557	3873.67			19.6781	2593.51			19.98	2014.99			19.98	3014.55			19.98	928.059			25	4
	25.02	10130.2			19.82	8336.99			19.6449	6893.16			19.6449	5198.88			19.4757	3989.67			19.6981	2637.51			20	1989.99			20	2988.55			20	948.059			25.02	4
	25.04	10144.2			19.84	8386.99			19.6649	6863.16			19.6649	5235.88			19.4957	3870.67			19.7181	2583.51			20.02	1876.99			20.02	2936.55			20.02	984.059			25.04	2
	25.06	9905.24			19.86	8388.99			19.6849	6879.16			19.6849	5189.88			19.5157	4054.67			19.7381	2535.51			20.04	1948.99			20.04	3050.55			20.04	834.059			25.06	0
	25.08	9990.24			19.88	8450.99			19.7049	6691.16			19.7049	5235.88			19.5357	3904.67			19.7581	2572.51			20.06	1843.99			20.06	2955.55			20.06	933.059			25.08	4
	25.1	9993.24			19.9	8472.99			19.7249	6704.16			19.7249	5227.88			19.5557	3859.67			19.7781	2585.51			20.08	1838.99			20.08	2997.55			20.08	970.059			25.1	1
	25.12	9910.24			19.92	8301.99			19.7449	6659.16			19.7449	5228.88			19.5757	3849.67			19.7981	2494.51			20.1	1992.99			20.1	2961.55			20.1	917.059			25.12	2
	25.14	10019.2			19.94	8504.99			19.7649	6832.16			19.7649	5314.88			19.5957	3883.67			19.8181	2510.51			20.12	1950.99			20.12	2916.55			20.12	912.059			25.14	2
	25.16	10008.2			19.96	8460.99			19.7849	6815.16			19.7849	5143.88			19.6157	3979.67			19.8381	2430.51			20.14	1878.99			20.14	2968.55			20.14	1005.06			25.16	5
	25.18	9994.24			19.98	8361.99			19.8049	6686.16			19.8049	5083.88			19.6357	4009.67			19.8581	2512.51			20.16	1895.99			20.16	2923.55			20.16	944.059			25.18	1
	25.2	10055.2			20	8344.99			19.8249	6671.16			19.8249	5080.88			19.6557	3933.67			19.8781	2728.51			20.18	1853.99			20.18	3013.55			20.18	963.059			25.2	2
	25.22	10213.2			20.02	8267.99			19.8449	6627.16			19.8449	5265.88			19.6757	3887.67			19.8981	2582.51			20.2	1933.99			20.2	3000.55			20.2	904.059			25.22	0
	25.24	10109.2			20.04	8411.99			19.8649	6624.16			19.8649	5248.88			19.6957	3865.67			19.9181	2504.51			20.22	1925.99			20.22	2963.55			20.22	966.059			25.24	0
	25.26	10021.2			20.06	8440.99			19.8849	6710.16			19.8849	5232.88			19.7157	3803.67			19.9381	2416.51			20.24	1717.99			20.24	2891.55			20.24	897.059			25.26	6
	25.28	9965.24			20.08	8307.99			19.9049	6901.16			19.9049	5124.88			19.7357	3847.67			19.9581	2531.51			20.26	1906.99			20.26	2874.55			20.26	899.059			25.28	0
	25.3	9941.24			20.1	8381.99			19.9249	6846.16			19.9249	5301.88			19.7557	3915.67			19.9781	2511.51			20.28	1807.99			20.28	2905.55			20.28	889.059			25.3	6
	25.32	9923.24			20.12	8353.99			19.9449	6765.16			19.9449	5273.88			19.7757	3784.67			19.9981	2515.51			20.3	1911.99			20.3	2956.55			20.3	955.059			25.32	5
	25.34	10193.2			20.14	8526.99			19.9649	6629.16			19.9649	5188.88			19.7957	3970.67			20.0181	2504.51			20.32	1866.99			20.32	3013.55			20.32	948.059			25.34	1
	25.36	10214.2			20.16	8273.99			19.9849	6726.16			19.9849	5238.88			19.8157	3843.67			20.0381	2564.51			20.34	1984.99			20.34	2972.55			20.34	954.059			25.36	3
	25.38	10085.2			20.18	8265.99			20.0049	6697.16			20.0049	5086.88			19.8357	3883.67			20.0581	2572.51			20.36	1963.99			20.36	2929.55			20.36	865.059			25.38	1
	25.4	9967.24			20.2	8227.99			20.0249	6769.16			20.0249	5122.88			19.8557	3835.67			20.0781	2426.51			20.38	1949.99			20.38	2924.55			20.38	875.059			25.4	7
	25.42	9906.24			20.22	8355.99			20.0449	6815.16			20.0449	5079.88			19.8757	4018.67			20.0981	2514.51			20.4	1874.99			20.4	2849.55			20.4	975.059			25.42	2
	25.44	9966.24			20.24	8509.99			20.0649	6751.16			20.0649	5217.88			19.8957	3932.67			20.1181	2538.51			20.42	1797.99			20.42	2906.55			20.42	931.059			25.44	8
	25.46	10048.2			20.26	8376.99			20.0849	6628.16			20.0849	5325.88			19.9157	3938.67			20.1381	2498.51			20.44	1830.99			20.44	2898.55			20.44	943.059			25.46	3
	25.48	10034.2			20.28	8287.99			20.1049	6726.16			20.1049	5259.88			19.9357	3810.67			20.1581	2525.51			20.46	1915.99			20.46	2973.55			20.46	898.059			25.48	1
	25.5	10032.2			20.3	8255.99			20.1249	6863.16			20.1249	5362.88			19.9557	3740.67			20.1781	2492.51			20.48	2000.99			20.48	2846.55			20.48	870.059			25.5	0
	25.52	10029.2			20.32	8374.99			20.1449	6826.16			20.1449	5179.88			19.9757	3786.67			20.1981	2428.51			20.5	1928.99			20.5	2957.55			20.5	934.059			25.52	0
	25.54	9992.24			20.34	8389.99			20.1649	6706.16			20.1649	5180.88			19.9957	3915.67			20.2181	2396.51			20.52	1744.99			20.52	2922.55			20.52	842.059			25.54	5
	25.56	10140.2			20.36	8449.99			20.1849	6647.16			20.1849	5136.88			20.0157	3909.67			20.2381	2494.51			20.54	1854.99			20.54	2989.55			20.54	967.059			25.56	0
	25.58	10167.2			20.38	8208.99			20.2049	6669.16			20.2049	5148.88			20.0357	3803.67			20.2581	2483.51			20.56	1911.99			20.56	2913.55			20.56	924.059			25.58	5
	25.6	10029.2			20.4	8222.99			20.2249	6834.16			20.2249	5251.88			20.0557	3779.67			20.2781	2492.51			20.58	1825.99			20.58	2887.55			20.58	900.059			25.6	1
	25.62	9947.24			20.42	8231.99			20.2449	6805.16			20.2449	5189.88			20.0757	3860.67			20.2981	2612.51			20.6	1949.99			20.6	2909.55			20.6	864.059			25.62	5
	25.64	9922.24			20.44	8415.99			20.2649	6632.16			20.2649	5209.88			20.0957	3875.67			20.3181	2458.51			20.62	1956.99			20.62	2967.55			20.62	854.059			25.64	1
	25.66	10236.2			20.46	8356.99			20.2849	6720.16			20.2849	5127.88			20.1157	3807.67			20.3381	2446.51			20.64	1911.99			20.64	2850.55			20.64	821.059			25.66	6
	25.68	10078.2			20.48	8426.99			20.3049	6655.16			20.3049	5120.88			20.1357	3947.67			20.3581	2559.51			20.66	1791.99			20.66	2914.55			20.66	871.059			25.68	4
	25.7	9926.24			20.5	8369.99			20.3249	6788.16			20.3249	5191.88			20.1557	3834.67			20.3781	2587.51			20.68	1716.99			20.68	2860.55			20.68	936.059			25.7	3
	25.72	9914.24			20.52	8340.99			20.3449	6850.16			20.3449	5209.88			20.1757	3860.67			20.3981	2454.51			20.7	1878.99			20.7	2915.55			20.7	909.059			25.72	6
	25.74	9913.24			20.54	8270.99			20.3649	6718.16			20.3649	5256.88			20.1957	3947.67			20.4181	2489.51			20.72	1992.99			20.72	2939.55			20.72	866.059			25.74	2
	25.76	10033.2			20.56	8391.99			20.3849	6616.16			20.3849	5222.88			20.2157	3926.67			20.4381	2452.51			20.74	1969.99			20.74	2819.55			20.74	968.059			25.76	4
	25.78	10073.2			20.58	8277.99			20.4049	6616.16			20.4049	5237.88			20.2357	3834.67			20.4581	2425.51			20.76	1821.99			20.76	2895.55			20.76	914.059			25.78	0
	25.8	10120.2			20.6	8353.99			20.4249	6723.16			20.4249	5092.88			20.2557	3830.67			20.4781	2571.51			20.78	1805.99			20.78	2874.55			20.78	920.059			25.8	5
	25.82	9906.24			20.62	8411.99			20.4449	6745.16			20.4449	5079.88			20.2757	3789.67			20.4981	2472.51			20.8	1767.99			20.8	2906.55			20.8	919.059			25.82	4
	25.84	10146.2			20.64	8510.99			20.4649	6848.16			20.4649	5251.88			20.2957	3862.67			20.5181	2460.51			20.82	1927.99			20.82	2880.55			20.82	876.059			25.84	5
	25.86	9922.24			20.66	8293.99			20.4849	6719.16			20.4849	5191.88			20.3157	3890.67			20.5381	2450.51			20.84	1918.99			20.84	2965.55			20.84	862.059			25.86	4
	25.88	9915.24			20.68	8289.99			20.5049	6653.16			20.5049	5221.88			20.3357	3931.67			20.5581	2489.51			20.86	1882.99			20.86	2921.55			20.86	905.059			25.88	0
	25.9	9992.24			20.7	8208.99			20.5249	6618.16			20.5249	5220.88			20.3557	3811.67			20.5781	2586.51			20.88	1867.99			20.88	2839.55			20.88	900.059			25.9	0
	25.92	9919.24			20.72	8337.99			20.5449	6617.16			20.5449	5199.88			20.3757	3834.67			20.5981	2568.51			20.9	1883.99			20.9	2802.55			20.9	912.059			25.92	0
	25.94	10025.2			20.74	8351.99			20.5649	6636.16			20.5649	5079.88			20.3957	3889.67			20.6181	2430.51			20.92	1967.99			20.92	2969.55			20.92	944.059			25.94	3
	25.96	9994.24			20.76	8308.99			20.5849	6726.16			20.5849	5079.88			20.4157	3934.67			20.6381	2451.51			20.94	1868.99			20.94	2870.55			20.94	917.059			25.96	1
	25.98	10093.2			20.78	8213.99			20.6049	6762.16			20.6049	5135.88			20.4357	3923.67			20.6581	2395.51			20.96	1781.99			20.96	2801.55			20.96	875.059			25.98	6
	26	9942.24			20.8	8344.99			20.6249	6766.16			20.6249	5250.88			20.4557	3799.67			20.6781	2492.51			20.98	1785.99			20.98	2849.55			20.98	915.059			26	0
	26.02	9917.24			20.82	8389.99			20.6449	6781.16			20.6449	5177.88			20.4757	3820.67			20.6981	2579.51			21	1842.99			21	2942.55			21	860.059			26.02	3
	26.04	9911.24			20.84	8445.99			20.6649	6766.16			20.6649	5195.88			20.4957	3738.67			20.7181	2590.51			21.02	1906.99			21.02	3003.55			21.02	805.059			26.04	3
	26.06	9934.24			20.86	8246.99			20.6849	6639.16			20.6849	5128.88			20.5157	3869.67			20.7381	2537.51			21.04	1839.99			21.04	2918.55			21.04	886.059			26.06	7
	26.08	10235.2			20.88	8356.99			20.7049	6682.16			20.7049	5268.88			20.5357	3734.67			20.7581	2431.51			21.06	1800.99			21.06	2892.55			21.06	879.059			26.08	0
	26.1	10198.2			20.9	8420.99			20.7249	6696.16			20.7249	5179.88			20.5557	3734.67			20.7781	2478.51			21.08	1880.99			21.08	2845.55			21.08	885.059			26.1	5
	26.12	10092.2			20.92	8285.99			20.7449	6680.16			20.7449	5265.88			20.5757	3851.67			20.7981	2528.51			21.1	1989.99			21.1	2870.55			21.1	833.059			26.12	1
	26.14	9906.24			20.94	8224.99			20.7649	6621.16			20.7649	5115.88			20.5957	3827.67			20.8181	2480.51			21.12	1865.99			21.12	2810.55			21.12	794.059			26.14	4
	26.16	9905.24			20.96	8347.99			20.7849	6650.16			20.7849	5136.88			20.6157	3921.67			20.8381	2567.51			21.14	1940.99			21.14	2819.55			21.14	895.059			26.16	1
	26.18	10024.2			20.98	8259.99			20.8049	6666.16			20.8049	5172.88			20.6357	3971.67			20.8581	2443.51			21.16	1802.99			21.16	2825.55			21.16	858.059			26.18	1
	26.2	9952.24			21	8208.99			20.8249	6788.16			20.8249	5228.88			20.6557	3736.67			20.8781	2486.51			21.18	1765.99			21.18	2865.55			21.18	828.059			26.2	1
	26.22	10066.2			21.02	8397.99			20.8449	6683.16			20.8449	5323.88			20.6757	3735.67			20.8981	2485.51			21.2	1875.99			21.2	2829.55			21.2	859.059			26.22	2
	26.24	10087.2			21.04	8443.99			20.8649	6639.16			20.8649	5178.88			20.6957	3865.67			20.9181	2502.51			21.22	1853.99			21.22	2816.55			21.22	863.059			26.24	12
	26.26	10050.2			21.06	8439.99			20.8849	6616.16			20.8849	5170.88			20.7157	3913.67			20.9381	2414.51			21.24	1822.99			21.24	2830.55			21.24	852.059			26.26	5
	26.28	9942.24			21.08	8344.99			20.9049	6616.16			20.9049	5099.88			20.7357	3833.67			20.9581	2501.51			21.26	1802.99			21.26	2814.55			21.26	848.059			26.28	0
	26.3	9974.24			21.1	8285.99			20.9249	6629.16			20.9249	5163.88			20.7557	3734.67			20.9781	2452.51			21.28	1911.99			21.28	2902.55			21.28	791.059			26.3	0
	26.32	9905.24			21.12	8331.99			20.9449	6724.16			20.9449	5289.88			20.7757	3807.67			20.9981	2479.51			21.3	1818.99			21.3	2971.55			21.3	863.059			26.32	1
	26.34	9986.24			21.14	8477.99			20.9649	6616.16			20.9649	5221.88			20.7957	3922.67			21.0181	2446.51			21.32	1887.99			21.32	2866.55			21.32	940.059			26.34	4
	26.36	10030.2			21.16	8213.99			20.9849	6617.16			20.9849	5310.88			20.8157	3770.67			21.0381	2435.51			21.34	1978.99			21.34	2834.55			21.34	967.059			26.36	6
	26.38	10119.2			21.18	8326.99			21.0049	6630.16			21.0049	5097.88			20.8357	3775.67			21.0581	2418.51			21.36	1912.99			21.36	2752.55			21.36	791.059			26.38	0
	26.4	10217.2			21.2	8305.99			21.0249	6616.16			21.0249	5080.88			20.8557	3754.67			21.0781	2544.51			21.38	1745.99			21.38	2762.55			21.38	791.059			26.4	1
	26.42	9956.24			21.22	8365.99			21.0449	6628.16			21.0449	5079.88			20.8757	3792.67			21.0981	2548.51			21.4	1780.99			21.4	2969.55			21.4	877.059			26.42	2
	26.44	9971.24			21.24	8414.99			21.0649	6640.16			21.0649	5245.88			20.8957	3734.67			21.1181	2418.51			21.42	1829.99			21.42	2916.55			21.42	908.059			26.44	0
	26.46	9908.24			21.26	8269.99			21.0849	6822.16			21.0849	5194.88			20.9157	3736.67			21.1381	2396.51			21.44	1853.99			21.44	2865.55			21.44	910.059			26.46	5
	26.48	10059.2			21.28	8224.99			21.1049	6760.16			21.1049	5226.88			20.9357	3824.67			21.1581	2537.51			21.46	1851.99			21.46	2783.55			21.46	791.059			26.48	3
	26.5	10068.2			21.3	8314.99			21.1249	6616.16			21.1249	5197.88			20.9557	3775.67			21.1781	2488.51			21.48	1826.99			21.48	2775.55			21.48	792.059			26.5	6
	26.52	10033.2			21.32	8332.99			21.1449	6711.16			21.1449	5237.88			20.9757	3818.67			21.1981	2395.51			21.5	1824.99			21.5	2792.55			21.5	915.059			26.52	0
	26.54	10035.2			21.34	8208.99			21.1649	6649.16			21.1649	5094.88			20.9957	3872.67			21.2181	2395.51			21.52	1754.99			21.52	2895.55			21.52	823.059			26.54	0
	26.56	9935.24			21.36	8287.99			21.1849	6716.16			21.1849	5090.88			21.0157	3862.67			21.2381	2557.51			21.54	1714.99			21.54	2867.55			21.54	816.059			26.56	2
	26.58	9982.24			21.38	8293.99			21.2049	6694.16			21.2049	5261.88			21.0357	3760.67			21.2581	2411.51			21.56	1882.99			21.56	2755.55			21.56	859.059			26.58	2
	26.6	9965.24			21.4	8446.99			21.2249	6709.16			21.2249	5242.88			21.0557	3752.67			21.2781	2481.51			21.58	1851.99			21.58	2840.55			21.58	897.059			26.6	3
	26.62	9970.24			21.42	8273.99			21.2449	6666.16			21.2449	5120.88			21.0757	3765.67			21.2981	2508.51			21.6	1878.99			21.6	2814.55			21.6	791.059			26.62	4
	26.64	10101.2			21.44	8220.99			21.2649	6662.16			21.2649	5112.88			21.0957	3932.67			21.3181	2605.51			21.62	1858.99			21.62	2888.55			21.62	887.059			26.64	0
	26.66	10139.2			21.46	8328.99			21.2849	6633.16			21.2849	5162.88			21.1157	3849.67			21.3381	2414.51			21.64	1722.99			21.64	2772.55			21.64	863.059			26.66	0
	26.68	9965.24			21.48	8414.99			21.3049	6750.16			21.3049	5170.88			21.1357	3736.67			21.3581	2395.51			21.66	1706.99			21.66	2759.55			21.66	957.059			26.68	1
	26.7	9907.24			21.5	8407.99			21.3249	6694.16			21.3249	5311.88			21.1557	3735.67			21.3781	2395.51			21.68	1816.99			21.68	2849.55			21.68	929.059			26.7	0
	26.72	10089.2			21.52	8377.99			21.3449	6671.16			21.3449	5204.88			21.1757	3786.67			21.3981	2595.51			21.7	1788.99			21.7	2827.55			21.7	822.059			26.72	2
	26.74	10145.2			21.54	8350.99			21.3649	6637.16			21.3649	5159.88			21.1957	3853.67			21.4181	2515.51			21.72	1856.99			21.72	2859.55			21.72	811.059			26.74	0
	26.76	10080.2			21.56	8449.99			21.3849	6616.16			21.3849	5087.88			21.2157	3872.67			21.4381	2463.51			21.74	1779.99			21.74	2755.55			21.74	884.059			26.76	0
	26.78	9936.24			21.58	8311.99			21.4049	6616.16			21.4049	5189.88			21.2357	3818.67			21.4581	2507.51			21.76	1825.99			21.76	2749.55			21.76	835.059			26.78	1
	26.8	9929.24			21.6	8347.99			21.4249	6622.16			21.4249	5248.88			21.2557	3877.67			21.4781	2439.51			21.78	1714.99			21.78	2805.55			21.78	870.059			26.8	1
	26.82	9917.24			21.62	8277.99			21.4449	6835.16			21.4449	5270.88			21.2757	3866.67			21.4981	2503.51			21.8	1746.99			21.8	2839.55			21.8	843.059			26.82	2
	26.84	10025.2			21.64	8312.99			21.4649	6673.16			21.4649	5258.88			21.2957	3748.67			21.5181	2450.51			21.82	1920.99			21.82	2749.55			21.82	809.059			26.84	5
	26.86	9906.24			21.66	8254.99			21.4849	6674.16			21.4849	5119.88			21.3157	3742.67			21.5381	2566.51			21.84	1894.99			21.84	2867.55			21.84	795.059			26.86	2
	26.88	10197.2			21.68	8244.99			21.5049	6616.16			21.5049	5107.88			21.3357	3761.67			21.5581	2476.51			21.86	1782.99			21.86	2777.55			21.86	985.059			26.88	1
	26.9	9929.24			21.7	8326.99			21.5249	6616.16			21.5249	5184.88			21.3557	3816.67			21.5781	2548.51			21.88	1776.99			21.88	2790.55			21.88	867.059			26.9	0
	26.92	9966.24			21.72	8372.99			21.5449	6616.16			21.5449	5313.88			21.3757	3783.67			21.5981	2441.51			21.9	1706.99			21.9	2788.55			21.9	875.059			26.92	1
	26.94	10027.2			21.74	8342.99			21.5649	6694.16			21.5649	5210.88			21.3957	3929.67			21.6181	2478.51			21.92	1733.99			21.92	2775.55			21.92	811.059			26.94	0
	26.96	9905.24			21.76	8256.99			21.5849	6840.16			21.5849	5121.88			21.4157	3797.67			21.6381	2431.51			21.94	1782.99			21.94	2851.55			21.94	829.059			26.96	2
	26.98	9916.24			21.78	8296.99			21.6049	6646.16			21.6049	5133.88			21.4357	3753.67			21.6581	2407.51			21.96	1931.99			21.96	2828.55			21.96	896.059			26.98	5
	27	9905.24			21.8	8262.99			21.6249	6633.16			21.6249	5240.88			21.4557	3734.67			21.6781	2577.51			21.98	1748.99			21.98	2835.55			21.98	840.059			27	5
	27.02	10116.2			21.82	8311.99			21.6449	6616.16			21.6449	5164.88			21.4757	3765.67			21.6981	2583.51			22	1756.99			22	2875.55			22	801.059			27.02	5
	27.04	10021.2			21.84	8361.99			21.6649	6616.16			21.6649	5082.88			21.4957	3734.67			21.7181	2460.51			22.02	1745.99			22.02	2796.55			22.02	792.059			27.04	0
	27.06	9910.24			21.86	8268.99			21.6849	6735.16			21.6849	5153.88			21.5157	3872.67			21.7381	2412.51			22.04	1787.99			22.04	2830.55			22.04	912.059			27.06	5
	27.08	9971.24			21.88	8332.99			21.7049	6775.16			21.7049	5274.88			21.5357	3854.67			21.7581	2450.51			22.06	1813.99			22.06	2796.55			22.06	888.059			27.08	0
	27.1	9936.24			21.9	8256.99			21.7249	6616.16			21.7249	5085.88			21.5557	3959.67			21.7781	2563.51			22.08	1779.99			22.08	2806.55			22.08	876.059			27.1	0
	27.12	9964.24			21.92	8363.99			21.7449	6616.16			21.7449	5132.88			21.5757	3879.67			21.7981	2419.51			22.1	1812.99			22.1	2765.55			22.1	844.059			27.12	2
	27.14	10053.2			21.94	8324.99			21.7649	6616.16			21.7649	5245.88			21.5957	3752.67			21.8181	2466.51			22.12	1827.99			22.12	2791.55			22.12	880.059			27.14	6
	27.16	10073.2			21.96	8254.99			21.7849	6715.16			21.7849	5130.88			21.6157	3780.67			21.8381	2432.51			22.14	1776.99			22.14	2802.55			22.14	915.059			27.16	4
	27.18	10034.2			21.98	8375.99			21.8049	6660.16			21.8049	5227.88			21.6357	3826.67			21.8581	2412.51			22.16	1710.99			22.16	2749.55			22.16	840.059			27.18	3
	27.2	10126.2			22	8403.99			21.8249	6693.16			21.8249	5129.88			21.6557	3860.67			21.8781	2489.51			22.18	1729.99			22.18	2892.55			22.18	792.059			27.2	2
	27.22	9992.24			22.02	8395.99			21.8449	6616.16			21.8449	5186.88			21.6757	3892.67			21.8981	2545.51			22.2	1706.99			22.2	2878.55			22.2	791.059			27.22	4
	27.24	9911.24			22.04	8237.99			21.8649	6616.16			21.8649	5170.88			21.6957	3868.67			21.9181	2489.51			22.22	1793.99			22.22	2776.55			22.22	791.059			27.24	2
	27.26	9905.24			22.06	8219.99			21.8849	6717.16			21.8849	5168.88			21.7157	3883.67			21.9381	2399.51			22.24	1816.99			22.24	2751.55			22.24	881.059			27.26	3
	27.28	9905.24			22.08	8340.99			21.9049	6808.16			21.9049	5134.88			21.7357	3920.67			21.9581	2449.51			22.26	1925.99			22.26	2830.55			22.26	950.059			27.28	2
	27.3	9969.24			22.1	8258.99			21.9249	6740.16			21.9249	5079.88			21.7557	3830.67			21.9781	2507.51			22.28	1839.99			22.28	2777.55			22.28	814.059			27.3	8
	27.32	10127.2			22.12	8436.99			21.9449	6635.16			21.9449	5212.88			21.7757	3836.67			21.9981	2503.51			22.3	1717.99			22.3	2766.55			22.3	791.059			27.32	0
	27.34	10006.2			22.14	8261.99			21.9649	6757.16			21.9649	5124.88			21.7957	3799.67			22.0181	2489.51			22.32	1706.99			22.32	2751.55			22.32	791.059			27.34	6
	27.36	9982.24			22.16	8340.99			21.9849	6711.16			21.9849	5127.88			21.8157	3920.67			22.0381	2457.51			22.34	1749.99			22.34	2749.55			22.34	817.059			27.36	1
	27.38	10005.2			22.18	8254.99			22.0049	6684.16			22.0049	5119.88			21.8357	3887.67			22.0581	2477.51			22.36	1897.99			22.36	2821.55			22.36	909.059			27.38	0
	27.4	10147.2			22.2	8210.99			22.0249	6638.16			22.0249	5176.88			21.8557	3848.67			22.0781	2448.51			22.38	1820.99			22.38	2785.55			22.38	873.059			27.4	3
	27.42	9989.24			22.22	8417.99			22.0449	6724.16			22.0449	5197.88			21.8757	3777.67			22.0981	2434.51			22.4	1849.99			22.4	2795.55			22.4	847.059			27.42	9
	27.44	10072.2			22.24	8410.99			22.0649	6682.16			22.0649	5128.88			21.8957	3750.67			22.1181	2400.51			22.42	1716.99			22.42	2799.55			22.42	791.059			27.44	9
	27.46	9996.24			22.26	8220.99			22.0849	6680.16			22.0849	5166.88			21.9157	3760.67			22.1381	2527.51			22.44	1872.99			22.44	2761.55			22.44	791.059			27.46	3
	27.48	9905.24			22.28	8211.99			22.1049	6663.16			22.1049	5086.88			21.9357	3750.67			22.1581	2632.51			22.46	1726.99			22.46	2820.55			22.46	791.059			27.48	0
	27.5	10064.2			22.3	8208.99			22.1249	6641.16			22.1249	5203.88			21.9557	3763.67			22.1781	2482.51			22.48	1706.99			22.48	2782.55			22.48	861.059			27.5	8
	27.52	9905.24			22.32	8339.99			22.1449	6636.16			22.1449	5121.88			21.9757	3779.67			22.1981	2457.51			22.5	1740.99			22.5	2749.55			22.5	877.059			27.52	1
	27.54	10043.2			22.34	8427.99			22.1649	6617.16			22.1649	5217.88			21.9957	3742.67			22.2181	2432.51			22.52	1806.99			22.52	2749.55			22.52	871.059			27.54	10
	27.56	10025.2			22.36	8420.99			22.1849	6649.16			22.1849	5150.88			22.0157	3734.67			22.2381	2404.51			22.54	1772.99			22.54	2801.55			22.54	824.059			27.56	0
	27.58	10048.2			22.38	8310.99			22.2049	6749.16			22.2049	5316.88			22.0357	3764.67			22.2581	2398.51			22.56	1706.99			22.56	2754.55			22.56	893.059			27.58	1
	27.6	9991.24			22.4	8282.99			22.2249	6616.16			22.2249	5240.88			22.0557	3851.67			22.2781	2395.51			22.58	1706.99			22.58	2749.55			22.58	841.059			27.6	0
	27.62	10021.2			22.42	8213.99			22.2449	6616.16			22.2449	5208.88			22.0757	3874.67			22.2981	2483.51			22.6	1794.99			22.6	2837.55			22.6	821.059			27.62	1
	27.64	9921.24			22.44	8374.99			22.2649	6706.16			22.2649	5163.88			22.0957	3816.67			22.3181	2491.51			22.62	1793.99			22.62	2790.55			22.62	844.059			27.64	6
	27.66	9917.24			22.46	8255.99			22.2849	6616.16			22.2849	5161.88			22.1157	3779.67			22.3381	2448.51			22.64	1848.99			22.64	2803.55			22.64	857.059			27.66	4
	27.68	9977.24			22.48	8291.99			22.3049	6756.16			22.3049	5159.88			22.1357	3735.67			22.3581	2535.51			22.66	1711.99			22.66	2790.55			22.66	831.059			27.68	3
	27.7	10132.2			22.5	8312.99			22.3249	6750.16			22.3249	5101.88			22.1557	3734.67			22.3781	2436.51			22.68	1735.99			22.68	2752.55			22.68	873.059			27.7	3
	27.72	10230.2			22.52	8403.99			22.3449	6777.16			22.3449	5217.88			22.1757	3734.67			22.3981	2420.51			22.7	1715.99			22.7	2759.55			22.7	817.059			27.72	5
	27.74	10086.2			22.54	8225.99			22.3649	6666.16			22.3649	5382.88			22.1957	3900.67			22.4181	2410.51			22.72	1757.99			22.72	2933.55			22.72	852.059			27.74	0
	27.76	10079.2			22.56	8436.99			22.3849	6628.16			22.3849	5147.88			22.2157	3749.67			22.4381	2498.51			22.74	1948.99			22.74	2781.55			22.74	809.059			27.76	4
	27.78	9917.24			22.58	8324.99			22.4049	6648.16			22.4049	5106.88			22.2357	3734.67			22.4581	2451.51			22.76	1796.99			22.76	2749.55			22.76	884.059			27.78	4
	27.8	10017.2			22.6	8356.99			22.4249	6698.16			22.4249	5084.88			22.2557	3734.67			22.4781	2395.51			22.78	1778.99			22.78	2749.55			22.78	854.059			27.8	5
	27.82	9919.24			22.62	8250.99			22.4449	6845.16			22.4449	5081.88			22.2757	3757.67			22.4981	2431.51			22.8	1761.99			22.8	2818.55			22.8	894.059			27.82	2
	27.84	10223.2			22.64	8232.99			22.4649	6711.16			22.4649	5266.88			22.2957	3734.67			22.5181	2496.51			22.82	1706.99			22.82	2767.55			22.82	825.059			27.84	2
	27.86	10030.2			22.66	8305.99			22.4849	6616.16			22.4849	5280.88			22.3157	3868.67			22.5381	2582.51			22.84	1706.99			22.84	2797.55			22.84	817.059			27.86	5
	27.88	9958.24			22.68	8272.99			22.5049	6616.16			22.5049	5161.88			22.3357	3838.67			22.5581	2503.51			22.86	1852.99			22.86	2840.55			22.86	812.059			27.88	11
	27.9	10051.2			22.7	8297.99			22.5249	6616.16			22.5249	5204.88			22.3557	3812.67			22.5781	2454.51			22.88	1844.99			22.88	2848.55			22.88	848.059			27.9	12
	27.92	10022.2			22.72	8243.99			22.5449	6753.16			22.5449	5106.88			22.3757	3911.67			22.5981	2436.51			22.9	1856.99			22.9	2749.55			22.9	826.059			27.92	9
	27.94	9927.24			22.74	8218.99			22.5649	6737.16			22.5649	5118.88			22.3957	3822.67			22.6181	2471.51			22.92	1846.99			22.92	2772.55			22.92	827.059			27.94	2
	27.96	9925.24			22.76	8265.99			22.5849	6727.16			22.5849	5130.88			22.4157	3734.67			22.6381	2542.51			22.94	1710.99			22.94	2749.55			22.94	890.059			27.96	4
	27.98	9923.24			22.78	8316.99			22.6049	6661.16			22.6049	5216.88			22.4357	3760.67			22.6581	2542.51			22.96	1706.99			22.96	2771.55			22.96	847.059			27.98	2
	28	9960.24			22.8	8220.99			22.6249	6616.16			22.6249	5110.88			22.4557	3746.67			22.6781	2455.51			22.98	1706.99			22.98	2823.55			22.98	896.059			28	6
	28.02	9971.24			22.82	8294.99			22.6449	6616.16			22.6449	5189.88			22.4757	3734.67			22.6981	2401.51			23	1770.99			23	2750.55			23	855.059			28.02	10
	28.04	10090.2			22.84	8208.99			22.6649	6840.16			22.6649	5096.88			22.4957	3827.67			22.7181	2444.51			23.02	1706.99			23.02	2827.55			23.02	797.059			28.04	12
	28.06	10151.2			22.86	8516.99			22.6849	6759.16			22.6849	5229.88			22.5157	3739.67			22.7381	2518.51			23.04	1803.99			23.04	2749.55			23.04	851.059			28.06	12
	28.08	10001.2			22.88	8302.99			22.7049	6616.16			22.7049	5108.88			22.5357	3904.67			22.7581	2607.51			23.06	1751.99			23.06	2789.55			23.06	848.059			28.08	23
	28.1	9911.24			22.9	8255.99			22.7249	6616.16			22.7249	5137.88			22.5557	3757.67			22.7781	2395.51			23.08	1706.99			23.08	2771.55			23.08	862.059			28.1	10
	28.12	9910.24			22.92	8253.99			22.7449	6704.16			22.7449	5133.88			22.5757	3833.67			22.7981	2395.51			23.1	1759.99			23.1	2778.55			23.1	807.059			28.12	11
	28.14	9932.24			22.94	8229.99			22.7649	6782.16			22.7649	5229.88			22.5957	3793.67			22.8181	2395.51			23.12	1706.99			23.12	2816.55			23.12	797.059			28.14	3
	28.16	10223.2			22.96	8292.99			22.7849	6737.16			22.7849	5079.88			22.6157	3916.67			22.8381	2560.51			23.14	1741.99			23.14	2749.55			23.14	793.059			28.16	9
	28.18	10127.2			22.98	8420.99			22.8049	6773.16			22.8049	5150.88			22.6357	3761.67			22.8581	2493.51			23.16	1752.99			23.16	2762.55			23.16	912.059			28.18	17
	28.2	10123.2			23	8278.99			22.8249	6667.16			22.8249	5149.88			22.6557	3742.67			22.8781	2552.51			23.18	1841.99			23.18	2752.55			23.18	858.059			28.2	18
	28.22	9991.24			23.02	8403.99			22.8449	6668.16			22.8449	5079.88			22.6757	3740.67			22.8981	2424.51			23.2	1706.99			23.2	2749.55			23.2	927.059			28.22	15
	28.24	9942.24			23.04	8285.99			22.8649	6616.16			22.8649	5079.88			22.6957	3749.67			22.9181	2395.51			23.22	1706.99			23.22	2749.55			23.22	903.059			28.24	16
	28.26	9916.24			23.06	8316.99			22.8849	6616.16			22.8849	5079.88			22.7157	3734.67			22.9381	2424.51			23.24	1783.99			23.24	2767.55			23.24	827.059			28.26	11
	28.28	10055.2			23.08	8319.99			22.9049	6616.16			22.9049	5241.88			22.7357	3831.67			22.9581	2411.51			23.26	1706.99			23.26	2837.55			23.26	826.059			28.28	16
	28.3	10022.2			23.1	8216.99			22.9249	6822.16			22.9249	5160.88			22.7557	3750.67			22.9781	2489.51			23.28	1799.99			23.28	2817.55			23.28	887.059			28.3	17
	28.32	10077.2			23.12	8210.99			22.9449	6770.16			22.9449	5160.88			22.7757	3748.67			22.9981	2418.51			23.3	1730.99			23.3	2749.55			23.3	827.059			28.32	21
	28.34	10033.2			23.14	8270.99			22.9649	6616.16			22.9649	5159.88			22.7957	3820.67			23.0181	2400.51			23.32	1769.99			23.32	2777.55			23.32	874.059			28.34	25
	28.36	9967.24			23.16	8213.99			22.9849	6616.16			22.9849	5204.88			22.8157	3734.67			23.0381	2466.51			23.34	1778.99			23.34	2749.55			23.34	849.059			28.36	26
	28.38	10015.2			23.18	8331.99			23.0049	6616.16			23.0049	5155.88			22.8357	3734.67			23.0581	2400.51			23.36	1712.99			23.36	2749.55			23.36	834.059			28.38	30
	28.4	10043.2			23.2	8292.99			23.0249	6762.16			23.0249	5100.88			22.8557	3762.67			23.0781	2404.51			23.38	1790.99			23.38	2749.55			23.38	874.059			28.4	14
	28.42	10008.2			23.22	8337.99			23.0449	6616.16			23.0449	5158.88			22.8757	3766.67			23.0981	2487.51			23.4	1760.99			23.4	2770.55			23.4	840.059			28.42	27
	28.44	10023.2			23.24	8364.99			23.0649	6616.16			23.0649	5095.88			22.8957	3734.67			23.1181	2518.51			23.42	1712.99			23.42	2809.55			23.42	806.059			28.44	47
	28.46	10061.2			23.26	8373.99			23.0849	6616.16			23.0849	5224.88			22.9157	3734.67			23.1381	2432.51			23.44	1748.99			23.44	2777.55			23.44	804.059			28.46	49
	28.48	9924.24			23.28	8260.99			23.1049	6669.16			23.1049	5165.88			22.9357	3847.67			23.1581	2430.51			23.46	1838.99			23.46	2794.55			23.46	860.059			28.48	45
	28.5	9965.24			23.3	8271.99			23.1249	6797.16			23.1249	5126.88			22.9557	3769.67			23.1781	2408.51			23.48	1706.99			23.48	2766.55			23.48	935.059			28.5	49
	28.52	9944.24			23.32	8239.99			23.1449	6736.16			23.1449	5100.88			22.9757	3768.67			23.1981	2473.51			23.5	1706.99			23.5	2749.55			23.5	852.059			28.52	54
	28.54	10098.2			23.34	8268.99			23.1649	6778.16			23.1649	5110.88			22.9957	3734.67			23.2181	2425.51			23.52	1706.99			23.52	2797.55			23.52	801.059			28.54	81
	28.56	9977.24			23.36	8229.99			23.1849	6624.16			23.1849	5110.88			23.0157	3801.67			23.2381	2541.51			23.54	1706.99			23.54	2821.55			23.54	824.059			28.56	71
	28.58	9973.24			23.38	8208.99			23.2049	6703.16			23.2049	5079.88			23.0357	3911.67			23.2581	2463.51			23.56	1768.99			23.56	2749.55			23.56	853.059			28.58	104
	28.6	10151.2			23.4	8334.99			23.2249	6655.16			23.2249	5207.88			23.0557	3850.67			23.2781	2446.51			23.58	1706.99			23.58	2749.55			23.58	848.059			28.6	118
	28.62	10159.2			23.42	8249.99			23.2449	6616.16			23.2449	5179.88			23.0757	3877.67			23.2981	2421.51			23.6	1717.99			23.6	2749.55			23.6	847.059			28.62	102
	28.64	10093.2			23.44	8336.99			23.2649	6691.16			23.2649	5226.88			23.0957	3873.67			23.3181	2395.51			23.62	1708.99			23.62	2856.55			23.62	805.059			28.64	116
	28.66	9923.24			23.46	8236.99			23.2849	6634.16			23.2849	5224.88			23.1157	3759.67			23.3381	2428.51			23.64	1768.99			23.64	2771.55			23.64	861.059			28.66	116
	28.68	9914.24			23.48	8434.99			23.3049	6888.16			23.3049	5128.88			23.1357	3739.67			23.3581	2511.51			23.66	1706.99			23.66	2866.55			23.66	847.059			28.68	88
	28.7	9974.24			23.5	8343.99			23.3249	6747.16			23.3249	5102.88			23.1557	3734.67			23.3781	2498.51			23.68	1757.99			23.68	2749.55			23.68	879.059			28.7	87
	28.72	9982.24			23.52	8483.99			23.3449	6728.16			23.3449	5086.88			23.1757	3772.67			23.3981	2475.51			23.7	1739.99			23.7	2778.55			23.7	861.059			28.72	93
	28.74	10058.2			23.54	8232.99			23.3649	6620.16			23.3649	5193.88			23.1957	3828.67			23.4181	2445.51			23.72	1706.99			23.72	2769.55			23.72	810.059			28.74	70
	28.76	10101.2			23.56	8266.99			23.3849	6704.16			23.3849	5089.88			23.2157	3878.67			23.4381	2475.51			23.74	1706.99			23.74	2885.55			23.74	836.059			28.76	88
	28.78	10074.2			23.58	8335.99			23.4049	6616.16			23.4049	5245.88			23.2357	3899.67			23.4581	2430.51			23.76	1723.99			23.76	2839.55			23.76	825.059			28.78	47
	28.8	10074.2			23.6	8254.99			23.4249	6778.16			23.4249	5179.88			23.2557	3843.67			23.4781	2414.51			23.78	1791.99			23.78	2834.55			23.78	843.059			28.8	45
	28.82	10043.2			23.62	8285.99			23.4449	6700.16			23.4449	5205.88			23.2757	3758.67			23.4981	2442.51			23.8	1748.99			23.8	2754.55			23.8	791.059			28.82	28
	28.84	10025.2			23.64	8299.99			23.4649	6616.16			23.4649	5092.88			23.2957	3734.67			23.5181	2587.51			23.82	1713.99			23.82	2806.55			23.82	821.059			28.84	43
	28.86	9912.24			23.66	8261.99			23.4849	6624.16			23.4849	5117.88			23.3157	3839.67			23.5381	2395.51			23.84	1706.99			23.84	2853.55			23.84	864.059			28.86	37
	28.88	10153.2			23.68	8236.99			23.5049	6694.16			23.5049	5099.88			23.3357	3833.67			23.5581	2415.51			23.86	1759.99			23.86	3026.55			23.86	918.059			28.88	38
	28.9	10013.2			23.7	8441.99			23.5249	6638.16			23.5249	5102.88			23.3557	3734.67			23.5781	2398.51			23.88	1773.99			23.88	2954.55			23.88	847.059			28.9	29
	28.92	10179.2			23.72	8371.99			23.5449	6774.16			23.5449	5224.88			23.3757	3771.67			23.5981	2492.51			23.9	1762.99			23.9	2794.55			23.9	859.059			28.92	31
	28.94	10020.2			23.74	8334.99			23.5649	6692.16			23.5649	5108.88			23.3957	3746.67			23.6181	2468.51			23.92	1706.99			23.92	2786.55			23.92	843.059			28.94	17
	28.96	9995.24			23.76	8304.99			23.5849	6647.16			23.5849	5170.88			23.4157	3879.67			23.6381	2471.51			23.94	1720.99			23.94	2749.55			23.94	861.059			28.96	21
	28.98	10037.2			23.78	8290.99			23.6049	6637.16			23.6049	5102.88			23.4357	3835.67			23.6581	2445.51			23.96	1728.99			23.96	2749.55			23.96	810.059			28.98	23
	29	9949.24			23.8	8235.99			23.6249	6637.16			23.6249	5227.88			23.4557	3884.67			23.6781	2460.51			23.98	1768.99			23.98	2749.55			23.98	828.059			29	19
	29.02	10055.2			23.82	8382.99			23.6449	6621.16			23.6449	5203.88			23.4757	3734.67			23.6981	2481.51			24	1745.99			24	2884.55			24	862.059			29.02	33
	29.04	10054.2			23.84	8362.99			23.6649	6715.16			23.6649	5219.88			23.4957	3848.67			23.7181	2434.51			24.02	1783.99			24.02	2839.55			24.02	813.059			29.04	11
	29.06	9981.24			23.86	8292.99			23.6849	6706.16			23.6849	5085.88			23.5157	3817.67			23.7381	2432.51			24.04	1709.99			24.04	2776.55			24.04	819.059			29.06	8
	29.08	10036.2			23.88	8240.99			23.7049	6676.16			23.7049	5079.88			23.5357	3759.67			23.7581	2415.51			24.06	1706.99			24.06	2749.55			24.06	791.059			29.08	13
	29.1	10175.2			23.9	8338.99			23.7249	6709.16			23.7249	5079.88			23.5557	3757.67			23.7781	2447.51			24.08	1706.99			24.08	2749.55			24.08	839.059			29.1	6
	29.12	10025.2			23.92	8328.99			23.7449	6634.16			23.7449	5106.88			23.5757	3750.67			23.7981	2395.51			24.1	1899.99			24.1	2795.55			24.1	914.059			29.12	15
	29.14	10099.2			23.94	8314.99			23.7649	6745.16			23.7649	5203.88			23.5957	3783.67			23.8181	2395.51			24.12	1706.99			24.12	2771.55			24.12	802.059			29.14	18
	29.16	10088.2			23.96	8235.99			23.7849	6634.16			23.7849	5245.88			23.6157	3880.67			23.8381	2451.51			24.14	1771.99			24.14	2749.55			24.14	857.059			29.16	15
	29.18	10134.2			23.98	8341.99			23.8049	6649.16			23.8049	5159.88			23.6357	3848.67			23.8581	2395.51			24.16	1770.99			24.16	2813.55			24.16	834.059			29.18	19
	29.2	10077.2			24	8267.99			23.8249	6651.16			23.8249	5102.88			23.6557	3799.67			23.8781	2395.51			24.18	1813.99			24.18	2933.55			24.18	796.059			29.2	18
	29.22	9981.24			24.02	8218.99			23.8449	6708.16			23.8449	5199.88			23.6757	3734.67			23.8981	2503.51			24.2	1738.99			24.2	2766.55			24.2	841.059			29.22	5
	29.24	10150.2			24.04	8217.99			23.8649	6790.16			23.8649	5155.88			23.6957	3870.67			23.9181	2395.51			24.22	1747.99			24.22	2749.55			24.22	861.059			29.24	6
	29.26	9976.24			24.06	8415.99			23.8849	6735.16			23.8849	5155.88			23.7157	3814.67			23.9381	2409.51			24.24	1717.99			24.24	2749.55			24.24	830.059			29.26	13
	29.28	10025.2			24.08	8348.99			23.9049	6647.16			23.9049	5130.88			23.7357	3797.67			23.9581	2523.51			24.26	1706.99			24.26	2771.55			24.26	806.059			29.28	9
	29.3	10063.2			24.1	8474.99			23.9249	6723.16			23.9249	5303.88			23.7557	3779.67			23.9781	2428.51			24.28	1706.99			24.28	2821.55			24.28	887.059			29.3	18
	29.32	10103.2			24.12	8238.99			23.9449	6667.16			23.9449	5262.88			23.7757	3790.67			23.9981	2395.51			24.3	1763.99			24.3	2773.55			24.3	882.059			29.32	7
	29.34	9913.24			24.14	8388.99			23.9649	6616.16			23.9649	5084.88			23.7957	3831.67			24.0181	2442.51			24.32	1804.99			24.32	2801.55			24.32	871.059			29.34	7
	29.36	10044.2			24.16	8225.99			23.9849	6627.16			23.9849	5082.88			23.8157	3782.67			24.0381	2416.51			24.34	1768.99			24.34	2749.55			24.34	917.059			29.36	7
	29.38	10053.2			24.18	8428.99			24.0049	6645.16			24.0049	5132.88			23.8357	3804.67			24.0581	2587.51			24.36	1743.99			24.36	2793.55			24.36	990.059			29.38	4
	29.4	10016.2			24.2	8319.99			24.0249	6616.16			24.0249	5107.88			23.8557	3786.67			24.0781	2519.51			24.38	1730.99			24.38	2749.55			24.38	882.059			29.4	7
	29.42	10015.2			24.22	8239.99			24.0449	6771.16			24.0449	5123.88			23.8757	3834.67			24.0981	2462.51			24.4	1730.99			24.4	2751.55			24.4	842.059			29.42	7
	29.44	10090.2			24.24	8255.99			24.0649	6616.16			24.0649	5079.88			23.8957	3840.67			24.1181	2450.51			24.42	1706.99			24.42	2754.55			24.42	796.059			29.44	9
	29.46	10052.2			24.26	8292.99			24.0849	6719.16			24.0849	5128.88			23.9157	3763.67			24.1381	2444.51			24.44	1706.99			24.44	2824.55			24.44	793.059			29.46	6
	29.48	9936.24			24.28	8250.99			24.1049	6652.16			24.1049	5108.88			23.9357	3849.67			24.1581	2401.51			24.46	1741.99			24.46	2801.55			24.46	791.059			29.48	7
	29.5	9913.24			24.3	8381.99			24.1249	6629.16			24.1249	5079.88			23.9557	3811.67			24.1781	2493.51			24.48	1734.99			24.48	2775.55			24.48	859.059			29.5	7
	29.52	10010.2			24.32	8280.99			24.1449	6757.16			24.1449	5181.88			23.9757	3808.67			24.1981	2515.51			24.5	1706.99			24.5	2823.55			24.5	814.059			29.52	0
	29.54	10041.2			24.34	8312.99			24.1649	6616.16			24.1649	5146.88			23.9957	3756.67			24.2181	2416.51			24.52	1730.99			24.52	2815.55			24.52	871.059			29.54	5
	29.56	10089.2			24.36	8255.99			24.1849	6655.16			24.1849	5079.88			24.0157	3802.67			24.2381	2399.51			24.54	1811.99			24.54	2782.55			24.54	805.059			29.56	8
	29.58	9994.24			24.38	8210.99			24.2049	6645.16			24.2049	5230.88			24.0357	3959.67			24.2581	2476.51			24.56	1706.99			24.56	2775.55			24.56	955.059			29.58	5
	29.6	10033.2			24.4	8330.99			24.2249	6645.16			24.2249	5112.88			24.0557	3759.67			24.2781	2487.51			24.58	1779.99			24.58	2814.55			24.58	896.059			29.6	2
	29.62	9929.24			24.42	8208.99			24.2449	6821.16			24.2449	5279.88			24.0757	3914.67			24.2981	2450.51			24.6	1752.99			24.6	2811.55			24.6	823.059			29.62	2
	29.64	10037.2			24.44	8338.99			24.2649	6932.16			24.2649	5115.88			24.0957	3766.67			24.3181	2577.51			24.62	1745.99			24.62	2749.55			24.62	813.059			29.64	6
	29.66	10122.2			24.46	8373.99			24.2849	6616.16			24.2849	5141.88			24.1157	3790.67			24.3381	2400.51			24.64	1781.99			24.64	2801.55			24.64	803.059			29.66	12
	29.68	10138.2			24.48	8329.99			24.3049	6647.16			24.3049	5084.88			24.1357	3734.67			24.3581	2464.51			24.66	1798.99			24.66	2866.55			24.66	865.059			29.68	6
	29.7	10142.2			24.5	8271.99			24.3249	6653.16			24.3249	5155.88			24.1557	3844.67			24.3781	2434.51			24.68	1779.99			24.68	2749.55			24.68	812.059			29.7	7
	29.72	10017.2			24.52	8354.99			24.3449	6644.16			24.3449	5109.88			24.1757	3795.67			24.3981	2554.51			24.7	1706.99			24.7	2831.55			24.7	905.059			29.72	10
	29.74	9905.24			24.54	8247.99			24.3649	6616.16			24.3649	5149.88			24.1957	3838.67			24.4181	2395.51			24.72	1745.99			24.72	2789.55			24.72	914.059			29.74	2
	29.76	9905.24			24.56	8377.99			24.3849	6760.16			24.3849	5139.88			24.2157	3920.67			24.4381	2407.51			24.74	1731.99			24.74	2784.55			24.74	889.059			29.76	3
	29.78	9950.24			24.58	8239.99			24.4049	6872.16			24.4049	5220.88			24.2357	3815.67			24.4581	2395.51			24.76	1706.99			24.76	2757.55			24.76	829.059			29.78	0
	29.8	9996.24			24.6	8222.99			24.4249	6750.16			24.4249	5106.88			24.2557	3804.67			24.4781	2496.51			24.78	1706.99			24.78	2786.55			24.78	804.059			29.8	2
	29.82	10016.2			24.62	8323.99			24.4449	6815.16			24.4449	5079.88			24.2757	3765.67			24.4981	2436.51			24.8	1706.99			24.8	2749.55			24.8	793.059			29.82	6
	29.84	10189.2			24.64	8384.99			24.4649	6903.16			24.4649	5079.88			24.2957	3863.67			24.5181	2445.51			24.82	1706.99			24.82	2792.55			24.82	839.059			29.84	6
	29.86	10075.2			24.66	8401.99			24.4849	6765.16			24.4849	5120.88			24.3157	3734.67			24.5381	2458.51			24.84	1752.99			24.84	2749.55			24.84	817.059			29.86	2
	29.88	10156.2			24.68	8444.99			24.5049	6690.16			24.5049	5125.88			24.3357	3864.67			24.5581	2531.51			24.86	1762.99			24.86	2749.55			24.86	871.059			29.88	6
	29.9	9905.24			24.7	8368.99			24.5249	6633.16			24.5249	5146.88			24.3557	3748.67			24.5781	2609.51			24.88	1709.99			24.88	2777.55			24.88	890.059			29.9	3
	29.92	9998.24			24.72	8299.99			24.5449	6621.16			24.5449	5126.88			24.3757	3882.67			24.5981	2456.51			24.9	1732.99			24.9	2791.55			24.9	805.059			29.92	0
	29.94	10055.2			24.74	8236.99			24.5649	6749.16			24.5649	5170.88			24.3957	3793.67			24.6181	2400.51			24.92	1706.99			24.92	2837.55			24.92	791.059			29.94	4
	29.96	10121.2			24.76	8293.99			24.5849	6731.16			24.5849	5314.88			24.4157	3841.67			24.6381	2395.51			24.94	1706.99			24.94	2799.55			24.94	791.059			29.96	2
	29.98	10104.2			24.78	8310.99			24.6049	6659.16			24.6049	5226.88			24.4357	3734.67			24.6581	2395.51			24.96	1768.99			24.96	2749.55			24.96	849.059			29.98	4
	30	10164.2			24.8	8390.99			24.6249	6616.16			24.6249	5125.88			24.4557	3862.67			24.6781	2522.51			24.98	1706.99			24.98	2749.55			24.98	814.059			30	5
	30.02	10060.2			24.82	8208.99			24.6449	6765.16			24.6449	5084.88			24.4757	3824.67			24.6981	2474.51			25	1843.99			25	2781.55			25	921.059			30.02	3
	30.04	10035.2			24.84	8398.99			24.6649	6616.16			24.6649	5102.88			24.4957	3742.67			24.7181	2454.51			25.02	1815.99			25.02	2882.55			25.02	805.059			30.04	7
	30.06	10016.2			24.86	8333.99			24.6849	6719.16			24.6849	5116.88			24.5157	3734.67			24.7381	2431.51			25.04	1899.99			25.04	2844.55			25.04	835.059			30.06	1
	30.08	9913.24			24.88	8208.99			24.7049	6734.16			24.7049	5207.88			24.5357	3734.67			24.7581	2510.51			25.06	1729.99			25.06	2775.55			25.06	799.059			30.08	0
	30.1	9944.24			24.9	8221.99			24.7249	6749.16			24.7249	5189.88			24.5557	3849.67			24.7781	2507.51			25.08	1708.99			25.08	2749.55			25.08	837.059			30.1	4
	30.12	10060.2			24.92	8210.99			24.7449	6627.16			24.7449	5113.88			24.5757	3921.67			24.7981	2499.51			25.1	1706.99			25.1	2871.55			25.1	802.059			30.12	0
	30.14	10079.2			24.94	8413.99			24.7649	6633.16			24.7649	5177.88			24.5957	3823.67			24.8181	2514.51			25.12	1706.99			25.12	2825.55			25.12	896.059			30.14	8
	30.16	10239.2			24.96	8417.99			24.7849	6659.16			24.7849	5115.88			24.6157	3809.67			24.8381	2395.51			25.14	1743.99			25.14	2843.55			25.14	907.059			30.16	1
	30.18	10090.2			24.98	8320.99			24.8049	6764.16			24.8049	5169.88			24.6357	3782.67			24.8581	2395.51			25.16	1870.99			25.16	2811.55			25.16	838.059			30.18	2
	30.2	9951.24			25	8208.99			24.8249	6616.16			24.8249	5115.88			24.6557	3777.67			24.8781	2455.51			25.18	1814.99			25.18	2793.55			25.18	961.059			30.2	2
	30.22	9939.24			25.02	8279.99			24.8449	6633.16			24.8449	5079.88			24.6757	3734.67			24.8981	2469.51			25.2	1756.99			25.2	2761.55			25.2	824.059			30.22	0
	30.24	9915.24			25.04	8307.99			24.8649	6630.16			24.8649	5079.88			24.6957	3775.67			24.9181	2395.51			25.22	1762.99			25.22	2791.55			25.22	813.059			30.24	5
	30.26	10079.2			25.06	8290.99			24.8849	6752.16			24.8849	5266.88			24.7157	3928.67			24.9381	2449.51			25.24	1726.99			25.24	2749.55			25.24	791.059			30.26	2
	30.28	10080.2			25.08	8381.99			24.9049	6810.16			24.9049	5142.88			24.7357	3829.67			24.9581	2435.51			25.26	1706.99			25.26	2845.55			25.26	861.059			30.28	5
	30.3	10106.2			25.1	8280.99			24.9249	6634.16			24.9249	5139.88			24.7557	3816.67			24.9781	2519.51			25.28	1738.99			25.28	2820.55			25.28	965.059			30.3	2
	30.32	10133.2			25.12	8237.99			24.9449	6631.16			24.9449	5106.88			24.7757	3759.67			24.9981	2474.51			25.3	1916.99			25.3	2839.55			25.3	791.059			30.32	0
	30.34	10244.2			25.14	8247.99			24.9649	6658.16			24.9649	5155.88			24.7957	3779.67			25.0181	2431.51			25.32	1739.99			25.32	2749.55			25.32	888.059			30.34	6
	30.36	10098.2			25.16	8354.99			24.9849	6670.16			24.9849	5129.88			24.8157	3788.67			25.0381	2455.51			25.34	1771.99			25.34	2769.55			25.34	883.059			30.36	0
	30.38	9956.24			25.18	8409.99			25.0049	6754.16			25.0049	5156.88			24.8357	3871.67			25.0581	2545.51			25.36	1762.99			25.36	2749.55			25.36	818.059			30.38	2
	30.4	10051.2			25.2	8322.99			25.0249	6652.16			25.0249	5146.88			24.8557	3781.67			25.0781	2563.51			25.38	1824.99			25.38	2837.55			25.38	809.059			30.4	0
	30.42	10021.2			25.22	8300.99			25.0449	6737.16			25.0449	5152.88			24.8757	3734.67			25.0981	2431.51			25.4	1706.99			25.4	2873.55			25.4	829.059			30.42	0
	30.44	10016.2			25.24	8276.99			25.0649	6649.16			25.0649	5128.88			24.8957	3767.67			25.1181	2492.51			25.42	1802.99			25.42	2749.55			25.42	817.059			30.44	0
	30.46	10136.2			25.26	8233.99			25.0849	6616.16			25.0849	5117.88			24.9157	3789.67			25.1381	2526.51			25.44	1773.99			25.44	2910.55			25.44	815.059			30.46	4
	30.48	10098.2			25.28	8304.99			25.1049	6616.16			25.1049	5208.88			24.9357	3905.67			25.1581	2532.51			25.46	1774.99			25.46	2795.55			25.46	881.059			30.48	7
	30.5	10172.2			25.3	8222.99			25.1249	6649.16			25.1249	5159.88			24.9557	3734.67			25.1781	2431.51			25.48	1822.99			25.48	2846.55			25.48	919.059			30.5	2
	30.52	10308.2			25.32	8298.99			25.1449	6668.16			25.1449	5097.88			24.9757	3848.67			25.1981	2410.51			25.5	1758.99			25.5	2763.55			25.5	864.059			30.52	5
	30.54	10066.2			25.34	8349.99			25.1649	6692.16			25.1649	5104.88			24.9957	3794.67			25.2181	2427.51			25.52	1743.99			25.52	2749.55			25.52	847.059			30.54	5
	30.56	10118.2			25.36	8319.99			25.1849	6727.16			25.1849	5097.88			25.0157	3776.67			25.2381	2414.51			25.54	1728.99			25.54	2749.55			25.54	883.059			30.56	0
	30.58	10042.2			25.38	8276.99			25.2049	6914.16			25.2049	5099.88			25.0357	3734.67			25.2581	2433.51			25.56	1783.99			25.56	2802.55			25.56	855.059			30.58	0
	30.6	9959.24			25.4	8310.99			25.2249	6757.16			25.2249	5202.88			25.0557	3784.67			25.2781	2460.51			25.58	1770.99			25.58	2783.55			25.58	902.059			30.6	3
	30.62	10062.2			25.42	8300.99			25.2449	6972.16			25.2449	5228.88			25.0757	3748.67			25.2981	2505.51			25.6	1894.99			25.6	2760.55			25.6	805.059			30.62	1
	30.64	10125.2			25.44	8338.99			25.2649	6621.16			25.2649	5192.88			25.0957	3891.67			25.3181	2454.51			25.62	1782.99			25.62	2832.55			25.62	864.059			30.64	5
	30.66	10106.2			25.46	8268.99			25.2849	6788.16			25.2849	5138.88			25.1157	3799.67			25.3381	2482.51			25.64	1766.99			25.64	2848.55			25.64	883.059			30.66	3
	30.68	10251.2			25.48	8208.99			25.3049	6633.16			25.3049	5112.88			25.1357	3831.67			25.3581	2483.51			25.66	1812.99			25.66	2889.55			25.66	837.059			30.68	6
	30.7	10300.2			25.5	8316.99			25.3249	6792.16			25.3249	5089.88			25.1557	3734.67			25.3781	2475.51			25.68	1724.99			25.68	2749.55			25.68	829.059			30.7	3
	30.72	10026.2			25.52	8213.99			25.3449	6694.16			25.3449	5123.88			25.1757	3875.67			25.3981	2429.51			25.7	1803.99			25.7	2749.55			25.7	827.059			30.72	0
	30.74	10124.2			25.54	8328.99			25.3649	6616.16			25.3649	5112.88			25.1957	3741.67			25.4181	2417.51			25.72	1732.99			25.72	2749.55			25.72	865.059			30.74	2
	30.76	10091.2			25.56	8260.99			25.3849	6638.16			25.3849	5246.88			25.2157	3801.67			25.4381	2395.51			25.74	1774.99			25.74	2780.55			25.74	956.059			30.76	0
	30.78	10011.2			25.58	8317.99			25.4049	6804.16			25.4049	5146.88			25.2357	3746.67			25.4581	2456.51			25.76	1734.99			25.76	2749.55			25.76	817.059			30.78	3
	30.8	10101.2			25.6	8333.99			25.4249	6703.16			25.4249	5173.88			25.2557	3745.67			25.4781	2457.51			25.78	1711.99			25.78	2749.55			25.78	881.059			30.8	2
	30.82	10209.2			25.62	8343.99			25.4449	6643.16			25.4449	5166.88			25.2757	3829.67			25.4981	2507.51			25.8	1714.99			25.8	2749.55			25.8	842.059			30.82	1
	30.84	10150.2			25.64	8400.99			25.4649	6616.16			25.4649	5079.88			25.2957	3802.67			25.5181	2422.51			25.82	1757.99			25.82	2755.55			25.82	812.059			30.84	0
	30.86	10252.2			25.66	8300.99			25.4849	6655.16			25.4849	5100.88			25.3157	3840.67			25.5381	2436.51			25.84	1775.99			25.84	2855.55			25.84	887.059			30.86	2
	30.88	10277.2			25.68	8273.99			25.5049	6662.16			25.5049	5187.88			25.3357	3749.67			25.5581	2483.51			25.86	1733.99			25.86	2786.55			25.86	890.059			30.88	0
	30.9	10185.2			25.7	8243.99			25.5249	6895.16			25.5249	5275.88			25.3557	3888.67			25.5781	2395.51			25.88	1796.99			25.88	2760.55			25.88	898.059			30.9	2
	30.92	10176.2			25.72	8280.99			25.5449	6710.16			25.5449	5104.88			25.3757	3796.67			25.5981	2395.51			25.9	1735.99			25.9	2749.55			25.9	807.059			30.92	2
	30.94	10140.2			25.74	8227.99			25.5649	6624.16			25.5649	5114.88			25.3957	3797.67			25.6181	2395.51			25.92	1776.99			25.92	2825.55			25.92	876.059			30.94	0
	30.96	10079.2			25.76	8349.99			25.5849	6616.16			25.5849	5092.88			25.4157	3782.67			25.6381	2395.51			25.94	1727.99			25.94	2749.55			25.94	874.059			30.96	2
	30.98	10066.2			25.78	8324.99			25.6049	6616.16			25.6049	5125.88			25.4357	3781.67			25.6581	2430.51			25.96	1722.99			25.96	2925.55			25.96	798.059			30.98	3
	31	10283.2			25.8	8326.99			25.6249	6768.16			25.6249	5079.88			25.4557	3914.67			25.6781	2547.51			25.98	1706.99			25.98	2760.55			25.98	942.059			31	2
	31.02	10325.2			25.82	8350.99			25.6449	6724.16			25.6449	5138.88			25.4757	3780.67			25.6981	2572.51			26	1829.99			26	2844.55			26	847.059			31.02	2
	31.04	10637.2			25.84	8306.99			25.6649	6673.16			25.6649	5079.88			25.4957	3734.67			25.7181	2510.51			26.02	1882.99			26.02	2755.55			26.02	841.059			31.04	1
	31.06	10315.2			25.86	8382.99			25.6849	6680.16			25.6849	5125.88			25.5157	3734.67			25.7381	2406.51			26.04	1731.99			26.04	2811.55			26.04	807.059			31.06	0
	31.08	10515.2			25.88	8274.99			25.7049	6655.16			25.7049	5212.88			25.5357	3796.67			25.7581	2473.51			26.06	1732.99			26.06	2808.55			26.06	821.059			31.08	0
	31.1	10292.2			25.9	8215.99			25.7249	6771.16			25.7249	5112.88			25.5557	3820.67			25.7781	2471.51			26.08	1713.99			26.08	2790.55			26.08	864.059			31.1	0
	31.12	10373.2			25.92	8359.99			25.7449	6686.16			25.7449	5204.88			25.5757	3815.67			25.7981	2447.51			26.1	1712.99			26.1	2749.55			26.1	884.059			31.12	0
	31.14	10534.2			25.94	8307.99			25.7649	6744.16			25.7649	5104.88			25.5957	3831.67			25.8181	2452.51			26.12	1810.99			26.12	2749.55			26.12	849.059			31.14	1
	31.16	10485.2			25.96	8335.99			25.7849	6626.16			25.7849	5267.88			25.6157	3894.67			25.8381	2409.51			26.14	1887.99			26.14	2760.55			26.14	865.059			31.16	6
	31.18	10762.2			25.98	8262.99			25.8049	6666.16			25.8049	5192.88			25.6357	3840.67			25.8581	2442.51			26.16	1708.99			26.16	2749.55			26.16	808.059			31.18	3
	31.2	10944.2			26	8502.99			25.8249	6628.16			25.8249	5079.88			25.6557	3758.67			25.8781	2515.51			26.18	1707.99			26.18	2858.55			26.18	791.059			31.2	3
	31.22	10924.2			26.02	8461.99			25.8449	6617.16			25.8449	5079.88			25.6757	3864.67			25.8981	2412.51			26.2	1706.99			26.2	2749.55			26.2	910.059			31.22	2
	31.24	11220.2			26.04	8367.99			25.8649	6654.16			25.8649	5137.88			25.6957	3874.67			25.9181	2395.51			26.22	1727.99			26.22	2749.55			26.22	845.059			31.24	0
	31.26	11315.2			26.06	8219.99			25.8849	6682.16			25.8849	5177.88			25.7157	3744.67			25.9381	2431.51			26.24	1810.99			26.24	2749.55			26.24	838.059			31.26	0
	31.28	11432.2			26.08	8320.99			25.9049	6676.16			25.9049	5239.88			25.7357	3904.67			25.9581	2495.51			26.26	1771.99			26.26	2749.55			26.26	921.059			31.28	0
	31.3	11400.2			26.1	8308.99			25.9249	6664.16			25.9249	5264.88			25.7557	3734.67			25.9781	2395.51			26.28	1776.99			26.28	2886.55			26.28	833.059			31.3	0
	31.32	11108.2			26.12	8307.99			25.9449	6759.16			25.9449	5121.88			25.7757	3811.67			25.9981	2442.51			26.3	1754.99			26.3	2749.55			26.3	800.059			31.32	0
	31.34	11091.2			26.14	8325.99			25.9649	6672.16			25.9649	5101.88			25.7957	3820.67			26.0181	2641.51			26.32	1841.99			26.32	2749.55			26.32	797.059			31.34	0
	31.36	10873.2			26.16	8264.99			25.9849	6616.16			25.9849	5087.88			25.8157	3794.67			26.0381	2491.51			26.34	1765.99			26.34	2749.55			26.34	829.059			31.36	0
	31.38	10665.2			26.18	8263.99			26.0049	6616.16			26.0049	5098.88			25.8357	3810.67			26.0581	2441.51			26.36	1826.99			26.36	2843.55			26.36	891.059			31.38	0
	31.4	10546.2			26.2	8246.99			26.0249	6616.16			26.0249	5170.88			25.8557	3736.67			26.0781	2554.51			26.38	1721.99			26.38	2786.55			26.38	918.059			31.4	3
	31.42	10479.2			26.22	8248.99			26.0449	6875.16			26.0449	5175.88			25.8757	3734.67			26.0981	2395.51			26.4	1706.99			26.4	2852.55			26.4	915.059			31.42	0
	31.44	10401.2			26.24	8373.99			26.0649	6778.16			26.0649	5144.88			25.8957	3826.67			26.1181	2464.51			26.42	1710.99			26.42	2823.55			26.42	791.059			31.44	4
	31.46	10507.2			26.26	8230.99			26.0849	6675.16			26.0849	5132.88			25.9157	3838.67			26.1381	2518.51			26.44	1841.99			26.44	2809.55			26.44	894.059			31.46	2
	31.48	10340.2			26.28	8244.99			26.1049	6684.16			26.1049	5198.88			25.9357	3771.67			26.1581	2450.51			26.46	1735.99			26.46	2793.55			26.46	845.059			31.48	0
	31.5	10458.2			26.3	8263.99			26.1249	6661.16			26.1249	5183.88			25.9557	3747.67			26.1781	2437.51			26.48	1718.99			26.48	2775.55			26.48	854.059			31.5	2
	31.52	10467.2			26.32	8306.99			26.1449	6780.16			26.1449	5145.88			25.9757	3745.67			26.1981	2528.51			26.5	1809.99			26.5	2751.55			26.5	844.059			31.52	0
	31.54	10258.2			26.34	8395.99			26.1649	6662.16			26.1649	5118.88			25.9957	3891.67			26.2181	2490.51			26.52	1730.99			26.52	2760.55			26.52	815.059			31.54	1
	31.56	10350.2			26.36	8363.99			26.1849	6826.16			26.1849	5081.88			26.0157	3907.67			26.2381	2498.51			26.54	1812.99			26.54	2749.55			26.54	791.059			31.56	0
	31.58	10173.2			26.38	8459.99			26.2049	6735.16			26.2049	5079.88			26.0357	3909.67			26.2581	2497.51			26.56	1751.99			26.56	2820.55			26.56	867.059			31.58	4
	31.6	10233.2			26.4	8243.99			26.2249	6718.16			26.2249	5079.88			26.0557	3848.67			26.2781	2479.51			26.58	1713.99			26.58	2750.55			26.58	863.059			31.6	1
	31.62	10248.2			26.42	8294.99			26.2449	6648.16			26.2449	5136.88			26.0757	3734.67			26.2981	2449.51			26.6	1819.99			26.6	2825.55			26.6	904.059			31.62	0
	31.64	10226.2			26.44	8245.99			26.2649	6655.16			26.2649	5137.88			26.0957	3734.67			26.3181	2436.51			26.62	1775.99			26.62	2821.55			26.62	819.059			31.64	0
	31.66	10288.2			26.46	8237.99			26.2849	6632.16			26.2849	5124.88			26.1157	3739.67			26.3381	2418.51			26.64	1745.99			26.64	2749.55			26.64	817.059			31.66	0
	31.68	10092.2			26.48	8353.99			26.3049	6767.16			26.3049	5312.88			26.1357	3737.67			26.3581	2446.51			26.66	1885.99			26.66	2785.55			26.66	876.059			31.68	2
	31.7	10213.2			26.5	8384.99			26.3249	6702.16			26.3249	5079.88			26.1557	3870.67			26.3781	2438.51			26.68	1706.99			26.68	2749.55			26.68	866.059			31.7	1
	31.72	10201.2			26.52	8310.99			26.3449	6731.16			26.3449	5122.88			26.1757	3817.67			26.3981	2401.51			26.7	1775.99			26.7	2749.55			26.7	887.059			31.72	0
	31.74	10114.2			26.54	8261.99			26.3649	6698.16			26.3649	5142.88			26.1957	3843.67			26.4181	2411.51			26.72	1712.99			26.72	2917.55			26.72	816.059			31.74	2
	31.76	10048.2			26.56	8416.99			26.3849	6825.16			26.3849	5117.88			26.2157	3858.67			26.4381	2414.51			26.74	1783.99			26.74	2798.55			26.74	803.059			31.76	0
	31.78	10040.2			26.58	8360.99			26.4049	6786.16			26.4049	5184.88			26.2357	3846.67			26.4581	2547.51			26.76	1852.99			26.76	2749.55			26.76	791.059			31.78	0
	31.8	10089.2			26.6	8238.99			26.4249	6703.16			26.4249	5159.88			26.2557	3734.67			26.4781	2492.51			26.78	1712.99			26.78	2749.55			26.78	791.059			31.8	1
	31.82	10176.2			26.62	8391.99			26.4449	6616.16			26.4449	5135.88			26.2757	3760.67			26.4981	2466.51			26.8	1809.99			26.8	2749.55			26.8	806.059			31.82	0
	31.84	10207.2			26.64	8336.99			26.4649	6697.16			26.4649	5197.88			26.2957	3758.67			26.5181	2521.51			26.82	1748.99			26.82	2768.55			26.82	809.059			31.84	3
	31.86	10231.2			26.66	8334.99			26.4849	6692.16			26.4849	5110.88			26.3157	3771.67			26.5381	2404.51			26.84	1841.99			26.84	2855.55			26.84	854.059			31.86	1
	31.88	10102.2			26.68	8256.99			26.5049	6716.16			26.5049	5222.88			26.3357	3790.67			26.5581	2466.51			26.86	1798.99			26.86	2890.55			26.86	877.059			31.88	2
	31.9	10051.2			26.7	8343.99			26.5249	6740.16			26.5249	5221.88			26.3557	3772.67			26.5781	2425.51			26.88	1802.99			26.88	2836.55			26.88	847.059			31.9	4
	31.92	9969.24			26.72	8284.99			26.5449	6771.16			26.5449	5145.88			26.3757	3827.67			26.5981	2485.51			26.9	1728.99			26.9	2749.55			26.9	899.059			31.92	0
	31.94	10062.2			26.74	8330.99			26.5649	6722.16			26.5649	5087.88			26.3957	3734.67			26.6181	2455.51			26.92	1706.99			26.92	2749.55			26.92	832.059			31.94	1
	31.96	10053.2			26.76	8290.99			26.5849	6646.16			26.5849	5136.88			26.4157	3938.67			26.6381	2492.51			26.94	1745.99			26.94	2749.55			26.94	822.059			31.96	2
	31.98	9979.24			26.78	8358.99			26.6049	6702.16			26.6049	5114.88			26.4357	3825.67			26.6581	2462.51			26.96	1792.99			26.96	2749.55			26.96	817.059			31.98	0
	32	9997.24			26.8	8279.99			26.6249	6633.16			26.6249	5205.88			26.4557	3854.67			26.6781	2497.51			26.98	1792.99			26.98	2850.55			26.98	791.059			32	1
	32.02	9945.24			26.82	8363.99			26.6449	6741.16			26.6449	5113.88			26.4757	3763.67			26.6981	2395.51			27	1779.99			27	2792.55			27	837.059			32.02	0
	32.04	10107.2			26.84	8210.99			26.6649	6808.16			26.6649	5079.88			26.4957	3767.67			26.7181	2395.51			27.02	1776.99			27.02	2859.55			27.02	811.059			32.04	0
	32.06	10177.2			26.86	8280.99			26.6849	6746.16			26.6849	5167.88			26.5157	3830.67			26.7381	2456.51			27.04	1803.99			27.04	2749.55			27.04	914.059			32.06	0
	32.08	9992.24			26.88	8238.99			26.7049	6753.16			26.7049	5079.88			26.5357	3782.67			26.7581	2503.51			27.06	1734.99			27.06	2749.55			27.06	870.059			32.08	0
	32.1	9960.24			26.9	8220.99			26.7249	6661.16			26.7249	5162.88			26.5557	3861.67			26.7781	2468.51			27.08	1780.99			27.08	2767.55			27.08	879.059			32.1	5
	32.12	9951.24			26.92	8340.99			26.7449	6660.16			26.7449	5200.88			26.5757	3773.67			26.7981	2552.51			27.1	1754.99			27.1	2749.55			27.1	875.059			32.12	2
	32.14	9970.24			26.94	8369.99			26.7649	6840.16			26.7649	5119.88			26.5957	3772.67			26.8181	2469.51			27.12	1864.99			27.12	2762.55			27.12	876.059			32.14	0
	32.16	10104.2			26.96	8388.99			26.7849	6854.16			26.7849	5096.88			26.6157	3878.67			26.8381	2439.51			27.14	1758.99			27.14	2749.55			27.14	834.059			32.16	3
	32.18	10122.2			26.98	8295.99			26.8049	6841.16			26.8049	5110.88			26.6357	3848.67			26.8581	2395.51			27.16	1716.99			27.16	2749.55			27.16	820.059			32.18	1
	32.2	9905.24			27	8282.99			26.8249	6616.16			26.8249	5097.88			26.6557	3734.67			26.8781	2395.51			27.18	1720.99			27.18	2771.55			27.18	827.059			32.2	1
	32.22	10274.2			27.02	8222.99			26.8449	6708.16			26.8449	5079.88			26.6757	3791.67			26.8981	2423.51			27.2	1768.99			27.2	2749.55			27.2	848.059			32.22	0
	32.24	9905.24			27.04	8215.99			26.8649	6701.16			26.8649	5079.88			26.6957	3750.67			26.9181	2551.51			27.22	1808.99			27.22	2749.55			27.22	791.059			32.24	0
	32.26	9905.24			27.06	8236.99			26.8849	6658.16			26.8849	5116.88			26.7157	3742.67			26.9381	2453.51			27.24	1805.99			27.24	2783.55			27.24	858.059			32.26	4
	32.28	10123.2			27.08	8364.99			26.9049	6689.16			26.9049	5161.88			26.7357	3739.67			26.9581	2395.51			27.26	1798.99			27.26	2749.55			27.26	899.059			32.28	0
	32.3	9950.24			27.1	8208.99			26.9249	6647.16			26.9249	5121.88			26.7557	3750.67			26.9781	2395.51			27.28	1729.99			27.28	2749.55			27.28	817.059			32.3	1
	32.32	9929.24			27.12	8260.99			26.9449	6616.16			26.9449	5152.88			26.7757	3787.67			26.9981	2492.51			27.3	1782.99			27.3	2759.55			27.3	840.059			32.32	2
	32.34	9991.24			27.14	8290.99			26.9649	6681.16			26.9649	5079.88			26.7957	3734.67			27.0181	2566.51			27.32	1782.99			27.32	2768.55			27.32	877.059			32.34	0
	32.36	9970.24			27.16	8298.99			26.9849	6672.16			26.9849	5089.88			26.8157	3838.67			27.0381	2453.51			27.34	1709.99			27.34	2749.55			27.34	942.059			32.36	0
	32.38	9984.24			27.18	8350.99			27.0049	6841.16			27.0049	5198.88			26.8357	3790.67			27.0581	2455.51			27.36	1743.99			27.36	2844.55			27.36	856.059			32.38	0
	32.4	10030.2			27.2	8301.99			27.0249	6782.16			27.0249	5250.88			26.8557	3734.67			27.0781	2470.51			27.38	1794.99			27.38	2782.55			27.38	836.059			32.4	1
	32.42	9905.24			27.22	8326.99			27.0449	6616.16			27.0449	5089.88			26.8757	3845.67			27.0981	2467.51			27.4	1706.99			27.4	2863.55			27.4	844.059			32.42	0
	32.44	9925.24			27.24	8375.99			27.0649	6651.16			27.0649	5142.88			26.8957	3794.67			27.1181	2488.51			27.42	1764.99			27.42	2797.55			27.42	823.059			32.44	6
	32.46	10010.2			27.26	8493.99			27.0849	6636.16			27.0849	5165.88			26.9157	3839.67			27.1381	2452.51			27.44	1738.99			27.44	2783.55			27.44	866.059			32.46	3
	32.48	9934.24			27.28	8308.99			27.1049	6618.16			27.1049	5079.88			26.9357	3897.67			27.1581	2448.51			27.46	1816.99			27.46	2790.55			27.46	851.059			32.48	0
	32.5	10081.2			27.3	8264.99			27.1249	6804.16			27.1249	5280.88			26.9557	3781.67			27.1781	2568.51			27.48	1792.99			27.48	2794.55			27.48	832.059			32.5	0
	32.52	10028.2			27.32	8397.99			27.1449	6704.16			27.1449	5125.88			26.9757	3757.67			27.1981	2474.51			27.5	1859.99			27.5	2749.55			27.5	817.059			32.52	0
	32.54	10000.2			27.34	8267.99			27.1649	6663.16			27.1649	5167.88			26.9957	3734.67			27.2181	2470.51			27.52	1783.99			27.52	2831.55			27.52	920.059			32.54	0
	32.56	9990.24			27.36	8349.99			27.1849	6756.16			27.1849	5079.88			27.0157	3734.67			27.2381	2447.51			27.54	1714.99			27.54	2783.55			27.54	803.059			32.56	0
	32.58	9916.24			27.38	8311.99			27.2049	6728.16			27.2049	5220.88			27.0357	3734.67			27.2581	2403.51			27.56	1845.99			27.56	2820.55			27.56	837.059			32.58	0
	32.6	9960.24			27.4	8342.99			27.2249	6702.16			27.2249	5150.88			27.0557	3788.67			27.2781	2397.51			27.58	1884.99			27.58	2749.55			27.58	852.059			32.6	3
	32.62	10022.2			27.42	8305.99			27.2449	6848.16			27.2449	5125.88			27.0757	3835.67			27.2981	2405.51			27.6	1758.99			27.6	2749.55			27.6	839.059			32.62	1
	32.64	9905.24			27.44	8221.99			27.2649	6781.16			27.2649	5091.88			27.0957	3874.67			27.3181	2416.51			27.62	1789.99			27.62	2749.55			27.62	814.059			32.64	1
	32.66	10128.2			27.46	8217.99			27.2849	6647.16			27.2849	5245.88			27.1157	3779.67			27.3381	2546.51			27.64	1748.99			27.64	2807.55			27.64	805.059			32.66	0
	32.68	9995.24			27.48	8288.99			27.3049	6651.16			27.3049	5144.88			27.1357	3743.67			27.3581	2425.51			27.66	1735.99			27.66	2873.55			27.66	850.059			32.68	0
	32.7	9927.24			27.5	8236.99			27.3249	6665.16			27.3249	5177.88			27.1557	3741.67			27.3781	2433.51			27.68	1776.99			27.68	2749.55			27.68	884.059			32.7	0
	32.72	9957.24			27.52	8296.99			27.3449	6666.16			27.3449	5207.88			27.1757	3768.67			27.3981	2403.51			27.7	1706.99			27.7	2749.55			27.7	865.059			32.72	1
	32.74	9915.24			27.54	8358.99			27.3649	6714.16			27.3649	5102.88			27.1957	3791.67			27.4181	2395.51			27.72	1722.99			27.72	2749.55			27.72	856.059			32.74	0
	32.76	9915.24			27.56	8300.99			27.3849	6773.16			27.3849	5082.88			27.2157	3902.67			27.4381	2524.51			27.74	1746.99			27.74	2847.55			27.74	819.059			32.76	0
	32.78	10147.2			27.58	8338.99			27.4049	6812.16			27.4049	5165.88			27.2357	3810.67			27.4581	2485.51			27.76	1728.99			27.76	2765.55			27.76	816.059			32.78	0
	32.8	10152.2			27.6	8254.99			27.4249	6712.16			27.4249	5079.88			27.2557	3895.67			27.4781	2433.51			27.78	1706.99			27.78	2749.55			27.78	797.059			32.8	0
	32.82	9981.24			27.62	8302.99			27.4449	6770.16			27.4449	5177.88			27.2757	3734.67			27.4981	2395.51			27.8	1877.99			27.8	2749.55			27.8	791.059			32.82	0
	32.84	9922.24			27.64	8270.99			27.4649	6623.16			27.4649	5330.88			27.2957	3734.67			27.5181	2521.51			27.82	1788.99			27.82	2837.55			27.82	916.059			32.84	4
	32.86	10046.2			27.66	8212.99			27.4849	6687.16			27.4849	5158.88			27.3157	3734.67			27.5381	2427.51			27.84	1803.99			27.84	2792.55			27.84	819.059			32.86	2
	32.88	9978.24			27.68	8242.99			27.5049	6854.16			27.5049	5171.88			27.3357	3780.67			27.5581	2611.51			27.86	1937.99			27.86	2974.55			27.86	820.059			32.88	2
	32.9	9915.24			27.7	8217.99			27.5249	6827.16			27.5249	5111.88			27.3557	3916.67			27.5781	2492.51			27.88	1794.99			27.88	2749.55			27.88	791.059			32.9	1
	32.92	10067.2			27.72	8331.99			27.5449	6681.16			27.5449	5124.88			27.3757	3780.67			27.5981	2401.51			27.9	1728.99			27.9	2872.55			27.9	791.059			32.92	0
	32.94	9977.24			27.74	8329.99			27.5649	6798.16			27.5649	5100.88			27.3957	3844.67			27.6181	2413.51			27.92	1766.99			27.92	2816.55			27.92	895.059			32.94	1
	32.96	9949.24			27.76	8439.99			27.5849	6616.16			27.5849	5105.88			27.4157	3840.67			27.6381	2417.51			27.94	1774.99			27.94	2749.55			27.94	914.059			32.96	0
	32.98	10098.2			27.78	8398.99			27.6049	6740.16			27.6049	5272.88			27.4357	3734.67			27.6581	2396.51			27.96	1757.99			27.96	2749.55			27.96	843.059			32.98	0
	33	10094.2			27.8	8325.99			27.6249	6666.16			27.6249	5192.88			27.4557	3841.67			27.6781	2395.51			27.98	1768.99			27.98	2782.55			27.98	805.059			33	1
	33.02	10124.2			27.82	8219.99			27.6449	6714.16			27.6449	5172.88			27.4757	3758.67			27.6981	2553.51			28	1752.99			28	2858.55			28	850.059			33.02	2
	33.04	10014.2			27.84	8240.99			27.6649	6678.16			27.6649	5087.88			27.4957	3742.67			27.7181	2541.51			28.02	1706.99			28.02	2779.55			28.02	867.059			33.04	0
	33.06	10029.2			27.86	8210.99			27.6849	6654.16			27.6849	5147.88			27.5157	3800.67			27.7381	2465.51			28.04	1811.99			28.04	2749.55			28.04	927.059			33.06	4
	33.08	9938.24			27.88	8319.99			27.7049	6733.16			27.7049	5124.88			27.5357	3834.67			27.7581	2413.51			28.06	1794.99			28.06	2836.55			28.06	927.059			33.08	3
	33.1	9913.24			27.9	8451.99			27.7249	6710.16			27.7249	5200.88			27.5557	3924.67			27.7781	2404.51			28.08	1782.99			28.08	2749.55			28.08	899.059			33.1	0
	33.12	10031.2			27.92	8420.99			27.7449	6616.16			27.7449	5147.88			27.5757	3877.67			27.7981	2461.51			28.1	1838.99			28.1	2749.55			28.1	791.059			33.12	0
	33.14	9983.24			27.94	8481.99			27.7649	6734.16			27.7649	5159.88			27.5957	3822.67			27.8181	2540.51			28.12	1855.99			28.12	2884.55			28.12	902.059			33.14	1
	33.16	9982.24			27.96	8229.99			27.7849	6728.16			27.7849	5121.88			27.6157	3844.67			27.8381	2513.51			28.14	1786.99			28.14	2774.55			28.14	791.059			33.16	1
	33.18	10100.2			27.98	8228.99			27.8049	6743.16			27.8049	5181.88			27.6357	3833.67			27.8581	2513.51			28.16	1762.99			28.16	2851.55			28.16	800.059			33.18	4
	33.2	9988.24			28	8225.99			27.8249	6744.16			27.8249	5127.88			27.6557	3872.67			27.8781	2448.51			28.18	1719.99			28.18	2825.55			28.18	871.059			33.2	0
	33.22	10112.2			28.02	8265.99			27.8449	6705.16			27.8449	5211.88			27.6757	3777.67			27.8981	2442.51			28.2	1833.99			28.2	2791.55			28.2	791.059			33.22	0
	33.24	10067.2			28.04	8208.99			27.8649	6776.16			27.8649	5275.88			27.6957	3791.67			27.9181	2395.51			28.22	1818.99			28.22	2794.55			28.22	889.059			33.24	2
	33.26	9905.24			28.06	8430.99			27.8849	6775.16			27.8849	5138.88			27.7157	3769.67			27.9381	2443.51			28.24	1796.99			28.24	2759.55			28.24	800.059			33.26	0
	33.28	10183.2			28.08	8313.99			27.9049	6661.16			27.9049	5164.88			27.7357	3906.67			27.9581	2489.51			28.26	1780.99			28.26	2835.55			28.26	923.059			33.28	0
	33.3	9919.24			28.1	8406.99			27.9249	6635.16			27.9249	5111.88			27.7557	3852.67			27.9781	2438.51			28.28	1807.99			28.28	2858.55			28.28	864.059			33.3	2
	33.32	9917.24			28.12	8377.99			27.9449	6754.16			27.9449	5173.88			27.7757	3847.67			27.9981	2520.51			28.3	1796.99			28.3	2749.55			28.3	797.059			33.32	5
	33.34	9991.24			28.14	8369.99			27.9649	6768.16			27.9649	5222.88			27.7957	3830.67			28.0181	2484.51			28.32	1797.99			28.32	2749.55			28.32	861.059			33.34	0
	33.36	9959.24			28.16	8433.99			27.9849	6822.16			27.9849	5183.88			27.8157	3806.67			28.0381	2422.51			28.34	1764.99			28.34	2860.55			28.34	869.059			33.36	1
	33.38	9907.24			28.18	8351.99			28.0049	6708.16			28.0049	5168.88			27.8357	3846.67			28.0581	2417.51			28.36	1789.99			28.36	2834.55			28.36	854.059			33.38	0
	33.4	10043.2			28.2	8262.99			28.0249	6702.16			28.0249	5168.88			27.8557	3794.67			28.0781	2451.51			28.38	1751.99			28.38	2772.55			28.38	818.059			33.4	1
	33.42	9983.24			28.22	8257.99			28.0449	6778.16			28.0449	5140.88			27.8757	3747.67			28.0981	2454.51			28.4	1768.99			28.4	2785.55			28.4	837.059			33.42	2
	33.44	9956.24			28.24	8241.99			28.0649	6699.16			28.0649	5297.88			27.8957	3736.67			28.1181	2395.51			28.42	1782.99			28.42	2755.55			28.42	869.059			33.44	2
	33.46	10127.2			28.26	8321.99			28.0849	6760.16			28.0849	5141.88			27.9157	3761.67			28.1381	2502.51			28.44	1896.99			28.44	2763.55			28.44	805.059			33.46	0
	33.48	9905.24			28.28	8500.99			28.1049	6729.16			28.1049	5124.88			27.9357	3930.67			28.1581	2547.51			28.46	1753.99			28.46	2803.55			28.46	887.059			33.48	5
	33.5	9919.24			28.3	8383.99			28.1249	6814.16			28.1249	5120.88			27.9557	3759.67			28.1781	2578.51			28.48	1806.99			28.48	2879.55			28.48	875.059			33.5	6
	33.52	9905.24			28.32	8330.99			28.1449	6616.16			28.1449	5081.88			27.9757	3787.67			28.1981	2519.51			28.5	1725.99			28.5	2786.55			28.5	883.059			33.52	1
	33.54	9905.24			28.34	8214.99			28.1649	6722.16			28.1649	5131.88			27.9957	3787.67			28.2181	2436.51			28.52	1718.99			28.52	2833.55			28.52	834.059			33.54	1
	33.56	9965.24			28.36	8278.99			28.1849	6789.16			28.1849	5150.88			28.0157	3766.67			28.2381	2406.51			28.54	1793.99			28.54	2764.55			28.54	843.059			33.56	2
	33.58	10223.2			28.38	8423.99			28.2049	6731.16			28.2049	5169.88			28.0357	3783.67			28.2581	2401.51			28.56	1753.99			28.56	2781.55			28.56	811.059			33.58	1
	33.6	10003.2			28.4	8461.99			28.2249	6867.16			28.2249	5225.88			28.0557	3861.67			28.2781	2496.51			28.58	1817.99			28.58	2793.55			28.58	822.059			33.6	0
	33.62	9905.24			28.42	8263.99			28.2449	6748.16			28.2449	5156.88			28.0757	3784.67			28.2981	2447.51			28.6	1740.99			28.6	2828.55			28.6	875.059			33.62	0
	33.64	9905.24			28.44	8208.99			28.2649	6687.16			28.2649	5144.88			28.0957	3838.67			28.3181	2414.51			28.62	1729.99			28.62	2838.55			28.62	831.059			33.64	1
	33.66	9968.24			28.46	8286.99			28.2849	6763.16			28.2849	5145.88			28.1157	3818.67			28.3381	2429.51			28.64	1715.99			28.64	2774.55			28.64	828.059			33.66	0
	33.68	10114.2			28.48	8230.99			28.3049	6627.16			28.3049	5079.88			28.1357	3754.67			28.3581	2525.51			28.66	1757.99			28.66	2749.55			28.66	796.059			33.68	0
	33.7	9941.24			28.5	8447.99			28.3249	6619.16			28.3249	5171.88			28.1557	3756.67			28.3781	2424.51			28.68	1829.99			28.68	2749.55			28.68	837.059			33.7	1
	33.72	10032.2			28.52	8391.99			28.3449	6732.16			28.3449	5226.88			28.1757	3786.67			28.3981	2472.51			28.7	1811.99			28.7	2749.55			28.7	893.059			33.72	0
	33.74	9922.24			28.54	8251.99			28.3649	6657.16			28.3649	5115.88			28.1957	3767.67			28.4181	2433.51			28.72	1757.99			28.72	2759.55			28.72	808.059			33.74	2
	33.76	9905.24			28.56	8238.99			28.3849	6661.16			28.3849	5197.88			28.2157	3735.67			28.4381	2480.51			28.74	1881.99			28.74	2749.55			28.74	914.059			33.76	3
	33.78	9905.24			28.58	8208.99			28.4049	6787.16			28.4049	5232.88			28.2357	3841.67			28.4581	2484.51			28.76	1870.99			28.76	2749.55			28.76	893.059			33.78	0
	33.8	10048.2			28.6	8208.99			28.4249	6700.16			28.4249	5273.88			28.2557	3743.67			28.4781	2489.51			28.78	1773.99			28.78	2749.55			28.78	801.059			33.8	0
	33.82	10050.2			28.62	8383.99			28.4449	6677.16			28.4449	5274.88			28.2757	3838.67			28.4981	2459.51			28.8	1800.99			28.8	2896.55			28.8	900.059			33.82	2
	33.84	9905.24			28.64	8223.99			28.4649	6639.16			28.4649	5208.88			28.2957	3756.67			28.5181	2465.51			28.82	1743.99			28.82	2831.55			28.82	807.059			33.84	0
	33.86	9984.24			28.66	8312.99			28.4849	6761.16			28.4849	5193.88			28.3157	3834.67			28.5381	2491.51			28.84	1728.99			28.84	2775.55			28.84	810.059			33.86	1
	33.88	9949.24			28.68	8414.99			28.5049	6731.16			28.5049	5110.88			28.3357	3925.67			28.5581	2460.51			28.86	1766.99			28.86	2755.55			28.86	890.059			33.88	2
	33.9	9938.24			28.7	8264.99			28.5249	6811.16			28.5249	5122.88			28.3557	3872.67			28.5781	2424.51			28.88	1706.99			28.88	2811.55			28.88	867.059			33.9	1
	33.92	10015.2			28.72	8341.99			28.5449	6790.16			28.5449	5250.88			28.3757	3776.67			28.5981	2410.51			28.9	1784.99			28.9	2883.55			28.9	890.059			33.92	1
	33.94	9924.24			28.74	8256.99			28.5649	6718.16			28.5649	5154.88			28.3957	3805.67			28.6181	2397.51			28.92	1891.99			28.92	2749.55			28.92	877.059			33.94	2
	33.96	9905.24			28.76	8282.99			28.5849	6640.16			28.5849	5182.88			28.4157	3758.67			28.6381	2486.51			28.94	1751.99			28.94	2864.55			28.94	852.059			33.96	1
	33.98	9905.24			28.78	8544.99			28.6049	6700.16			28.6049	5217.88			28.4357	3793.67			28.6581	2449.51			28.96	1780.99			28.96	2781.55			28.96	880.059			33.98	1
	34	10053.2			28.8	8375.99			28.6249	6805.16			28.6249	5190.88			28.4557	3734.67			28.6781	2484.51			28.98	1780.99			28.98	2873.55			28.98	805.059			34	0
	34.02	9905.24			28.82	8279.99			28.6449	6637.16			28.6449	5208.88			28.4757	3779.67			28.6981	2444.51			29	1723.99			29	2749.55			29	814.059			34.02	2
	34.04	10018.2			28.84	8259.99			28.6649	6700.16			28.6649	5079.88			28.4957	3885.67			28.7181	2422.51			29.02	1781.99			29.02	2868.55			29.02	818.059			34.04	1
	34.06	9961.24			28.86	8208.99			28.6849	6720.16			28.6849	5201.88			28.5157	3949.67			28.7381	2484.51			29.04	1776.99			29.04	2786.55			29.04	890.059			34.06	2
	34.08	10044.2			28.88	8208.99			28.7049	6734.16			28.7049	5295.88			28.5357	3816.67			28.7581	2438.51			29.06	1766.99			29.06	2784.55			29.06	924.059			34.08	1
	34.1	9989.24			28.9	8296.99			28.7249	6616.16			28.7249	5158.88			28.5557	3877.67			28.7781	2625.51			29.08	1781.99			29.08	2811.55			29.08	818.059			34.1	3
	34.12	9960.24			28.92	8329.99			28.7449	6963.16			28.7449	5324.88			28.5757	3784.67			28.7981	2498.51			29.1	1871.99			29.1	2832.55			29.1	866.059			34.12	3
	34.14	9958.24			28.94	8430.99			28.7649	6771.16			28.7649	5128.88			28.5957	3779.67			28.8181	2489.51			29.12	1755.99			29.12	2856.55			29.12	796.059			34.14	2
	34.16	9905.24			28.96	8314.99			28.7849	6833.16			28.7849	5107.88			28.6157	3746.67			28.8381	2428.51			29.14	1831.99			29.14	2779.55			29.14	862.059			34.16	0
	34.18	9916.24			28.98	8208.99			28.8049	6723.16			28.8049	5165.88			28.6357	3771.67			28.8581	2395.51			29.16	1811.99			29.16	2784.55			29.16	842.059			34.18	0
	34.2	9966.24			29	8305.99			28.8249	6714.16			28.8249	5155.88			28.6557	3785.67			28.8781	2492.51			29.18	1716.99			29.18	2804.55			29.18	855.059			34.2	0
	34.22	9905.24			29.02	8310.99			28.8449	6658.16			28.8449	5161.88			28.6757	3802.67			28.8981	2514.51			29.2	1737.99			29.2	2867.55			29.2	862.059			34.22	3
	34.24	10089.2			29.04	8465.99			28.8649	6722.16			28.8649	5093.88			28.6957	3953.67			28.9181	2510.51			29.22	1762.99			29.22	2772.55			29.22	875.059			34.24	2
	34.26	9989.24			29.06	8412.99			28.8849	6914.16			28.8849	5137.88			28.7157	3796.67			28.9381	2395.51			29.24	1747.99			29.24	2765.55			29.24	830.059			34.26	4
	34.28	9987.24			29.08	8289.99			28.9049	6793.16			28.9049	5088.88			28.7357	3931.67			28.9581	2428.51			29.26	1790.99			29.26	2761.55			29.26	825.059			34.28	4
	34.3	9912.24			29.1	8267.99			28.9249	6951.16			28.9249	5203.88			28.7557	3849.67			28.9781	2499.51			29.28	1927.99			29.28	2945.55			29.28	821.059			34.3	3
	34.32	9905.24			29.12	8319.99			28.9449	6745.16			28.9449	5161.88			28.7757	3806.67			28.9981	2507.51			29.3	1706.99			29.3	2792.55			29.3	907.059			34.32	0
	34.34	9905.24			29.14	8288.99			28.9649	6735.16			28.9649	5182.88			28.7957	3764.67			29.0181	2548.51			29.32	1711.99			29.32	2785.55			29.32	932.059			34.34	1
	34.36	10127.2			29.16	8385.99			28.9849	6744.16			28.9849	5222.88			28.8157	3753.67			29.0381	2418.51			29.34	1750.99			29.34	2769.55			29.34	853.059			34.36	2
	34.38	10065.2			29.18	8361.99			29.0049	6737.16			29.0049	5188.88			28.8357	3735.67			29.0581	2420.51			29.36	1748.99			29.36	2775.55			29.36	889.059			34.38	0
	34.4	10141.2			29.2	8518.99			29.0249	6717.16			29.0249	5154.88			28.8557	3874.67			29.0781	2475.51			29.38	1727.99			29.38	2839.55			29.38	880.059			34.4	3
	34.42	9974.24			29.22	8459.99			29.0449	6703.16			29.0449	5154.88			28.8757	3734.67			29.0981	2423.51			29.4	1706.99			29.4	2820.55			29.4	842.059			34.42	1
	34.44	9936.24			29.24	8237.99			29.0649	6680.16			29.0649	5208.88			28.8957	3792.67			29.1181	2422.51			29.42	1859.99			29.42	2897.55			29.42	874.059			34.44	1
	34.46	9905.24			29.26	8217.99			29.0849	6729.16			29.0849	5219.88			28.9157	3781.67			29.1381	2438.51			29.44	1711.99			29.44	2820.55			29.44	855.059			34.46	4
	34.48	9905.24			29.28	8223.99			29.1049	6669.16			29.1049	5170.88			28.9357	3861.67			29.1581	2493.51			29.46	1706.99			29.46	2771.55			29.46	826.059			34.48	2
	34.5	9905.24			29.3	8320.99			29.1249	6768.16			29.1249	5204.88			28.9557	3976.67			29.1781	2413.51			29.48	1782.99			29.48	2800.55			29.48	954.059			34.5	3
	34.52	10047.2			29.32	8487.99			29.1449	6777.16			29.1449	5144.88			28.9757	3866.67			29.1981	2395.51			29.5	1712.99			29.5	2919.55			29.5	851.059			34.52	2
	34.54	9969.24			29.34	8307.99			29.1649	6733.16			29.1649	5204.88			28.9957	3845.67			29.2181	2395.51			29.52	1891.99			29.52	2769.55			29.52	826.059			34.54	1
	34.56	9905.24			29.36	8394.99			29.1849	6815.16			29.1849	5125.88			29.0157	3819.67			29.2381	2446.51			29.54	1778.99			29.54	2783.55			29.54	797.059			34.56	0
	34.58	10028.2			29.38	8399.99			29.2049	6734.16			29.2049	5149.88			29.0357	3766.67			29.2581	2468.51			29.56	1811.99			29.56	2769.55			29.56	806.059			34.58	0
	34.6	9905.24			29.4	8217.99			29.2249	6696.16			29.2249	5175.88			29.0557	3755.67			29.2781	2472.51			29.58	1827.99			29.58	2823.55			29.58	902.059			34.6	0
	34.62	9907.24			29.42	8222.99			29.2449	6809.16			29.2449	5129.88			29.0757	3753.67			29.2981	2479.51			29.6	1773.99			29.6	2811.55			29.6	870.059			34.62	1
	34.64	10034.2			29.44	8214.99			29.2649	6711.16			29.2649	5245.88			29.0957	3815.67			29.3181	2488.51			29.62	1706.99			29.62	2884.55			29.62	819.059			34.64	0
	34.66	9905.24			29.46	8259.99			29.2849	6702.16			29.2849	5151.88			29.1157	3813.67			29.3381	2473.51			29.64	1706.99			29.64	2876.55			29.64	853.059			34.66	4
	34.68	9984.24			29.48	8414.99			29.3049	6847.16			29.3049	5211.88			29.1357	3830.67			29.3581	2409.51			29.66	1754.99			29.66	2837.55			29.66	853.059			34.68	3
	34.7	9905.24			29.5	8407.99			29.3249	6821.16			29.3249	5127.88			29.1557	3872.67			29.3781	2395.51			29.68	1805.99			29.68	2821.55			29.68	836.059			34.7	2
	34.72	9905.24			29.52	8482.99			29.3449	6807.16			29.3449	5132.88			29.1757	3757.67			29.3981	2460.51			29.7	1847.99			29.7	2770.55			29.7	893.059			34.72	2
	34.74	10017.2			29.54	8352.99			29.3649	6808.16			29.3649	5174.88			29.1957	3782.67			29.4181	2457.51			29.72	1759.99			29.72	2871.55			29.72	919.059			34.74	0
	34.76	10012.2			29.56	8285.99			29.3849	6692.16			29.3849	5216.88			29.2157	3803.67			29.4381	2465.51			29.74	1862.99			29.74	2776.55			29.74	846.059			34.76	0
	34.78	9905.24			29.58	8226.99			29.4049	6718.16			29.4049	5360.88			29.2357	3885.67			29.4581	2395.51			29.76	1706.99			29.76	2792.55			29.76	840.059			34.78	0
	34.8	9905.24			29.6	8292.99			29.4249	6619.16			29.4249	5123.88			29.2557	3811.67			29.4781	2504.51			29.78	1714.99			29.78	2817.55			29.78	873.059			34.8	5
	34.82	9905.24			29.62	8296.99			29.4449	6754.16			29.4449	5257.88			29.2757	3838.67			29.4981	2450.51			29.8	1727.99			29.8	2749.55			29.8	819.059			34.82	3
	34.84	10018.2			29.64	8341.99			29.4649	6656.16			29.4649	5098.88			29.2957	3794.67			29.5181	2410.51			29.82	1706.99			29.82	2759.55			29.82	801.059			34.84	0
	34.86	9905.24			29.66	8378.99			29.4849	6802.16			29.4849	5095.88			29.3157	3758.67			29.5381	2528.51			29.84	1806.99			29.84	2781.55			29.84	884.059			34.86	2
	34.88	9905.24			29.68	8362.99			29.5049	6848.16			29.5049	5211.88			29.3357	3852.67			29.5581	2430.51			29.86	1874.99			29.86	2795.55			29.86	866.059			34.88	1
	34.9	10009.2			29.7	8398.99			29.5249	6701.16			29.5249	5155.88			29.3557	3776.67			29.5781	2468.51			29.88	1706.99			29.88	2796.55			29.88	901.059			34.9	1
	34.92	10194.2			29.72	8334.99			29.5449	6888.16			29.5449	5191.88			29.3757	3854.67			29.5981	2484.51			29.9	1808.99			29.9	2820.55			29.9	839.059			34.92	0
	34.94	9922.24			29.74	8236.99			29.5649	6704.16			29.5649	5156.88			29.3957	3986.67			29.6181	2425.51			29.92	1736.99			29.92	2901.55			29.92	794.059			34.94	5
	34.96	9905.24			29.76	8364.99			29.5849	6820.16			29.5849	5151.88			29.4157	3760.67			29.6381	2488.51			29.94	1721.99			29.94	2769.55			29.94	792.059			34.96	2
	34.98	9913.24			29.78	8270.99			29.6049	6830.16			29.6049	5190.88			29.4357	3865.67			29.6581	2446.51			29.96	1708.99			29.96	2760.55			29.96	791.059			34.98	2
[truncated: 2,502 more rows]

## Sheet: Fig. S4 XPS
MnOx		--	--	--	--	--		MnCoOx-0.1	94.2	22320	22385	22320	22354.8	22350.3		MnCoOx-0.5	94.2	18302.5	18391.2	18302.5	18322.9	18370.8		MnCoOx-2.0	94.2	13832.5	13946.9	13832.5	13863.6	13915.8
[truncated: 359 more rows]

[truncated: 39 more sheets: Fig. S5-O2-TPD , Fig. S5- H2-TPR, Fig. S6-EPR, Fig. S7, Fig. S8-C3 & C1 oxidation, Fig. S9-WHSV, Fig. S10-N2 adsorb, Fig. S11-Thermal , Fig. S12-TPSR, Fig. S17-XPS depth profile-Co2p, Fig.S17-XPS depth profile-Mn2p, Fig. S18-C2H6 TPSR, Fig. S19-DRIFT-MS, Fig. S20-Transient DRIFT-MS, Fig. S21 O16 isotope, Fig. S22-TAP, Fig. S23-DRIFT, Fig. S24 C2H6-TPD, Fig. S25-exp data, Fig. S26-XPS …]
